# Supplementary material for: Synovial transcriptional clusters link cartilage degeneration to cell-type-specific gene expression in knee osteoarthritis
Source: bioRxiv. 2026 Apr 24:2026.04.21.719697. Preprint. [Version 1] doi: 10.64898/2026.04.21.719697 (PMC13131639; doi:10.64898/2026.04.21.719697)
Supplement: Supplement 2 [file media-2.xlsx]

## Sheet: S1
sample	Rin #	ng/ul (BA)	PF_BASES	PF_ALIGNED_BASES	CODING_BASES	UTR_BASES	INTRONIC_BASES	INTERGENIC_BASES	IGNORED_READS	CORRECT_STRAND_READS	INCORRECT_STRAND_READS	NUM_R1_TRANSCRIPT_STRAND_READS	NUM_R2_TRANSCRIPT_STRAND_READS	NUM_UNEXPLAINED_READS	PCT_R1_TRANSCRIPT_STRAND_READS	PCT_R2_TRANSCRIPT_STRAND_READS	PCT_CODING_BASES	PCT_UTR_BASES	PCT_INTRONIC_BASES	PCT_INTERGENIC_BASES	PCT_MRNA_BASES	PCT_USABLE_BASES	PCT_CORRECT_STRAND_READS	MEDIAN_CV_COVERAGE	MEDIAN_5PRIME_BIAS	MEDIAN_3PRIME_BIAS	MEDIAN_5PRIME_TO_3PRIME_BIAS	TOTAL_READS	PF_READS	PF_READS_ALIGNED	PF_HQ_ALIGNED_READS	READS_ALIGNED_IN_PAIRS	PF_READS_IMPROPER_PAIRS	PCT_PF_READS	PCT_PF_READS_ALIGNED	PCT_READS_ALIGNED_IN_PAIRS	PCT_PF_READS_IMPROPER_PAIRS	PCT_CHIMERAS	PCT_ADAPTER	PCT_SOFTCLIP	PCT_HARDCLIP	BAD_CYCLES	STRAND_BALANCE	AVG_POS_3PRIME_SOFTCLIP_LENGTH	batch	PF_NOISE_READS	PF_HQ_ALIGNED_BASES	PF_HQ_ALIGNED_Q20_BASES	PF_HQ_MEDIAN_MISMATCHES
OA_025	7.9	182	33103554840	25524193368	6038711396	4837296978	12086237004	2561947990	0	76501954	2125663	841485	33920426	4861087	0.024207	0.975793	0.236588	0.189518	0.473521	0.100373	0.426106	0.328545	0.972965	0.490827	0.197107	0.384564	0.599419	109614420	109614420	97068702	80587388	92739709	20445639	1	0.885547	0.955403	0.210631	0.073231	2e-05	0.106543	0	0	0.487932	30.0463	H5WCYDSX3	0	10814964118	10669444186	0
OA_026	6.3	295	32159185136	24633177519	6226753773	4495665420	11615265624	2295492702	0	75778245	1803878	716760	33406728	4893236	0.021005	0.978995	0.252779	0.182504	0.471529	0.093187	0.435284	0.333417	0.976749	0.500627	0.201282	0.351984	0.581482	106487368	106487368	93910414	78335743	89829766	20135523	1	0.881893	0.956547	0.214412	0.076523	1.6e-05	0.109662	0	0	0.497787	30.0587	H5WCYDSX3	0	10469708483	10326352159	0
OA_027	5.6	694	36942374084	27267987862	8210841744	5664028480	11141940602	2251177036	0	102635171	2240154	878629	44774836	7363848	0.019246	0.980754	0.301117	0.207717	0.408609	0.082558	0.508834	0.375581	0.97864	0.51001	0.188831	0.329366	0.585736	122325742	122325742	107671920	87835865	102032145	25328375	1	0.880207	0.947621	0.235237	0.081872	1.7e-05	0.132092	0	0	0.499135	32.0661	H5WCYDSX3	0	11387276736	11243765205	0
OA_029	9.4	169	29776933938	22962809854	6056684642	4520975610	10365490096	2019659506	0	77526640	1774174	710010	34704251	4474374	0.020049	0.979951	0.263761	0.196883	0.451403	0.087954	0.460643	0.35523	0.977627	0.490417	0.209343	0.364572	0.602006	98599119	98599119	88041762	73081772	84457609	17652639	1	0.892926	0.95929	0.200503	0.067106	1e-05	0.114906	0	0	0.483812	30.4575	H5WCYDSX3	0	9710566509	9583483593	0
OA_030	9.4	55	29622114846	21981680763	6574311252	5412156732	7419974637	2575238142	0	83279816	2006296	767172	36334422	6053403	0.020678	0.979322	0.299081	0.246212	0.337553	0.117154	0.545294	0.404646	0.976476	0.50241	0.183519	0.406416	0.492838	98086473	98086473	86257151	67621651	81418818	20158764	1	0.879399	0.943908	0.233705	0.079496	1.6e-05	0.126123	0	0	0.50303	31.6262	H5WCYDSX3	0	8846866842	8734110524	0
OA_031	8.8	187	31412765258	24186148496	6177084765	4842618188	10918246353	2248199190	0	78201038	1813409	712121	34203006	5409277	0.020396	0.979604	0.255398	0.200223	0.451426	0.092954	0.45562	0.350803	0.977336	0.485939	0.20961	0.401915	0.557736	104015779	104015779	92700026	76702653	88273804	20767086	1	0.891211	0.952252	0.224025	0.078486	9e-06	0.11267	0	0	0.497527	30.2651	H5WCYDSX3	0	10223985737	10089090093	0
OA_032	9.1	217	40278141962	30716896165	8409256941	6914472885	12483225142	2909941197	0	107748899	2445586	953003	47248295	7282316	0.019771	0.980229	0.273766	0.225103	0.406396	0.094734	0.49887	0.380448	0.977807	0.485461	0.209998	0.39573	0.59071	133371331	133371331	118467478	97156233	113185124	26570225	1	0.888253	0.955411	0.224283	0.078797	3.8e-05	0.11849	0	0	0.491079	30.976	H5WCYDSX3	0	12850196818	12687653415	0
OA_034	8.7	108	31732908210	24751359319	6074605157	4647900358	11628905756	2399948048	0	75367545	1813649	716731	33568372	4386729	0.020905	0.979095	0.245425	0.187784	0.469829	0.096962	0.433209	0.337899	0.976501	0.493413	0.193192	0.378293	0.528259	105075855	105075855	93292166	77327692	89782177	18970116	1	0.887855	0.962376	0.203341	0.069286	4e-06	0.103534	0	0	0.491908	29.8825	H5WCYDSX3	0	10428434489	10291334183	0
OA_035	8.7	128	40751887852	31876861152	7974467913	6054366531	14779293372	3068733336	0	98676440	2452185	980271	44046583	5924234	0.021771	0.978229	0.250165	0.18993	0.463637	0.096268	0.440095	0.34425	0.975752	0.492711	0.184996	0.359472	0.559033	134940026	134940026	120918204	101301082	115523208	24523544	1	0.896088	0.955383	0.202811	0.068862	9e-06	0.105421	0	0	0.494167	29.684	H5WCYDSX3	0	13638218018	13456565436	0
OA_036	7.1	257	33720754052	26554718504	6223521335	4959554543	12585012356	2786630270	0	78412422	2066304	828199	34843517	4807937	0.023217	0.976783	0.234366	0.186767	0.473928	0.104939	0.421133	0.331638	0.974325	0.488254	0.187574	0.38666	0.533565	111658126	111658126	100054391	83787022	95842831	20557090	1	0.896078	0.957907	0.205459	0.072251	1e-05	0.102	0	0	0.492107	29.2123	H5WCYDSX3	0	11327896409	11182595705	0
OA_037	5	435	33476105060	25233938357	8704719152	5758268348	8607392837	2163558020	0	103160887	2400560	938177	45116546	7246041	0.020371	0.979629	0.344961	0.228195	0.341104	0.08574	0.573156	0.432039	0.977259	0.518305	0.178042	0.357086	0.553746	110848030	110848030	99287408	81054112	94235219	22883928	1	0.895707	0.949116	0.230482	0.078268	1.5e-05	0.133388	0	0	0.50919	31.914	H5WCYDSX3	0	10542133850	10404873722	0
OA_038	9.1	304	33590752414	26049428058	6716129581	5277575102	11668499631	2387223744	0	84261397	2060572	813042	37112992	5470701	0.021438	0.978562	0.257823	0.202599	0.447937	0.091642	0.460421	0.357054	0.976129	0.483741	0.202616	0.417586	0.516024	111227657	111227657	99502976	82047263	95346846	21432928	1	0.894588	0.958231	0.2154	0.077338	1.1e-05	0.113015	0	0	0.500871	30.4097	H5WCYDSX3	0	10941209021	10795724953	0
OA_039	9.2	263	25612323738	19845464555	5295467029	4040600248	8626780225	1882617053	0	65839577	1492272	591891	29199853	4136161	0.019868	0.980132	0.266835	0.203603	0.434698	0.094864	0.470438	0.364515	0.977837	0.489038	0.191159	0.400427	0.48674	84809019	84809019	75690230	62427115	72269458	15781992	1	0.892479	0.954806	0.208508	0.070721	1.1e-05	0.109637	0	0	0.503489	30.0708	H5WCYDSX3	0	8364447142	8256496883	0
OA_040	9	144	28510466436	22388023186	5192419001	3925667479	11096142808	2173793898	0	64431901	1652757	657251	28502975	4114039	0.022539	0.977461	0.231928	0.175347	0.495629	0.097096	0.407275	0.319815	0.97499	0.478416	0.216038	0.391817	0.53861	94405518	94405518	84652194	71322344	80848032	17899153	1	0.896687	0.955061	0.211443	0.07312	1.1e-05	0.103527	0	0	0.493052	29.5426	H5WCYDSX3	0	9628060045	9500218406	0
OA_041	9.2	477	24263502648	18787788087	4991221971	3707137837	8493590304	1595837975	0	62098412	1349207	533481	27525312	3896483	0.019013	0.980987	0.265663	0.197316	0.45208	0.08494	0.462979	0.358496	0.978735	0.486102	0.1919	0.397734	0.486316	80342724	80342724	71929544	59845163	68756678	15285114	1	0.895284	0.955889	0.212501	0.072832	1.9e-05	0.112883	0	0	0.499576	30.5106	H5WCYDSX3	0	7983067595	7879598882	0
OA_042	9.2	23	30551330190	23616094585	5387112869	4704597398	10868008200	2656376118	0	70316708	2147338	842837	31062953	4571796	0.026416	0.973584	0.228112	0.199211	0.460195	0.112482	0.427323	0.33032	0.970367	0.482058	0.210943	0.400225	0.59191	101163345	101163345	89517656	73857463	85530875	19212142	1	0.884882	0.955464	0.214618	0.074564	1.4e-05	0.104485	0	0	0.481055	30.1045	H5WCYDSX3	0	9932757285	9800047284	0
OA_043	8	349	35331270524	27389830188	6495482323	5276134594	12812847119	2805366152	0	82638518	1873142	731398	36269475	5497002	0.019767	0.980233	0.237149	0.192631	0.467796	0.102424	0.429781	0.333178	0.977836	0.467202	0.201435	0.422317	0.52706	116990962	116990962	104088546	86248691	99475965	22956555	1	0.889714	0.955686	0.220548	0.077552	3.3e-05	0.107838	0	0	0.498261	29.9211	H5WCYDSX3	0	11571902790	11418738086	0
OA_044	9.2	620	27757451180	21334367210	5524531035	4312692753	9685409555	1811733867	0	70374421	1500361	581469	30734380	4812846	0.018568	0.981432	0.25895	0.202148	0.453982	0.084921	0.461098	0.354399	0.979125	0.468858	0.202113	0.457041	0.477524	91912090	91912090	82162156	67906983	78621224	18787480	1	0.893921	0.956903	0.228663	0.081643	2.2e-05	0.119671	0	0	0.499793	31.2892	H5WCYDSX3	0	8977606601	8860297117	0
OA_045	9.1	272	32685013644	25296198740	6155613942	4824110201	12019310791	2297163806	0	78399610	1793047	702970	34249553	5332848	0.020112	0.979888	0.243341	0.190705	0.475143	0.090811	0.434046	0.335925	0.977641	0.471241	0.204029	0.433418	0.506216	108228522	108228522	96732269	80453908	92680221	21824280	1	0.893778	0.958111	0.225615	0.081041	1.5e-05	0.114844	0	0	0.497357	30.7709	H5WCYDSX3	0	10699588668	10554435044	0
OA_046	9.1	196	35319356020	27097190769	7143294691	5525556128	11939775230	2488564720	0	90992116	1969058	769135	39605502	6320087	0.01905	0.98095	0.263618	0.203916	0.440628	0.091838	0.467534	0.358694	0.978818	0.475072	0.205675	0.433466	0.512475	116951510	116951510	104391485	85429119	99832264	23364973	1	0.892605	0.956326	0.223821	0.080793	2.7e-05	0.120257	0	0	0.50008	31.1747	H5WCYDSX3	0	11285641461	11127109487	0
OA_047	8.5	297	31747428068	24294377269	5870362457	4659460460	11096082469	2668471883	0	73557738	1771316	693072	32327305	5002043	0.020989	0.979011	0.241635	0.191792	0.456735	0.109839	0.433426	0.331675	0.976486	0.492955	0.209507	0.400774	0.525707	105123934	105123934	92901018	75696249	88199042	20630550	1	0.883729	0.949387	0.22207	0.075541	2.3e-05	0.108639	0	0	0.50052	30.0008	H5WCYDSX3	0	10138543542	10006771729	0
OA_048	8.6	189	29004193250	22379208425	5645228799	4435012073	10275478244	2023489309	0	72273476	1488601	581866	31544441	5015823	0.018112	0.981888	0.252253	0.198176	0.459153	0.090418	0.450429	0.347544	0.979819	0.466023	0.205474	0.428349	0.514878	96040375	96040375	85857167	71151114	81914505	19532140	1	0.89397	0.954079	0.227496	0.080621	1.5e-05	0.115145	0	0	0.497215	30.4941	H5WCYDSX3	0	9459178963	9334376899	0
OA_049	8.4	166	32195730458	24903861124	6159703398	4705055402	11664897710	2374204614	0	77855487	1704468	668173	34021133	5381905	0.019262	0.980738	0.247339	0.188929	0.468397	0.095335	0.436268	0.33746	0.978576	0.473449	0.195861	0.425682	0.511832	106608379	106608379	95356357	79586447	90877337	21630564	1	0.894455	0.953029	0.226839	0.079899	1.4e-05	0.112845	0	0	0.499117	30.3971	H5WCYDSX3	0	10614548804	10473412065	0
OA_050	8.4	214	38311245558	29268252541	8193292550	6385576168	12199415492	2489968331	0	104047795	2098748	790253	45431048	7184207	0.017097	0.982903	0.279938	0.218174	0.416814	0.085074	0.498112	0.380538	0.980228	0.476407	0.193442	0.412675	0.522253	126858429	126858429	113238966	92673631	108130643	25649469	1	0.89264	0.954889	0.226507	0.078974	2.2e-05	0.122565	0	0	0.509574	31.5571	H5WCYDSX3	0	12211516512	12052127239	0
OA_102	7.2	317	16903416556	10884836838	3535725836	1939259282	4521422071	888429649	0	41178766	1159490	396542	15774086	6919945	0.024522	0.975478	0.32483	0.178162	0.415387	0.081621	0.502992	0.323898	0.972614	0.566125	0.1763	0.29759	0.589666	55971578	55971578	47925227	39003954	38380477	18920732	1	0.856242	0.800841	0.394797	0.096705	0.001367	0.151866	0	0	0.511941	34.9269	H5WCYDSX3	0	4891038620	4800889764	0
OA_103	9	264	18412580922	12249718694	3724159557	2123975720	5173220959	1228362458	0	43471368	1253794	442548	17139918	6416925	0.02517	0.97483	0.30402	0.17339	0.422313	0.100277	0.47741	0.317616	0.971967	0.546123	0.204098	0.342985	0.571968	60968811	60968811	52740252	42982305	43824987	19404869	1	0.865037	0.830959	0.367933	0.09592	0.000756	0.147959	0	0	0.502384	34.2486	H5WCYDSX3	0	5432892272	5334871750	0
OA_104	5.5	514	16017198764	10291865665	3286422915	1744230457	4252737465	1008474828	0	38262304	1224895	425580	14753041	6281198	0.028038	0.971962	0.319322	0.169477	0.413213	0.097988	0.488799	0.314078	0.96898	0.567428	0.186795	0.316949	0.592207	53037082	53037082	45479480	37107062	36760806	17893939	1	0.857503	0.808294	0.393451	0.098596	0.000409	0.15569	0	0	0.509256	35.0593	H5WCYDSX3	0	4628306401	4545497908	0
OA_105	7.9	357	15944036244	10183130904	3339903531	1786089226	4072033485	985104662	0	39023969	1132203	385375	14840602	6699912	0.02531	0.97469	0.327984	0.175397	0.39988	0.096739	0.503381	0.321499	0.971805	0.557155	0.188219	0.330044	0.550137	52794822	52794822	45207193	36756775	36126776	18150797	1	0.856281	0.799138	0.401502	0.098256	0.000486	0.158225	0	0	0.508871	35.6539	H5WCYDSX3	0	4568895738	4485278639	0
OA_51	7.9	196	32112106054	23494921883	7093231578	5086651544	9178349965	2136688796	0	87061033	1722026	655815	37148605	7277721	0.017348	0.982652	0.301905	0.2165	0.390652	0.090943	0.518405	0.379293	0.980604	0.504235	0.198637	0.370013	0.552993	106331477	106331477	93200110	74465893	86382532	24380745	1	0.876505	0.92685	0.261596	0.083851	8.5e-05	0.128808	0	0	0.499848	32.0088	H5WCYDSX3	0	9703636510	9527066325	0
OA_52	8.6	23	21319679430	15322362062	4036476145	2908287906	6846962822	1530635189	0	50587381	1437629	544978	21508749	4435514	0.024711	0.975289	0.263437	0.189807	0.446861	0.099896	0.453244	0.325744	0.972367	0.517624	0.2052	0.328887	0.650369	70594965	70594965	61328041	49492422	56832313	17055639	1	0.868731	0.926694	0.278105	0.094249	0.000112	0.13229	0	0	0.48964	32.933	H5WCYDSX3	0	6394297415	6277235314	0
OA_54	10	41	19214977104	14062662322	4324093957	3367647805	5142578197	1228342363	0	54527862	1239443	474149	23403054	4375813	0.019858	0.980142	0.307488	0.239474	0.36569	0.087348	0.546962	0.400299	0.977775	0.524622	0.199223	0.38679	0.564443	63625752	63625752	55855131	43170340	52243170	14101481	1	0.87787	0.935333	0.252465	0.083139	0.000222	0.132892	0	0	0.499626	32.6462	H5WCYDSX3	0	5590764023	5487923031	0
OA_55	8.5	1604	33784859290	24006893459	6710528765	5496354229	8880882237	2919128228	0	88212082	1350781	504528	37462599	7258654	0.013289	0.986711	0.279525	0.228949	0.369931	0.121595	0.508474	0.361312	0.984918	0.496638	0.206289	0.42775	0.545122	111870395	111870395	95437603	73286306	89167416	24798394	1	0.853109	0.934301	0.259839	0.090402	3.4e-05	0.130945	0	0	0.517968	32.8992	H5WCYDSX3	0	9482240284	9307966845	0
OA_56	8.6	357	31395717660	22856701466	5905585529	4557656593	10260235761	2133223583	0	75950095	1442490	545823	32505084	6276668	0.016515	0.983485	0.258374	0.199401	0.448894	0.09333	0.457776	0.33327	0.981361	0.487404	0.215001	0.402767	0.572813	103959330	103959330	90312158	72596383	83747618	23638849	1	0.868726	0.927313	0.261746	0.085659	0.000103	0.12327	0	0	0.496203	31.808	H5WCYDSX3	0	9504398914	9326589096	0
OA_58	7.6	50	27304161562	19792754270	5033936629	3880247574	8837086867	2041483200	0	64401994	1688576	646890	27606429	5213821	0.022896	0.977104	0.254332	0.196044	0.446481	0.103143	0.450376	0.326477	0.974451	0.496286	0.233955	0.384238	0.652691	90411131	90411131	78279840	63183807	73297787	20680411	1	0.865821	0.936356	0.264186	0.090463	0.000145	0.127052	0	0	0.486288	32.4538	H5WCYDSX3	0	8219248501	8072969186	0
OA_59	9.7	403	22346421144	16833975538	4135487088	3422076579	7778464128	1497947743	0	53882761	1051901	407557	23544053	3768435	0.017016	0.982984	0.245663	0.203284	0.462069	0.088984	0.448947	0.3382	0.980852	0.483102	0.200223	0.432381	0.510368	73994772	73994772	64990955	52450625	61274328	15127339	1	0.878318	0.942813	0.232761	0.077086	1.2e-05	0.113412	0	0	0.498158	31.023	H5WCYDSX3	0	6971210319	6841037828	0
OA_63	9.5	223	20934114822	14578329363	3438994191	2806747031	6895511376	1437076765	0	44975020	1331410	469933	17778278	6399096	0.025752	0.974248	0.235898	0.192529	0.472997	0.098576	0.428426	0.298352	0.971248	0.494691	0.195058	0.439019	0.477676	69318261	69318261	60750412	49445587	51371664	21598733	1	0.876398	0.845618	0.355532	0.101296	0.000141	0.131992	0	0	0.494179	33.1608	H5WCYDSX3	0	6402768331	6285911124	0
OA_65	9.2	190	19946744546	13538633354	3191429462	2514312143	6435985241	1396906508	0	41388207	1317662	462598	16218363	6215938	0.027732	0.972268	0.235728	0.185714	0.475379	0.103179	0.421441	0.286049	0.969146	0.501777	0.201546	0.441767	0.495542	66048823	66048823	57311676	46537121	47587822	21287154	1	0.867717	0.830334	0.371428	0.101413	0.000373	0.135224	0	0	0.492099	33.6541	H5WCYDSX3	0	5986548873	5874892808	0
OA_66	7.3	428	18649705584	12353778875	3110495100	2179689420	5852462798	1211131557	0	39197777	1200922	413302	15096522	6247290	0.026648	0.973352	0.251785	0.176439	0.473739	0.098037	0.428224	0.28366	0.970273	0.511818	0.189856	0.399144	0.505931	61753992	61753992	52931290	43085846	43516409	20558313	1	0.857131	0.82213	0.388396	0.105957	0.000178	0.141565	0	0	0.494311	34.2237	H5WCYDSX3	0	5482987172	5381044304	0
OA_67	8.6	341	20535150474	13573795336	3729542718	2564190576	6054869041	1225193001	0	46475567	1238868	420269	17726192	7805533	0.02316	0.97684	0.27476	0.188907	0.44607	0.090262	0.463668	0.306486	0.974036	0.509456	0.184776	0.419562	0.465169	67997187	67997187	58664797	47535052	47119986	23173243	1	0.862753	0.803207	0.395011	0.09883	0.000285	0.141356	0	0	0.50449	34.1843	H5WCYDSX3	0	6063811940	5951629146	0
OA_68	9	382	20710228632	13924170193	3529996873	2605146211	6499506765	1289520344	0	45296828	1307481	451720	17634235	6844320	0.024976	0.975024	0.253516	0.187095	0.466779	0.09261	0.440611	0.296237	0.971945	0.505893	0.193667	0.447165	0.464675	68576916	68576916	59123091	47556045	49302644	22045617	1	0.862143	0.833898	0.372877	0.102849	0.000174	0.140731	0	0	0.499517	34.2868	H5WCYDSX3	0	6064961494	5950181877	0
OA_69	8.8	281	14064978050	9362745654	2467434509	1831796161	4167394218	896120766	0	31080248	845507	284910	11793557	5589733	0.023588	0.976412	0.263537	0.195647	0.445104	0.095711	0.459185	0.305669	0.973516	0.507179	0.183689	0.41806	0.474096	46572775	46572775	40543465	33034865	31476741	16504157	1	0.87054	0.77637	0.407073	0.090584	0.000251	0.131043	0	0	0.498814	32.7477	H5WCYDSX3	0	4280189422	4202295330	0
OA_70	8.3	161	22051476770	14294428821	3516793678	2718870043	6687101820	1371663280	0	45595025	1461892	492809	17172339	8285015	0.027897	0.972103	0.246025	0.190205	0.467812	0.095958	0.43623	0.282778	0.968934	0.501237	0.197033	0.425234	0.492614	73018135	73018135	62975949	51424691	49004378	26508661	1	0.86247	0.778144	0.420933	0.098843	0.000212	0.139433	0	0	0.49398	34.1176	H5WCYDSX3	0	6566548673	6448872892	0
OA_76	8.8	150	19464957604	12876346494	3786266485	2564944804	5302100077	1223035128	0	46954926	1123740	391535	18429315	6832039	0.020803	0.979197	0.294048	0.199198	0.411771	0.094983	0.493246	0.32629	0.976627	0.508352	0.197804	0.407646	0.533852	64453502	64453502	54928499	44103801	46018041	19909716	1	0.852219	0.837781	0.362466	0.098607	0.000243	0.143016	0	0	0.500245	34.2555	H5WCYDSX3	0	5601357984	5499228381	0
OA_77	7.3	494	16423068946	10832598350	3228519017	2118419771	4456954462	1028705100	0	39945202	876142	305037	15640301	5754766	0.01913	0.98087	0.298037	0.19556	0.411439	0.094964	0.493597	0.325575	0.978537	0.516029	0.203475	0.362019	0.569116	54381023	54381023	46217084	37124811	38913275	16805233	1	0.849875	0.841967	0.363615	0.102393	0.000341	0.145308	0	0	0.501884	34.6898	H5WCYDSX3	0	4697179070	4610050117	0
OA_78	8.5	621	18657563020	12231130276	3677350442	2590069078	4767416257	1196294499	0	45166918	1111478	370942	17682887	6928206	0.020546	0.979454	0.300655	0.21176	0.389777	0.097807	0.512415	0.335918	0.975983	0.518478	0.186961	0.368919	0.540041	61780010	61780010	52285212	41317754	42630992	19350414	1	0.846313	0.815355	0.370093	0.088084	0.000292	0.134002	0	0	0.491913	33.2556	H5WCYDSX3	0	5307290098	5210118597	0
OA_79	9.1	260	19429391366	13127715366	3370535671	2493106903	6008101571	1255971221	0	42758939	1015281	357986	16932612	5938816	0.020704	0.979296	0.25675	0.189912	0.457665	0.095673	0.446661	0.301792	0.976806	0.50119	0.202589	0.412149	0.518292	64335733	64335733	55226039	44764770	46841298	19657247	1	0.858404	0.848174	0.355942	0.101768	0.000184	0.137394	0	0	0.496733	33.7786	H5WCYDSX3	0	5734438474	5628377991	0
OA_81	8.2	387	25112080670	16466471709	4304514474	2971961363	7526384257	1663611615	0	54188830	1337149	453304	20784189	8989245	0.021345	0.978655	0.261411	0.180486	0.457073	0.10103	0.441896	0.28976	0.975918	0.499688	0.201312	0.405641	0.509151	83152585	83152585	70931946	57533375	56833999	27747260	1	0.853034	0.801247	0.391181	0.094059	0.00026	0.136515	0	0	0.493902	33.6812	H5WCYDSX3	0	7369034378	7229685629	0
OA_86	7.7	398	20537155452	14017120808	3735873442	2594694048	6347034110	1339519208	0	46869093	967703	345085	18761543	6142947	0.018061	0.981939	0.266522	0.185109	0.452806	0.095563	0.451631	0.308249	0.979771	0.495752	0.196084	0.403299	0.516325	68003826	68003826	58267793	47570844	49995217	19933319	1	0.856831	0.858025	0.342098	0.096569	0.00063	0.132969	0	0	0.496133	33.0819	H5WCYDSX3	0	6130620407	6021369770	0
OA_87	9.5	401	18916389100	11988327578	3432403379	2441688324	4974852410	1139383465	0	43472850	962482	315518	16151349	8163291	0.019161	0.980839	0.286312	0.203672	0.414975	0.095041	0.489984	0.310529	0.97834	0.50032	0.203305	0.441758	0.484322	62637050	62637050	53271748	42684678	40959757	22575610	1	0.850483	0.768883	0.423782	0.095224	0.000217	0.145368	0	0	0.503516	35.1966	H5WCYDSX3	0	5400387044	5296404367	0
OA_89	9	313	23128885326	15733546801	4534666380	2739934122	7083952952	1374993347	0	53720807	1386864	489347	21258470	7912088	0.022501	0.977499	0.288216	0.174146	0.450245	0.087392	0.462362	0.314524	0.974834	0.530623	0.18744	0.35957	0.602071	76585713	76585713	66627196	54720703	55109963	24018483	1	0.869969	0.827139	0.360491	0.090995	0.000422	0.135537	0	0	0.507883	32.6774	H5WCYDSX3	0	7044308026	6920412535	0
OA_95	7.9	503	14631469952	9565254672	3076891227	1652487035	3905058577	930817833	0	35543861	1047316	367635	13891578	5491333	0.025782	0.974218	0.321674	0.172759	0.408255	0.097312	0.494433	0.323233	0.971378	0.567305	0.186263	0.31607	0.614038	48448576	48448576	41476799	33706848	34061206	15563904	1	0.856099	0.821211	0.375244	0.095299	0.000661	0.148736	0	0	0.506919	34.0507	H5WCYDSX3	0	4247129655	4168219078	0
OA_96	7.1	867	20385576820	13105995453	4318834440	2351151518	5217079682	1218929813	0	49708150	1450505	491816	19019921	8591866	0.025206	0.974794	0.329531	0.179395	0.398068	0.093006	0.508926	0.327191	0.971647	0.566065	0.191165	0.320862	0.605226	67501910	67501910	57876049	47019195	45653552	23142952	1	0.857399	0.788816	0.399871	0.091139	0.000671	0.149171	0	0	0.500563	34.019	H5WCYDSX3	0	5921425372	5816425802	0
OA_97	7.9	830	18352993604	12006376095	3233466905	1905050918	5625666775	1242191497	0	38515925	1186579	408494	14902190	6399033	0.02668	0.97332	0.269312	0.15867	0.468557	0.103461	0.427982	0.279983	0.970113	0.551154	0.202407	0.333887	0.60609	60771502	60771502	52056193	42699701	41612823	20367391	1	0.856589	0.799383	0.391258	0.092711	0.000547	0.139406	0	0	0.497848	33.522	H5WCYDSX3	0	5449276497	5349102378	0
OA_109	8.8	366	25397062064	17201183061	5285891111	3067735723	7289269488	1558286739	0	62355422	1587188	564680	24712243	9216526	0.02234	0.97766	0.307298	0.178344	0.423766	0.090592	0.485643	0.328921	0.975178	0.517614	0.200348	0.357299	0.607829	84096232	84096232	73418638	61011699	61069726	26080160	1	0.873031	0.831801	0.355225	0.090158	0.000375	0.140188	0	0	0.508055	33.1314	HFT2FDSX3	0	7810058618	7715274132	0
OA_111	9.2	814	20391325088	13112886350	4728952974	2738034073	4425275260	1220624043	0	55549110	1598314	554593	21609885	8823978	0.025022	0.974978	0.360634	0.208805	0.337475	0.093086	0.569439	0.366184	0.972032	0.520169	0.21948	0.384926	0.643836	67520944	67520944	57871811	47061252	47396782	21839641	1	0.857094	0.818996	0.37738	0.094019	0.000489	0.157642	0	0	0.500235	35.3964	HFT2FDSX3	0	5851204736	5779949124	0
OA_113	8.7	395	25726899820	17768427256	4906999023	3079421180	8042039479	1739967574	0	59247874	1445929	515828	23603018	8322200	0.021387	0.978613	0.276164	0.173309	0.452603	0.097925	0.449473	0.310431	0.976177	0.509692	0.190739	0.369705	0.593353	85188410	85188410	74592050	62433908	63191601	25774181	1	0.875613	0.847163	0.345535	0.095614	0.000207	0.134949	0	0	0.500305	33.2564	HFT2FDSX3	0	8053891870	7954186356	0
OA_115	8.7	235	19585538956	12874789533	3854550979	2410993056	5409719886	1199525612	0	46521298	1355824	461569	17880809	8023430	0.025164	0.974836	0.299387	0.187265	0.420179	0.093169	0.486652	0.319907	0.971681	0.524663	0.223387	0.366211	0.646395	64852778	64852778	56543957	46763153	45000174	22246813	1	0.871882	0.795844	0.393443	0.092648	0.000323	0.146204	0	0	0.497289	34.0585	HFT2FDSX3	0	5926129957	5848796262	0
OA_116	7.8	269	25709804506	17168539446	5526206199	3208646237	6716902075	1716784935	0	65270519	1741373	616410	25825839	9608819	0.023312	0.976688	0.32188	0.186891	0.391233	0.099996	0.508771	0.339748	0.974014	0.526162	0.222328	0.376749	0.621206	85131803	85131803	73740137	60854185	61619672	26227983	1	0.866188	0.835633	0.355681	0.092932	0.000217	0.146027	0	0	0.50648	33.7928	HFT2FDSX3	0	7716284343	7622744344	0
OA_122	8	629	26183699886	16948133023	5981602142	3379328223	5966240007	1620962651	0	70349284	1870017	647878	27546936	11106296	0.022979	0.977021	0.352936	0.199392	0.352029	0.095643	0.552328	0.35751	0.974106	0.544334	0.196042	0.346921	0.649974	86700993	86700993	74232673	60222465	60466970	27390285	1	0.856192	0.81456	0.368979	0.088805	0.000399	0.150134	0	0	0.507244	34.1264	HFT2FDSX3	0	7572095014	7475183158	0
OA_123	8.7	173	27565333276	18094010209	5227651150	3354207957	7622009932	1890141170	0	63281842	2063674	709110	24628194	10342691	0.027987	0.972013	0.288916	0.185377	0.421245	0.104462	0.474293	0.311328	0.968419	0.526972	0.226158	0.394348	0.683921	91275938	91275938	78661870	64866862	63831354	30135649	1	0.861803	0.811465	0.383104	0.093158	0.000526	0.142992	0	0	0.490575	33.8038	HFT2FDSX3	0	8238223636	8136053429	0
OA_124	8	103	22103998496	13870630309	4617857534	2994144354	4673531055	1585097366	0	56403931	2045736	685976	21819880	9462390	0.03048	0.96952	0.332923	0.215862	0.336937	0.114277	0.548786	0.344372	0.965	0.535024	0.23118	0.383228	0.610367	73192048	73192048	61637772	49713685	49652342	24293121	1	0.842138	0.805551	0.394127	0.094147	0.000992	0.153961	0	0	0.481296	35.0996	HFT2FDSX3	0	6187246821	6107965255	0
OA_125	8.8	518	28992021744	19664571458	5785566860	3437461647	8598128831	1843414120	0	68525587	1872009	665315	27285925	9832383	0.023803	0.976197	0.294213	0.174805	0.43724	0.093743	0.469018	0.318123	0.973408	0.524466	0.217088	0.358231	0.628067	96000072	96000072	83402282	69379683	70207692	29152685	1	0.868773	0.841796	0.349543	0.092503	0.000232	0.138934	0	0	0.501418	33.1845	HFT2FDSX3	0	8883012752	8772930729	0
OA_126	9.4	660	20210327730	12665715320	5404973088	3373395429	2870733513	1016613290	0	65071239	1790123	622856	25373537	10241775	0.023959	0.976041	0.42674	0.266341	0.226654	0.080265	0.693081	0.434351	0.973226	0.523433	0.238314	0.402402	0.670276	66921615	66921615	57033240	44839531	46693686	21254785	1	0.852239	0.81871	0.372674	0.091401	0.000424	0.169385	0	0	0.506258	35.8896	HFT2FDSX3	0	5466538300	5401002325	0
OA_128	8	1051	26035854276	16534408276	6670425336	3606822305	4892854747	1364305888	0	78020612	2559292	863562	29667606	13528428	0.028285	0.971715	0.403427	0.21814	0.29592	0.082513	0.621567	0.394734	0.968239	0.58025	0.191536	0.340849	0.582955	86211438	86211438	74844752	60546226	59909215	29441936	1	0.868153	0.800446	0.393373	0.095373	0.000538	0.172295	0	0	0.517985	36.5388	HFT2FDSX3	0	7400543332	7305588563	0
OA_129	8.3	251	21904534744	14685978443	4088782336	2430800934	6777415902	1388979271	0	49323571	1580237	557487	19493753	7498858	0.027803	0.972197	0.278414	0.165518	0.461489	0.094579	0.443933	0.297636	0.968956	0.521266	0.204565	0.330767	0.627323	72531572	72531572	63348084	53176216	52445690	23214689	1	0.873386	0.827897	0.366462	0.094801	0.000482	0.146253	0	0	0.496763	34.8379	HFT2FDSX3	0	6742239928	6654188971	0
OA_131	8.9	930	25326271754	16761906119	5504677639	3008461175	6846882213	1401885092	0	62775409	1751208	605991	24410168	10350677	0.024224	0.975776	0.328404	0.179482	0.408479	0.083635	0.507886	0.336139	0.972861	0.520224	0.206169	0.363956	0.600542	83861827	83861827	73484128	61579415	59107791	28216522	1	0.876252	0.804361	0.383981	0.091599	0.000294	0.148769	0	0	0.510707	34.3913	HFT2FDSX3	0	7791352821	7696900841	0
OA_132	8.1	428	21864869762	14665470792	4187917474	2442088345	6631683673	1403781300	0	49299455	1593566	557790	19357745	7643614	0.028008	0.971992	0.285563	0.16652	0.452197	0.09572	0.452083	0.303226	0.968688	0.529191	0.207633	0.329265	0.61447	72400231	72400231	63038521	52760631	51996215	23369914	1	0.870695	0.824832	0.370724	0.094186	0.000373	0.142516	0	0	0.501133	34.2868	HFT2FDSX3	0	6724179890	6640056971	0
OA_134	8.1	533	18532397912	12047087612	3880594089	2205044501	4877052216	1084396806	0	45528836	1315653	444233	17348657	8222797	0.024967	0.975033	0.322119	0.183035	0.404832	0.090013	0.505154	0.328378	0.971914	0.523859	0.200223	0.358989	0.607283	61365556	61365556	53513684	44537934	41804090	21629708	1	0.872048	0.781185	0.40419	0.088625	0.000459	0.149168	0	0	0.50697	34.7429	HFT2FDSX3	0	5626580528	5555756210	0
OA_135	8.5	411	23466076782	15912926216	4567609722	2625010572	7101794194	1618511728	0	51947285	1720872	609833	20695391	7664169	0.028624	0.971376	0.287038	0.164961	0.446291	0.101711	0.451999	0.306511	0.967935	0.516522	0.209239	0.344747	0.649067	77702241	77702241	67814419	56980267	56456548	24481584	1	0.872747	0.832515	0.361009	0.09442	0.000352	0.138055	0	0	0.501643	33.7402	HFT2FDSX3	0	7306555698	7215753185	0
OA_137	8.2	350	23903570290	15989103642	5166061129	3042077975	6276743971	1504220567	0	60470390	1997081	704701	23900370	9188311	0.02864	0.97136	0.323099	0.190259	0.392564	0.094078	0.513358	0.343385	0.96803	0.534128	0.209447	0.358363	0.664704	79150895	79150895	69058954	57452563	57140956	25104143	1	0.872497	0.827423	0.363518	0.091094	0.000389	0.147199	0	0	0.506836	34.4076	HFT2FDSX3	0	7283283527	7193921318	0
OA_139	6.4	536	27567668038	18550797331	5831454558	3369496030	7731376658	1618470085	0	67918514	2054495	722904	26675359	10553721	0.026385	0.973615	0.314351	0.181636	0.416768	0.087245	0.495987	0.333759	0.970639	0.538805	0.181354	0.323424	0.594025	91283669	91283669	80005125	66723757	65731300	29563486	1	0.876445	0.821589	0.36952	0.093152	0.000297	0.144282	0	0	0.50633	33.7159	HFT2FDSX3	0	8499395223	8392675494	0
OA_140	6.9	945	20732125746	13258030104	5103871385	2643692240	4325525235	1184941244	0	58178813	1791394	616110	22452973	9752256	0.026707	0.973293	0.384965	0.199403	0.326257	0.089375	0.584368	0.373698	0.970129	0.55489	0.187683	0.311672	0.633668	68649423	68649423	59033536	48470054	47334960	22877075	1	0.859928	0.801832	0.387527	0.090271	0.000312	0.158199	0	0	0.510741	35.0857	HFT2FDSX3	0	6032991166	5959071788	0
OA_141	8.8	298	23294692084	15900836291	4655225438	2821125027	6987829431	1436656395	0	55431213	1551744	539607	21859824	8606007	0.02409	0.97591	0.292766	0.17742	0.439463	0.090351	0.470186	0.320947	0.972768	0.516062	0.190281	0.35594	0.543342	77134742	77134742	68034002	56916466	55595908	24967631	1	0.882015	0.817178	0.366988	0.088547	0.000167	0.137642	0	0	0.501425	33.1643	HFT2FDSX3	0	7323166880	7231218250	0
OA_142	8.4	939	24124380308	16486017600	5794557807	3369314165	5868088959	1454056669	0	68401852	1738126	636955	28037480	8278120	0.022213	0.977787	0.351483	0.204374	0.355943	0.088199	0.555857	0.379859	0.975219	0.534756	0.204062	0.338666	0.609557	79882054	79882054	69834173	57247564	61012107	22393400	1	0.874216	0.873671	0.320665	0.090424	0.000738	0.151185	0	0	0.50778	34.4028	HFT2FDSX3	0	7222234074	7133794069	0
OA_143	5	639	19076682848	12207056394	4897521643	2667535382	3532634412	1109364957	0	56588929	1678481	580266	21967683	9254280	0.025735	0.974265	0.401204	0.218524	0.289393	0.090879	0.619728	0.39656	0.971193	0.552237	0.193532	0.335125	0.605711	63167824	63167824	54590345	44485964	44123134	20974454	1	0.864211	0.808259	0.384215	0.091544	0.000306	0.163743	0	0	0.50803	35.5656	HFT2FDSX3	0	5498216255	5431868997	0
OA_145	5.6	133	19401140172	12675434803	4288973600	2668590052	4412737045	1305134106	0	51265406	1861709	647265	20128779	8157851	0.031154	0.968846	0.338369	0.210532	0.348133	0.102966	0.548901	0.358616	0.964957	0.53825	0.2137	0.335523	0.661964	64242186	64242186	55610114	45612421	45358158	21032478	1	0.865632	0.815646	0.378213	0.091416	0.000396	0.152004	0	0	0.490491	34.799	HFT2FDSX3	0	5725999534	5654020520	0
OA_147	8.4	561	23433774560	15878079916	5733806641	3364239873	5400514185	1379519217	0	67213539	1709366	606838	26986692	9257408	0.021992	0.978008	0.361115	0.21188	0.340124	0.086882	0.572994	0.388245	0.975199	0.535565	0.197367	0.343109	0.62191	77595280	77595280	68263284	56031429	57748795	23444292	1	0.879735	0.845972	0.343439	0.089165	0.000614	0.152513	0	0	0.508678	34.5642	HFT2FDSX3	0	7067177437	6983157817	0
OA_150	7.9	396	18137809242	12357813366	3715310111	2290522369	5107208306	1244772580	0	44589822	1121359	397962	17868910	6262873	0.021786	0.978214	0.300645	0.18535	0.413278	0.100728	0.485995	0.331122	0.975469	0.5185	0.195561	0.364344	0.55247	60058971	60058971	52497299	43459695	44138992	18313972	1	0.874096	0.840786	0.348856	0.090229	0.000371	0.140627	0	0	0.504862	33.9572	HFT2FDSX3	0	5563814909	5494452725	0
OA_61	8.2	295	24155526776	16024614762	4858200334	2892173831	6680335396	1593905201	0	57547423	1775976	619120	22484702	9129559	0.026797	0.973203	0.303171	0.180483	0.41688	0.099466	0.483654	0.320853	0.970063	0.519607	0.213387	0.34849	0.629498	79985188	79985188	69355342	57478614	56781339	26002621	1	0.867102	0.818702	0.374919	0.094625	0.000408	0.144471	0	0	0.500752	33.8904	HFT2FDSX3	0	7298668247	7209865532	0
OA_71	8.9	76	23082465510	15178807155	4829955356	2689327823	6265379762	1394144214	0	54775137	1832116	624974	21362715	8820914	0.028424	0.971576	0.318204	0.177176	0.412772	0.091848	0.49538	0.325757	0.967635	0.518655	0.234522	0.385902	0.682446	76432005	76432005	66239887	54724176	54101388	25118783	1	0.866651	0.816749	0.379209	0.097448	0.000534	0.149039	0	0	0.508109	34.4866	HFT2FDSX3	0	6897185152	6812312343	0
OA_75	8.6	265	19376974434	12851481750	4046683238	2355116147	5336876345	1112806020	0	47614076	1225154	429511	18801711	7084607	0.022334	0.977666	0.314881	0.183256	0.415273	0.08659	0.498137	0.330382	0.974915	0.515046	0.223677	0.354957	0.63479	64162167	64162167	55294758	45761029	46089787	20097398	1	0.861797	0.833529	0.363459	0.095304	0.000341	0.145644	0	0	0.49996	34.0468	HFT2FDSX3	0	5794228194	5722125070	0
OA-10	3.1	156	23615337262	13946474435	4516750583	2432446298	5530994389	1466283165	0	52661302	2197825	751315	20027481	8926178	0.036158	0.963842	0.323863	0.174413	0.396587	0.105136	0.498276	0.294266	0.959937	0.573007	0.21923	0.304715	0.745334	78196481	78196481	62459676	51250103	50869876	25530367	1	0.798753	0.814443	0.40875	0.107836	0.00346	0.1587	0	0	0.491127	36.6623	HLG5WDSX3	0	6258513536	6146297175	0
OA-108	3.3	292	29784552492	18987449389	6546648367	3213088381	7503638283	1724074358	0	76245307	2124752	758838	29878116	10559078	0.024769	0.975231	0.344788	0.169222	0.395189	0.090801	0.51401	0.327678	0.972888	0.568815	0.216519	0.312311	0.713905	98624346	98624346	82503264	68383530	71432165	29419998	1	0.836541	0.86581	0.356592	0.108773	0.001326	0.163975	0	0	0.517877	36.578	HLG5WDSX3	0	8384671572	8243392103	0
OA-11	2.9	158	25792787462	14824021923	5954128051	2916914916	4431874981	1521103975	0	68625138	2624808	901127	25877962	11811776	0.03365	0.96635	0.401654	0.196769	0.298966	0.102611	0.598423	0.343935	0.963161	0.572221	0.215228	0.310031	0.692642	85406581	85406581	68464882	55459335	55479983	28189427	1	0.801635	0.810342	0.411736	0.108765	0.002765	0.177618	0	0	0.50693	38.3039	HLG5WDSX3	0	6577137296	6462623037	0
OA-110	2.7	178	26663088646	16274948799	5943282697	2760952340	6035445694	1535268068	0	67956106	2372837	832818	26265857	10161430	0.030733	0.969267	0.36518	0.169644	0.370843	0.094333	0.534824	0.326453	0.966261	0.603311	0.221876	0.268706	0.80994	88288373	88288373	72775531	60255132	61878433	27957249	1	0.824293	0.850264	0.384157	0.11497	0.00121	0.174358	0	0	0.505889	37.6182	HLG5WDSX3	0	7235489096	7106266348	0
OA-114	4.4	222	35439356022	23998803905	7173847778	4655762093	9943236889	2225957145	0	89396051	2329339	861012	36382393	9755997	0.023119	0.976881	0.298925	0.194	0.414322	0.092753	0.492925	0.333799	0.974605	0.518727	0.184417	0.350035	0.59058	117348861	117348861	100557545	83578508	91879068	32243650	1	0.856911	0.913696	0.320649	0.1141	0.000384	0.160038	0	0	0.503103	36.0367	HLG5WDSX3	0	10359770936	10173814903	0
OA-117	2.5	172	24713829646	17842932174	4998318758	3246046895	7934047125	1664519396	0	60763926	1404953	534553	25599969	5656086	0.020454	0.979546	0.280129	0.181923	0.44466	0.093287	0.462052	0.333593	0.977401	0.529357	0.162034	0.325254	0.495815	81833873	81833873	71789705	60592301	66088080	20209640	1	0.877261	0.920579	0.281512	0.097478	0.000168	0.133577	0	0	0.498415	32.4318	HLG5WDSX3	0	7840427728	7707645280	0
OA-118	2.6	447	33594970448	22439645363	6115532508	3826569165	10427483389	2070060301	0	76794890	2233449	820562	30865554	8378595	0.025897	0.974103	0.272532	0.170527	0.46469	0.09225	0.44306	0.29594	0.971739	0.548308	0.175421	0.34612	0.52788	111241624	111241624	94953047	79589151	88316442	31733761	1	0.853575	0.930106	0.334205	0.128562	0.000133	0.173562	0	0	0.49568	38.0542	HLG5WDSX3	0	9659504202	9493314010	0
OA-119	3.1	204	32757368616	22405213187	6965181829	4278308768	9237193320	1924529270	0	84856490	2067863	758482	34212709	9537471	0.021689	0.978311	0.310873	0.190951	0.412279	0.085896	0.501825	0.343235	0.976211	0.54769	0.142201	0.350515	0.452112	108468108	108468108	94215019	78193367	85865001	30613135	1	0.868597	0.911373	0.324928	0.116394	0.000319	0.164552	0	0	0.51224	36.2782	HLG5WDSX3	0	9670018771	9497018737	0
OA-12	7.9	438	11878152260	7489337395	2888484952	1695823747	2255456445	649572251	0	34596280	1099415	371092	13584954	5528740	0.02659	0.97341	0.38568	0.226432	0.301156	0.086733	0.612111	0.385945	0.9692	0.531734	0.236827	0.36543	0.73913	39331630	39331630	33793613	28025494	27390968	12955606	1	0.859197	0.810537	0.383374	0.090413	0.00043	0.167529	0	0	0.488214	36.0704	HLG5WDSX3	0	3433404926	3390972927	0
OA-120	2.5	862	29441897554	18960522896	7815319039	3819762323	5895208919	1430232615	0	91031025	2426804	863535	36157396	11524446	0.023326	0.976674	0.412189	0.201459	0.31092	0.075432	0.613648	0.395188	0.974033	0.621202	0.126791	0.261947	0.521313	97489727	97489727	83592928	68890283	73783661	29366259	1	0.857454	0.882654	0.351301	0.114243	0.00049	0.184785	0	0	0.511087	37.6884	HLG5WDSX3	0	8248580718	8105433913	0
OA-121	2.5	173	22566479786	15531258795	4030580900	2828643217	7105682588	1566352090	0	51798820	1453559	540964	21167835	5564530	0.024919	0.975081	0.259514	0.182126	0.457508	0.100852	0.44164	0.303956	0.972704	0.542415	0.13699	0.346765	0.435295	74723443	74723443	64998597	54166741	59729711	20995857	1	0.869855	0.918938	0.32302	0.119406	0.00023	0.161089	0	0	0.495593	35.84	HLG5WDSX3	0	6725138314	6605897168	0
OA-127	2.7	479	16016005260	8981375057	3242058932	1603148645	3267699230	868468250	0	38548811	1837008	615149	14056744	7470922	0.041927	0.958073	0.360976	0.178497	0.363831	0.096697	0.539473	0.302523	0.954514	0.618551	0.202229	0.294717	0.630603	53033130	53033130	43030720	35316217	34167175	19341387	1	0.811393	0.794018	0.449479	0.121647	0.003769	0.196856	0	0	0.506498	41.3114	HLG5WDSX3	0	4070021679	3994056170	0
OA-13	7.3	136	11654846212	7472331631	3735096146	1909494480	1265431065	562309940	0	42287411	1030549	352448	16388836	6898554	0.021053	0.978947	0.499857	0.255542	0.169349	0.075252	0.755399	0.484313	0.97621	0.527352	0.216486	0.326446	0.635543	38592206	38592206	34355295	28690703	27611855	13272694	1	0.890213	0.803715	0.386336	0.089195	0.000769	0.18766	0	0	0.523527	37.0209	HLG5WDSX3	0	3459705723	3416957713	0
OA-130	2.5	1397	12971969986	7142379589	2959398416	1331728669	2224583862	626668642	0	34850095	1683254	582673	12937263	6386488	0.043097	0.956903	0.414343	0.186454	0.311463	0.087739	0.600798	0.3308	0.953926	0.670811	0.206343	0.235115	0.621824	42953543	42953543	34559482	28163026	27884261	15143948	1	0.804578	0.806848	0.4382	0.121316	0.000438	0.202681	0	0	0.503006	40.7702	HLG5WDSX3	0	3199954086	3144688876	0
OA-133	2.5	451	26559007366	15879442470	5943836388	2699273424	5848350900	1387981758	0	67655449	2750980	926690	25153145	12271708	0.035533	0.964467	0.37431	0.169985	0.368297	0.087407	0.544296	0.32543	0.960927	0.61188	0.191405	0.265127	0.710253	87943733	87943733	72957434	60463664	58532591	30685122	1	0.829592	0.802284	0.420589	0.110944	0.000922	0.177338	0	0	0.514977	38.1632	HLG5WDSX3	0	7246476556	7116770616	0
OA-14	2.4	311	26346478490	14791937360	4768600704	2586593764	5786421610	1650321282	0	56708204	3433763	1158577	21036180	10792049	0.0522	0.9478	0.322378	0.174865	0.391188	0.111569	0.497243	0.279172	0.942906	0.608536	0.214396	0.301765	0.733325	87239995	87239995	69610639	57202073	55346491	31331784	1	0.797921	0.795087	0.450101	0.118218	0.006692	0.18038	0	0	0.480992	39.2112	HLG5WDSX3	0	6724784422	6602689106	0
OA-146	3.3	265	23476423000	14093654917	4589208707	2721103207	5324638440	1458704563	0	55419451	2318751	791778	20755471	9864305	0.036746	0.963254	0.325622	0.193073	0.377804	0.103501	0.518695	0.31139	0.95984	0.554888	0.204315	0.358098	0.645124	77736500	77736500	64753134	53219756	52252351	27320976	1	0.832982	0.806947	0.421925	0.112832	0.000707	0.177701	0	0	0.500377	38.8117	HLG5WDSX3	0	6379037349	6267762416	0
OA-149	2.5	455	34943503128	21799663569	7513191157	4008669497	8239708615	2038094300	0	89002292	2861046	1002546	34415114	13292844	0.028306	0.971694	0.344647	0.183887	0.377974	0.093492	0.528534	0.329728	0.968855	0.587866	0.224498	0.294214	0.786419	115706964	115706964	97222140	80380677	82724640	37078420	1	0.840244	0.850883	0.381378	0.115284	0.001739	0.176221	0	0	0.503761	37.8539	HLG5WDSX3	0	9676195115	9503564622	0
OA-15	5.3	112	11981973216	7507153965	2965874035	1622776718	2225050378	693452834	0	34702305	1037150	352198	13324705	5813463	0.025751	0.974249	0.395073	0.216164	0.296391	0.092372	0.611237	0.382963	0.97098	0.542391	0.218169	0.341754	0.67611	39675408	39675408	33992554	28174573	27428899	13452250	1	0.856766	0.806909	0.395741	0.096392	0.000595	0.171327	0	0	0.50102	36.5215	HLG5WDSX3	0	3434609749	3391151525	0
OA-151	8	540	11076496280	6707019982	2994982899	1537682595	1620826508	553527980	0	35414743	909624	320195	13965635	5435469	0.022413	0.977587	0.446545	0.229265	0.241661	0.08253	0.675809	0.409215	0.974958	0.528617	0.221779	0.36785	0.639763	36677140	36677140	30871144	25518633	25276567	11589607	1	0.8417	0.818776	0.375419	0.089397	0.00065	0.181514	0	0	0.497503	37.3372	HLG5WDSX3	0	3045427350	3009341582	0
OA-152	8.1	470	14968788248	9852937872	3058403390	1762324009	4043579242	988631231	0	36296135	1042210	368831	14358970	5411671	0.025043	0.974957	0.310405	0.178863	0.410393	0.100339	0.489268	0.322052	0.972087	0.51968	0.225462	0.350046	0.697902	49565524	49565524	42672605	36442967	35548902	15620315	1	0.860933	0.833061	0.36605	0.094761	0.000465	0.148607	0	0	0.503465	34.6554	HLG5WDSX3	0	4596619616	4540762810	0
OA-153	7.4	351	12605970448	8028323448	2984868654	1540217486	2724208332	779028976	0	34426921	1039281	360496	13351909	5548324	0.02629	0.97371	0.371792	0.191848	0.339325	0.097035	0.56364	0.358964	0.970697	0.538775	0.227453	0.33273	0.651356	41741624	41741624	35723050	30189996	29183988	13817036	1	0.855814	0.816951	0.386782	0.096775	0.000432	0.162504	0	0	0.504923	35.8558	HLG5WDSX3	0	3729097166	3683839620	0
OA-154	8.1	496	14311341194	8816334671	3573052738	1937859285	2502555597	802867051	0	41917360	1277424	438615	16079142	7119005	0.026554	0.973446	0.405276	0.219803	0.283854	0.091066	0.62508	0.385073	0.970426	0.534623	0.239389	0.371866	0.659576	47388547	47388547	40277146	33446834	32355435	16127289	1	0.849934	0.80332	0.400408	0.095429	0.00074	0.173949	0	0	0.50451	36.9209	HLG5WDSX3	0	4049774826	4000970909	0
OA-155	6.8	204	12445371680	8324621675	2262273471	1383147995	3823135206	856065003	0	27431127	766140	270767	10869524	4113111	0.024305	0.975695	0.271757	0.166151	0.459256	0.102835	0.437908	0.292914	0.972829	0.518044	0.219805	0.345738	0.608282	41209840	41209840	35699806	30558000	29616411	13136126	1	0.866293	0.829596	0.367961	0.093962	0.000309	0.140982	0	0	0.488109	33.7596	HLG5WDSX3	0	3896207094	3848655168	0
OA-156	8	1229	12849978596	7978136101	3423835813	1784907552	2156502959	612889777	0	39563885	974111	337842	15212882	6488411	0.021725	0.978275	0.429152	0.223725	0.270302	0.076821	0.652877	0.40535	0.97597	0.526949	0.231872	0.387838	0.619595	42549598	42549598	36319544	30319692	29556788	14124852	1	0.853581	0.813798	0.388905	0.098619	0.000597	0.176759	0	0	0.533427	36.9637	HLG5WDSX3	0	3667279609	3624359009	0
OA-158	2.5	525	12173314074	7139797171	2606059623	1295241058	2525916388	712580102	0	30109362	1153119	410385	11785181	4480012	0.03365	0.96635	0.365005	0.181411	0.35378	0.099804	0.546416	0.32048	0.963115	0.688193	0.230718	0.223109	0.809696	40308987	40308987	32193073	26132197	27203571	12514084	1	0.798657	0.845013	0.38872	0.112517	0.000254	0.169862	0	0	0.491172	36.8107	HLG5WDSX3	0	3126487487	3072709200	0
OA-159	2.6	1051	29434818976	18676521755	6733935392	3272106104	7029467841	1641012418	0	77022305	2115312	732176	30158606	11040946	0.023702	0.976298	0.360556	0.175199	0.37638	0.087865	0.535755	0.339939	0.97327	0.557085	0.226974	0.315312	0.761869	97466288	97466288	82259582	68331459	70242539	30173246	1	0.84398	0.853913	0.366805	0.109405	0.000454	0.168994	0	0	0.514967	36.8134	HLG5WDSX3	0	8329549879	8185412216	0
OA-16	3.2	306	20864762032	13184236426	3898960534	2215813588	5708968677	1360493627	0	45618643	1736875	596411	17479576	7782353	0.032995	0.967005	0.295729	0.168065	0.433015	0.103191	0.463794	0.293067	0.963323	0.548004	0.202165	0.338423	0.636207	69088616	69088616	57997935	48470663	46611887	23237020	1	0.839472	0.803682	0.400653	0.099064	0.000995	0.147958	0	0	0.49745	34.6735	HLG5WDSX3	0	6087553932	5981286068	0
OA-160	3.7	1936	38686399320	23870754759	9345142986	5104278358	7218058151	2203275264	0	110390340	3016376	1076577	43495276	14928065	0.024154	0.975846	0.391489	0.21383	0.302381	0.0923	0.605319	0.373501	0.973402	0.557376	0.236892	0.325106	0.764672	128100660	128100660	105422727	84627253	91404341	37299109	1	0.822968	0.867027	0.353805	0.108592	0.000779	0.172485	0	0	0.513103	37.4466	HLG5WDSX3	0	10192989195	10020451800	0
OA-161	3.3	1321	27513983008	17186887596	6552394445	3349471702	5681544874	1603476575	0	75717731	2026777	712292	29772527	10580394	0.023365	0.976635	0.381244	0.194885	0.330574	0.093297	0.576129	0.359885	0.97393	0.578877	0.201635	0.300652	0.746164	91105904	91105904	75337438	61387683	64371603	27180940	1	0.826922	0.854444	0.360789	0.103668	0.000377	0.164211	0	0	0.502653	36.4712	HLG5WDSX3	0	7503020362	7370680229	0
OA-162	7.5	1453	12680283286	8093214458	2873629677	1559200945	2877677106	782706730	0	33922093	1025392	361217	13252189	5290678	0.026534	0.973466	0.355067	0.192655	0.355567	0.096711	0.547722	0.349585	0.970659	0.543838	0.209008	0.3342	0.667216	41987693	41987693	36019649	30403883	29783069	13732366	1	0.857862	0.826856	0.381247	0.099533	0.000347	0.165684	0	0	0.503652	36.1315	HLG5WDSX3	0	3737858126	3692608206	0
OA-163	8.1	1508	15614318986	10463147100	3081490752	1805368143	4618500277	957787928	0	36776735	948732	336264	14606281	5311203	0.022504	0.977496	0.294509	0.172545	0.441406	0.091539	0.467054	0.312973	0.974852	0.507539	0.219984	0.359322	0.644474	51703043	51703043	44947168	38669994	37818457	16195783	1	0.869333	0.841398	0.360329	0.096829	0.00032	0.148316	0	0	0.499482	34.9932	HLG5WDSX3	0	4889809822	4831110199	0
OA-164	7.5	486	13227492790	8897173453	2911830125	1678582219	3504904887	801856222	0	33601886	1015661	359186	13283064	5171238	0.026329	0.973671	0.327276	0.188665	0.393935	0.090125	0.515941	0.347036	0.970661	0.538661	0.241336	0.361165	0.675702	43799645	43799645	38361682	32915962	31525202	13963469	1	0.875845	0.821789	0.363995	0.088624	0.000594	0.143644	0	0	0.507539	33.2844	HLG5WDSX3	0	4196380762	4145332184	0
OA-165	6.4	1468	10765667310	7068954015	2550603120	1399795655	2438556799	679998441	0	29286963	799261	282056	11660055	4265439	0.023619	0.976381	0.360818	0.19802	0.344967	0.096195	0.558838	0.366944	0.973434	0.548678	0.221919	0.35271	0.599124	35647905	35647905	30596496	25740049	25488406	10866377	1	0.858297	0.83305	0.355151	0.08783	0.000443	0.148837	0	0	0.500367	33.9902	HLG5WDSX3	0	3244606408	3205157245	0
OA-17	5	60	29646189984	19256446009	5645972598	3264501852	8493042167	1852929392	0	66535510	2130148	738846	25743837	10745872	0.027899	0.972101	0.293199	0.169528	0.441049	0.096224	0.462727	0.300561	0.968978	0.523126	0.197047	0.359753	0.614391	98166192	98166192	83612120	70274774	68228855	32211111	1	0.85174	0.816016	0.385245	0.098231	0.001766	0.145922	0	0	0.500461	34.2405	HLG5WDSX3	0	8881470818	8732379475	0
OA-19	7.9	337	11489648588	7674156327	2723327121	1627232491	2656229227	667367488	0	32119585	953294	332748	12568193	5126272	0.025793	0.974207	0.35487	0.212041	0.346127	0.086963	0.56691	0.37865	0.971176	0.516897	0.232237	0.366797	0.723645	38045194	38045194	33773530	28839827	27499136	12771554	1	0.887721	0.814222	0.378153	0.091757	0.000425	0.157391	0	0	0.506006	34.6289	HLG5WDSX3	0	3617463582	3573740803	0
OA-20	3.9	734	33014119654	19602382610	6806885121	3641900210	7344565019	1809032260	0	81040578	3199818	1086722	30352511	13935501	0.034566	0.965434	0.347248	0.185789	0.374677	0.092286	0.533036	0.316494	0.962016	0.551987	0.214811	0.333889	0.700596	109318277	109318277	89897906	73901592	73741872	37235931	1	0.82235	0.820285	0.414202	0.116121	0.000791	0.181554	0	0	0.501444	39.3443	HLG5WDSX3	0	8772858668	8618316207	0
OA-21	8.1	208	11594443192	7463513375	2376988104	1387431497	3030949023	668144751	0	27925826	728355	239921	10486466	5380406	0.022367	0.977633	0.318481	0.185895	0.406102	0.089521	0.504376	0.324674	0.974581	0.527085	0.199321	0.344152	0.578437	38392196	38392196	33415400	28473112	25410051	14100172	1	0.87037	0.760429	0.421966	0.08882	0.000259	0.145161	0	0	0.501918	33.8108	HLG5WDSX3	0	3615644792	3570365714	0
OA-22	3.9	35	17899507686	11394300779	3599501425	2237681097	4307599186	1249519071	0	43226666	1675349	571110	16604253	7484482	0.033252	0.966748	0.315904	0.196386	0.378049	0.109662	0.51229	0.326109	0.962689	0.557305	0.205738	0.376955	0.576148	59269893	59269893	50355914	41371881	40017762	20222946	1	0.849604	0.794698	0.4016	0.093019	0.000293	0.148412	0	0	0.482301	33.964	HLG5WDSX3	0	5206063688	5112203885	0
OA-23	7.1	144	13437021900	8689366913	2661207257	1578487715	3613083190	836588751	0	32046789	1003637	341261	12267545	5695635	0.027065	0.972935	0.30626	0.181657	0.415805	0.096277	0.487918	0.315523	0.969633	0.532954	0.204304	0.337668	0.63048	44493450	44493450	38694005	33169908	30521086	15650735	1	0.869656	0.788781	0.404474	0.093069	0.000597	0.15252	0	0	0.492975	34.599	HLG5WDSX3	0	4165876697	4115063409	0
OA-24	8.5	188	13262148196	8642305949	2730552842	1660661671	3518405546	732685890	0	32825802	904437	310322	12641522	5591068	0.02396	0.97604	0.315952	0.192155	0.407114	0.084779	0.508107	0.331109	0.973186	0.518531	0.206185	0.358489	0.680606	43914398	43914398	38201212	32494957	30556719	15069906	1	0.869902	0.799889	0.394488	0.094104	0.000369	0.151854	0	0	0.504162	35.0589	HLG5WDSX3	0	4086873489	4035346294	0
OA-62	2.3	66	17089023642	10915007612	3585406852	1845179158	4379969966	1104451636	0	40601278	1476224	520635	16055757	6017296	0.031408	0.968592	0.328484	0.16905	0.40128	0.101187	0.497534	0.317782	0.964917	0.5762	0.213583	0.291158	0.701775	56586171	56586171	47193279	39505500	39512234	17121983	1	0.834007	0.837243	0.362806	0.09476	0.001288	0.146275	0	0	0.490648	34.1665	HLG5WDSX3	0	4967828475	4902690217	0
OA-7	2.9	539	28281219142	16807808309	5509761057	2812241349	6848616974	1637188929	0	64786014	2739014	934190	24365035	11408488	0.036926	0.963074	0.32781	0.167318	0.407466	0.097406	0.495127	0.294259	0.959437	0.557237	0.19893	0.317195	0.666272	93646421	93646421	76637039	63876027	61888030	32016010	1	0.818366	0.807547	0.417762	0.109892	0.003233	0.171227	0	0	0.497524	38.0188	HLG5WDSX3	0	7690670783	7557043065	0
OA-74	3.2	318	12918899526	8472142563	2187897006	1539030444	3666805918	1078409195	0	27577294	960165	334115	10871839	4175887	0.029816	0.970184	0.258246	0.181658	0.432807	0.127289	0.439904	0.288486	0.966354	0.608111	0.199916	0.35529	0.528223	42777813	42777813	36239788	30551660	30230768	13308480	1	0.847163	0.834187	0.367234	0.093711	0.001123	0.139457	0	0	0.482161	33.5857	HLG5WDSX3	0	3886754693	3839202209	0
OA-80	3	240	10144340060	6628823459	2069506462	1121354880	2770754285	667207832	0	23780319	858244	306696	9447952	3519154	0.031441	0.968559	0.312198	0.169163	0.417986	0.100653	0.481362	0.314546	0.965167	0.576569	0.22462	0.29311	0.723254	33590530	33590530	28617475	24361599	23943265	10481416	1	0.851951	0.836666	0.366259	0.095704	0.000428	0.146423	0	0	0.494059	33.7652	HLG5WDSX3	0	3073011320	3035585083	0
OA-82	2.6	281	15341019858	9876305320	3356964835	1800982648	3728002194	990355643	0	38735880	1264312	458325	15532108	5368584	0.028662	0.971338	0.339901	0.182354	0.377469	0.100276	0.522255	0.336219	0.968392	0.603362	0.199641	0.286202	0.71705	50798079	50798079	42710566	35705686	36317066	14979660	1	0.840791	0.850306	0.350725	0.095719	0.000503	0.151173	0	0	0.500242	33.9869	HLG5WDSX3	0	4464109393	4410196141	0
OA-83	3.6	276	14265863618	9392197368	3068845685	1577066524	3808521723	937763436	0	34906860	1041746	370926	13883982	5124879	0.026021	0.973979	0.326744	0.167912	0.405498	0.099845	0.494657	0.325666	0.971021	0.557286	0.204601	0.320856	0.68234	47237959	47237959	40353249	34408539	33640348	14416132	1	0.854255	0.833647	0.357248	0.090201	0.000602	0.143134	0	0	0.504201	33.3767	HLG5WDSX3	0	4367490662	4315146135	0
OA-84	4.1	78	11766160996	8021020550	2183399171	1340930520	3591042823	905648036	0	25468565	800595	286299	10285446	3663016	0.027082	0.972918	0.27221	0.167177	0.447704	0.112909	0.439387	0.299531	0.969523	0.547681	0.217061	0.346695	0.6275	38960798	38960798	33466592	28578947	27656524	11434000	1	0.858981	0.826392	0.341654	0.078584	0.000252	0.118208	0	0	0.486169	31.0281	HLG5WDSX3	0	3758020978	3710465267	0
OA-9	6.3	182	13195865538	7904331564	3725058886	2154790220	1395702915	628779543	0	43592167	1373108	471302	16718155	7384497	0.027418	0.972582	0.471268	0.272609	0.176574	0.079549	0.743877	0.445583	0.969463	0.538225	0.235145	0.382151	0.579585	43694919	43694919	36801875	29723314	29540194	14715665	1	0.842246	0.802682	0.399862	0.096128	0.000962	0.184418	0	0	0.503893	37.6182	HLG5WDSX3	0	3527982367	3486657653	0
OA-90	3.2	239	13680067876	9038704858	2935076801	1517565476	3733840199	852222382	0	33364063	1002777	354705	13230873	5033426	0.026109	0.973891	0.324723	0.167896	0.413095	0.094286	0.49262	0.325484	0.970821	0.562074	0.202483	0.310149	0.662467	45298238	45298238	38944169	33256747	32132480	14141325	1	0.859728	0.825091	0.363118	0.08887	0.000365	0.141885	0	0	0.499514	33.1257	HLG5WDSX3	0	4234501999	4183693317	0
OA-92	2.6	55	13555683136	8881593262	2896576521	1504761641	3594810775	885444325	0	33005950	1130330	400399	13007337	5092474	0.029863	0.970137	0.326133	0.169425	0.404748	0.099694	0.495557	0.324686	0.966888	0.583583	0.208805	0.308362	0.692239	44886368	44886368	38556176	32788886	31764332	14286370	1	0.858973	0.823845	0.370534	0.091716	0.000929	0.146793	0	0	0.497641	33.6891	HLG5WDSX3	0	4141479834	4089259981	0
OA-93	2.7	584	11587326260	7155511039	2560421600	1215146373	2691112331	688830735	0	29068438	1037559	363018	11264585	4733796	0.03122	0.96878	0.357825	0.16982	0.376089	0.096266	0.527645	0.325836	0.965536	0.642498	0.211897	0.279416	0.684104	38368630	38368630	31972576	26982043	26124569	12472161	1	0.8333	0.817093	0.390089	0.099179	0.001104	0.160183	0	0	0.501572	35.2063	HLG5WDSX3	0	3320038255	3279199725	0
OA-94	5.9	102	13770011026	9136713876	2625157824	1567059569	4044407376	900089107	0	31751356	1075770	372926	12760807	4563993	0.028395	0.971605	0.28732	0.171512	0.442654	0.098513	0.458832	0.304445	0.967229	0.534494	0.228211	0.341133	0.69898	45596063	45596063	39343520	33509748	32908100	14053366	1	0.862871	0.83643	0.357196	0.090343	0.00053	0.145612	0	0	0.483094	34.1788	HLG5WDSX3	0	4242109889	4189688949	0
[truncated: 3 more columns]

## Sheet: S2
Gene	Log2 Fold Change	t-stat	AveExpr	P-value	FDR Adjusted P-value (BH)	Direction
DGAT2	-1.252	-5.618	0.754	1.1e-07	0.0013	Negatively associated with D-OARSI
FABP4	-1.33	-5.278	0.631	5.2e-07	0.003	Negatively associated with D-OARSI
GPD1	-1.248	-5.09	0.64	1.2e-06	0.0036	Negatively associated with D-OARSI
GPAM	-0.991	-5.034	1.738	1.5e-06	0.0036	Negatively associated with D-OARSI
F8	-0.375	-5.028	2.135	1.6e-06	0.0036	Negatively associated with D-OARSI
CIDEC	-1.097	-4.826	0.236	3.8e-06	0.0052	Negatively associated with D-OARSI
RDH10	-0.35	-4.793	1.949	4.4e-06	0.0052	Negatively associated with D-OARSI
SCD	-1.279	-4.77	6.605	4.8e-06	0.0052	Negatively associated with D-OARSI
NLN	0.209	4.766	5.018	4.9e-06	0.0052	Positively associated with D-OARSI
CYGB	-0.347	-4.76	4.26	5e-06	0.0052	Negatively associated with D-OARSI
LPL	-1.074	-4.751	2.443	5.2e-06	0.0052	Negatively associated with D-OARSI
C14orf119	0.185	4.722	4.772	5.9e-06	0.0052	Positively associated with D-OARSI
ADIPOQ	-1.333	-4.701	1.266	6.4e-06	0.0052	Negatively associated with D-OARSI
AQP7	-1.066	-4.698	0.058	6.5e-06	0.0052	Negatively associated with D-OARSI
MAN1A1	-0.275	-4.679	7.628	7e-06	0.0052	Negatively associated with D-OARSI
G0S2	-1.076	-4.671	0.571	7.3e-06	0.0052	Negatively associated with D-OARSI
ZBTB44	-0.169	-4.65	4.992	8e-06	0.0054	Negatively associated with D-OARSI
AUH	-0.187	-4.599	2.398	9.8e-06	0.0062	Negatively associated with D-OARSI
HIBADH	-0.159	-4.583	3.859	1.1e-05	0.0062	Negatively associated with D-OARSI
LIPE	-1.085	-4.577	0.272	1.1e-05	0.0062	Negatively associated with D-OARSI
CD36	-0.868	-4.558	2.592	1.2e-05	0.0064	Negatively associated with D-OARSI
SLC24A3	-0.529	-4.541	1.332	1.3e-05	0.0065	Negatively associated with D-OARSI
MTHFD1L	0.454	4.528	6.473	1.3e-05	0.0066	Positively associated with D-OARSI
B4GALNT3	0.493	4.505	6.802	1.4e-05	0.0069	Positively associated with D-OARSI
KCNN4	0.677	4.496	4.54	1.5e-05	0.0069	Positively associated with D-OARSI
JAK1	-0.131	-4.459	7.291	1.7e-05	0.0077	Negatively associated with D-OARSI
SPINT1	0.727	4.447	4.081	1.8e-05	0.0078	Positively associated with D-OARSI
TMEM170B	-0.322	-4.429	2.106	2e-05	0.008	Negatively associated with D-OARSI
PRDX1	0.231	4.422	7.635	2e-05	0.008	Positively associated with D-OARSI
AVPR1A	-0.489	-4.379	1.687	2.4e-05	0.0091	Negatively associated with D-OARSI
SNRK	-0.198	-4.373	4.478	2.5e-05	0.0091	Negatively associated with D-OARSI
MAP3K3	-0.128	-4.337	6.006	2.8e-05	0.01	Negatively associated with D-OARSI
DCLK1	-0.43	-4.291	5.338	3.4e-05	0.011	Negatively associated with D-OARSI
ATG14	-0.146	-4.288	3.909	3.5e-05	0.011	Negatively associated with D-OARSI
ACSL1	-0.736	-4.288	4.047	3.5e-05	0.011	Negatively associated with D-OARSI
TIMP4	-0.652	-4.28	1.518	3.6e-05	0.011	Negatively associated with D-OARSI
ANKH	0.506	4.269	10.564	3.7e-05	0.011	Positively associated with D-OARSI
FZD4	-0.432	-4.261	5.264	3.8e-05	0.011	Negatively associated with D-OARSI
UNKL	-0.212	-4.259	4.097	3.9e-05	0.011	Negatively associated with D-OARSI
LGR4	-0.331	-4.228	4.022	4.4e-05	0.012	Negatively associated with D-OARSI
S100A11	0.22	4.225	7.614	4.4e-05	0.012	Positively associated with D-OARSI
CDKN1B	-0.169	-4.2	4.361	4.9e-05	0.013	Negatively associated with D-OARSI
CLPB	0.139	4.188	5.26	5.1e-05	0.014	Positively associated with D-OARSI
PLIN4	-1.435	-4.178	3.779	5.3e-05	0.014	Negatively associated with D-OARSI
SHMT1	-0.359	-4.174	3.207	5.4e-05	0.014	Negatively associated with D-OARSI
PLIN1	-1.192	-4.163	1.34	5.6e-05	0.014	Negatively associated with D-OARSI
IARS	0.143	4.138	6.287	6.2e-05	0.015	Positively associated with D-OARSI
TUBA1C	0.274	4.125	6.476	6.5e-05	0.015	Positively associated with D-OARSI
HSPA8	0.253	4.123	8.898	6.6e-05	0.015	Positively associated with D-OARSI
MMP28	-0.408	-4.122	2.063	6.6e-05	0.015	Negatively associated with D-OARSI
SYT17	0.401	4.087	3.779	7.5e-05	0.016	Positively associated with D-OARSI
PLAUR	0.398	4.087	5.764	7.5e-05	0.016	Positively associated with D-OARSI
ATP1A2	-0.843	-4.086	-0.068	7.6e-05	0.016	Negatively associated with D-OARSI
GHR	-0.536	-4.086	1.614	7.6e-05	0.016	Negatively associated with D-OARSI
AFAP1L1	-0.491	-4.084	1.733	7.6e-05	0.016	Negatively associated with D-OARSI
ADH1B	-0.936	-4.083	-0.254	7.7e-05	0.016	Negatively associated with D-OARSI
YPEL2	-0.166	-4.071	5.308	8e-05	0.016	Negatively associated with D-OARSI
PLCL1	-0.264	-4.068	2.734	8.1e-05	0.016	Negatively associated with D-OARSI
MMP15	-0.541	-4.064	1.672	8.2e-05	0.016	Negatively associated with D-OARSI
NATD1	-0.269	-4.035	3.671	9.2e-05	0.017	Negatively associated with D-OARSI
ATP5G1	0.172	4.035	3.855	9.2e-05	0.017	Positively associated with D-OARSI
TEAD1	-0.232	-4.033	5.092	9.3e-05	0.017	Negatively associated with D-OARSI
LRFN1	-0.359	-4.03	2.127	9.4e-05	0.017	Negatively associated with D-OARSI
TTF2	0.135	4.027	4.177	9.5e-05	0.017	Positively associated with D-OARSI
MYCT1	-0.385	-4.026	1.578	9.5e-05	0.017	Negatively associated with D-OARSI
MGMT	-0.213	-4.021	3.394	9.7e-05	0.017	Negatively associated with D-OARSI
GAL3ST4	0.526	4.018	6.785	9.8e-05	0.017	Positively associated with D-OARSI
SMAD1	-0.291	-4.008	3.074	0.0001	0.017	Negatively associated with D-OARSI
DPAGT1	0.138	4.007	4.415	0.0001	0.017	Positively associated with D-OARSI
AGPAT2	-0.483	-4.005	3.236	0.0001	0.017	Negatively associated with D-OARSI
RMND5A	-0.158	-3.993	4.871	0.00011	0.017	Negatively associated with D-OARSI
SPOP	-0.117	-3.986	5.086	0.00011	0.018	Negatively associated with D-OARSI
HYOU1	0.285	3.978	6.563	0.00011	0.018	Positively associated with D-OARSI
PECR	-0.449	-3.968	0.779	0.00012	0.018	Negatively associated with D-OARSI
B4GAT1	-0.192	-3.966	3.603	0.00012	0.018	Negatively associated with D-OARSI
ANGPT2	-0.407	-3.959	1.767	0.00012	0.018	Negatively associated with D-OARSI
SLC35B1	0.149	3.956	4.343	0.00012	0.018	Positively associated with D-OARSI
ICK	-0.16	-3.949	4.306	0.00013	0.019	Negatively associated with D-OARSI
PPP2R5A	-0.242	-3.943	3.936	0.00013	0.019	Negatively associated with D-OARSI
GORASP2	0.112	3.939	5.864	0.00013	0.019	Positively associated with D-OARSI
SLC20A1	0.452	3.93	6.046	0.00014	0.019	Positively associated with D-OARSI
ABTB1	-0.271	-3.928	4.129	0.00014	0.019	Negatively associated with D-OARSI
MAOA	-0.604	-3.924	2.25	0.00014	0.019	Negatively associated with D-OARSI
HM13	0.142	3.922	7.327	0.00014	0.019	Positively associated with D-OARSI
GPRC5B	-0.471	-3.921	2.759	0.00014	0.019	Negatively associated with D-OARSI
ABCA9	-0.462	-3.919	2.864	0.00014	0.019	Negatively associated with D-OARSI
LAT2	0.295	3.917	4.899	0.00014	0.019	Positively associated with D-OARSI
SLC11A1	0.565	3.917	7.538	0.00014	0.019	Positively associated with D-OARSI
LPAR5	0.394	3.903	5.845	0.00015	0.019	Positively associated with D-OARSI
ADAMTS12	-0.546	-3.902	2.738	0.00015	0.019	Negatively associated with D-OARSI
PLK2	-0.375	-3.898	2.398	0.00015	0.019	Negatively associated with D-OARSI
CAPG	0.402	3.88	7.525	0.00016	0.02	Positively associated with D-OARSI
MSN	0.167	3.875	9.832	0.00017	0.021	Positively associated with D-OARSI
EBF3	-0.26	-3.871	4.235	0.00017	0.021	Negatively associated with D-OARSI
C6	-0.77	-3.867	1.616	0.00017	0.021	Negatively associated with D-OARSI
NRN1	-0.409	-3.854	1.595	0.00018	0.021	Negatively associated with D-OARSI
SCARF1	-0.268	-3.85	2.307	0.00018	0.021	Negatively associated with D-OARSI
SLC12A2	-0.18	-3.85	3.915	0.00018	0.021	Negatively associated with D-OARSI
SLC11A2	0.181	3.847	6.159	0.00019	0.021	Positively associated with D-OARSI
PLA2G16	-0.474	-3.847	2.761	0.00019	0.021	Negatively associated with D-OARSI
BCAR3	-0.229	-3.839	3.01	0.00019	0.022	Negatively associated with D-OARSI
EAF1	0.113	3.837	4.712	0.00019	0.022	Positively associated with D-OARSI
LVRN	-0.708	-3.832	0.663	0.0002	0.022	Negatively associated with D-OARSI
EEPD1	-0.489	-3.828	2.176	0.0002	0.022	Negatively associated with D-OARSI
PNPLA2	-0.516	-3.824	4.628	0.0002	0.022	Negatively associated with D-OARSI
ACACB	-0.542	-3.818	4.295	0.00021	0.022	Negatively associated with D-OARSI
FAM114A1	0.148	3.814	7.374	0.00021	0.022	Positively associated with D-OARSI
COPB2	0.12	3.812	7.086	0.00021	0.022	Positively associated with D-OARSI
LIMK1	0.199	3.807	5.735	0.00021	0.023	Positively associated with D-OARSI
SDPR	-0.508	-3.801	2.242	0.00022	0.023	Negatively associated with D-OARSI
SIK2	-0.292	-3.797	5.074	0.00022	0.023	Negatively associated with D-OARSI
BRI3BP	0.152	3.791	4.199	0.00023	0.023	Positively associated with D-OARSI
COPG1	0.136	3.789	7.411	0.00023	0.023	Positively associated with D-OARSI
ARHGAP29	-0.366	-3.789	4.132	0.00023	0.023	Negatively associated with D-OARSI
ACADS	-0.233	-3.786	3.504	0.00023	0.023	Negatively associated with D-OARSI
ARFGAP3	0.141	3.778	5.344	0.00024	0.023	Positively associated with D-OARSI
MXI1	-0.208	-3.777	3.521	0.00024	0.023	Negatively associated with D-OARSI
SCARA3	0.362	3.771	8.548	0.00024	0.024	Positively associated with D-OARSI
FHAD1	0.691	3.768	4.366	0.00025	0.024	Positively associated with D-OARSI
MMD	-0.455	-3.763	1.9	0.00025	0.024	Negatively associated with D-OARSI
COQ8A	-0.343	-3.758	3.459	0.00026	0.024	Negatively associated with D-OARSI
HIC1	-0.421	-3.757	4.623	0.00026	0.024	Negatively associated with D-OARSI
DTX4	-0.426	-3.755	2.268	0.00026	0.024	Negatively associated with D-OARSI
TMEM135	-0.262	-3.744	2.941	0.00027	0.025	Negatively associated with D-OARSI
AIFM2	-0.407	-3.742	2.311	0.00027	0.025	Negatively associated with D-OARSI
HSPB7	-0.828	-3.74	-0.054	0.00027	0.025	Negatively associated with D-OARSI
CHD1L	0.136	3.738	4.794	0.00028	0.025	Positively associated with D-OARSI
FOPNL	-0.916	-3.736	2.072	0.00028	0.025	Negatively associated with D-OARSI
EGFL7	-0.372	-3.733	3.241	0.00028	0.025	Negatively associated with D-OARSI
TMEM214	0.144	3.732	6.721	0.00028	0.025	Positively associated with D-OARSI
SLC16A3	0.383	3.724	7.781	0.00029	0.025	Positively associated with D-OARSI
AKR1A1	0.167	3.722	6.464	0.00029	0.025	Positively associated with D-OARSI
SEC13	0.124	3.719	5.989	0.0003	0.025	Positively associated with D-OARSI
AOC3	-0.693	-3.719	3.406	0.0003	0.025	Negatively associated with D-OARSI
SEC23B	0.182	3.704	5.173	0.00031	0.026	Positively associated with D-OARSI
HMGA2	0.658	3.703	2.673	0.00031	0.026	Positively associated with D-OARSI
SATB1	-0.154	-3.703	4.381	0.00031	0.026	Negatively associated with D-OARSI
SLC43A2	0.439	3.703	7.738	0.00031	0.026	Positively associated with D-OARSI
MAP3K1	-0.173	-3.701	5.792	0.00031	0.026	Negatively associated with D-OARSI
PDE3B	-0.505	-3.691	1.858	0.00033	0.027	Negatively associated with D-OARSI
TMPPE	0.168	3.681	4.791	0.00034	0.027	Positively associated with D-OARSI
APOL6	-0.248	-3.68	5.897	0.00034	0.027	Negatively associated with D-OARSI
ADGRF5	-0.381	-3.68	4.087	0.00034	0.027	Negatively associated with D-OARSI
TANGO6	0.119	3.673	4.713	0.00035	0.027	Positively associated with D-OARSI
CLDN5	-0.65	-3.673	1.154	0.00035	0.027	Negatively associated with D-OARSI
CHRDL1	-0.732	-3.666	1.745	0.00036	0.028	Negatively associated with D-OARSI
CDC42SE1	0.14	3.66	6.597	0.00036	0.028	Positively associated with D-OARSI
GOLGA3	0.137	3.657	7.996	0.00037	0.028	Positively associated with D-OARSI
MARS	0.131	3.646	5.656	0.00038	0.029	Positively associated with D-OARSI
H2AFJ	-0.192	-3.645	3.68	0.00038	0.029	Negatively associated with D-OARSI
CEP68	-0.17	-3.644	4.759	0.00038	0.029	Negatively associated with D-OARSI
N4BP2L1	-0.158	-3.633	3.167	0.0004	0.03	Negatively associated with D-OARSI
SYNE2	-0.324	-3.633	5.221	0.0004	0.03	Negatively associated with D-OARSI
TMEM143	-0.188	-3.632	2.149	0.0004	0.03	Negatively associated with D-OARSI
C11orf24	0.154	3.628	5.795	0.00041	0.03	Positively associated with D-OARSI
PDE5A	-0.427	-3.619	4.501	0.00042	0.031	Negatively associated with D-OARSI
ABCB10	-0.121	-3.615	3.307	0.00043	0.031	Negatively associated with D-OARSI
USB1	0.156	3.614	4.537	0.00043	0.031	Positively associated with D-OARSI
RBL2	-0.092	-3.612	6.082	0.00043	0.031	Negatively associated with D-OARSI
UBE2R2	-0.131	-3.61	5.223	0.00043	0.031	Negatively associated with D-OARSI
ABCF1	-0.83	-3.61	1.934	0.00043	0.031	Negatively associated with D-OARSI
FASN	-0.627	-3.61	5.005	0.00043	0.031	Negatively associated with D-OARSI
GPR176	-0.325	-3.608	3.263	0.00044	0.031	Negatively associated with D-OARSI
LRRC59	0.166	3.607	6.432	0.00044	0.031	Positively associated with D-OARSI
CFD	-0.411	-3.601	7.542	0.00045	0.031	Negatively associated with D-OARSI
TMEM150A	0.112	3.599	3.859	0.00045	0.031	Positively associated with D-OARSI
SLC17A9	0.399	3.595	5.124	0.00046	0.031	Positively associated with D-OARSI
CLU	0.573	3.589	12.375	0.00047	0.031	Positively associated with D-OARSI
RIMKLB	-0.279	-3.589	2.574	0.00047	0.031	Negatively associated with D-OARSI
KANK3	-0.378	-3.587	1.723	0.00047	0.031	Negatively associated with D-OARSI
PPP2R1B	-0.278	-3.585	3.702	0.00047	0.031	Negatively associated with D-OARSI
AVPR2	-0.481	-3.585	1.238	0.00047	0.031	Negatively associated with D-OARSI
SEPP1	-0.291	-3.585	8.758	0.00047	0.031	Negatively associated with D-OARSI
SNU13	0.209	3.584	4.845	0.00047	0.031	Positively associated with D-OARSI
RNF125	-0.181	-3.574	3.164	0.00049	0.032	Negatively associated with D-OARSI
EFL1	0.183	3.572	5.131	0.0005	0.032	Positively associated with D-OARSI
CITED2	-0.303	-3.567	4.123	0.0005	0.032	Negatively associated with D-OARSI
ACSS2	-0.274	-3.564	3.331	0.00051	0.032	Negatively associated with D-OARSI
MYO5C	-0.399	-3.564	2.135	0.00051	0.032	Negatively associated with D-OARSI
VDR	0.342	3.564	6.332	0.00051	0.032	Positively associated with D-OARSI
PDLIM4	0.19	3.561	5.238	0.00052	0.033	Positively associated with D-OARSI
ZER1	-0.126	-3.554	5.234	0.00053	0.033	Negatively associated with D-OARSI
GMPPA	0.157	3.549	5.045	0.00054	0.033	Positively associated with D-OARSI
UQCC2	0.178	3.549	3.716	0.00054	0.033	Positively associated with D-OARSI
POLR1C	0.15	3.548	2.961	0.00054	0.033	Positively associated with D-OARSI
ETV5	0.198	3.547	6.142	0.00054	0.033	Positively associated with D-OARSI
SLC36A1	0.241	3.544	6.68	0.00055	0.033	Positively associated with D-OARSI
TBC1D9	-0.17	-3.543	4.856	0.00055	0.033	Negatively associated with D-OARSI
CCDC141	-0.416	-3.542	2.568	0.00055	0.033	Negatively associated with D-OARSI
POU2F2	0.289	3.539	4.636	0.00055	0.033	Positively associated with D-OARSI
LAMC1	-0.196	-3.539	8.339	0.00056	0.033	Negatively associated with D-OARSI
LRRN3	-0.639	-3.538	0.93	0.00056	0.033	Negatively associated with D-OARSI
UBE2H	-0.114	-3.538	5.89	0.00056	0.033	Negatively associated with D-OARSI
VKORC1L1	-0.291	-3.534	4.091	0.00056	0.033	Negatively associated with D-OARSI
NOTCH4	-0.813	-3.533	0.588	0.00057	0.033	Negatively associated with D-OARSI
TBL2	0.136	3.533	4.958	0.00057	0.033	Positively associated with D-OARSI
NMT2	-0.249	-3.531	2.521	0.00057	0.033	Negatively associated with D-OARSI
TMEM159	-0.234	-3.529	2.385	0.00058	0.033	Negatively associated with D-OARSI
DNAH17	1.077	3.528	1.58	0.00058	0.033	Positively associated with D-OARSI
KLHL24	-0.164	-3.528	5.121	0.00058	0.033	Negatively associated with D-OARSI
BYSL	0.241	3.524	2.684	0.00059	0.033	Positively associated with D-OARSI
RNF19A	-0.18	-3.524	4.535	0.00059	0.033	Negatively associated with D-OARSI
DYRK1B	-0.179	-3.52	2.724	0.00059	0.033	Negatively associated with D-OARSI
C2CD2	-0.332	-3.52	3.855	0.00059	0.033	Negatively associated with D-OARSI
TMEM200B	-0.341	-3.519	1.5	0.00059	0.033	Negatively associated with D-OARSI
BRD3	-0.132	-3.515	5.532	0.0006	0.033	Negatively associated with D-OARSI
IRAK1	0.173	3.514	7.022	0.00061	0.033	Positively associated with D-OARSI
GBP4	-0.298	-3.513	3.502	0.00061	0.033	Negatively associated with D-OARSI
GALNT6	0.253	3.513	5.005	0.00061	0.033	Positively associated with D-OARSI
PLA2G6	-0.233	-3.513	2.339	0.00061	0.033	Negatively associated with D-OARSI
ALG3	0.164	3.511	4.423	0.00061	0.033	Positively associated with D-OARSI
LHX6	-0.433	-3.509	1.715	0.00062	0.033	Negatively associated with D-OARSI
LINC01420	0.154	3.505	3.833	0.00062	0.033	Positively associated with D-OARSI
DDX27	0.231	3.504	4.578	0.00063	0.033	Positively associated with D-OARSI
PNPLA7	-0.339	-3.502	2.606	0.00063	0.033	Negatively associated with D-OARSI
TREM2	0.617	3.502	5.72	0.00063	0.033	Positively associated with D-OARSI
SRPRA	0.125	3.502	6.996	0.00063	0.033	Positively associated with D-OARSI
EPHA2	-0.314	-3.485	1.87	0.00067	0.035	Negatively associated with D-OARSI
CACNA2D1	-0.212	-3.484	3.78	0.00067	0.035	Negatively associated with D-OARSI
CTNNAL1	-0.222	-3.482	3.465	0.00068	0.035	Negatively associated with D-OARSI
NID1	-0.464	-3.481	5.082	0.00068	0.035	Negatively associated with D-OARSI
SUSD5	0.398	3.477	5.583	0.00069	0.035	Positively associated with D-OARSI
P2RY14	-0.639	-3.476	1.71	0.00069	0.035	Negatively associated with D-OARSI
HSPA5	0.239	3.474	8.653	0.0007	0.036	Positively associated with D-OARSI
LGI4	-0.46	-3.469	1.823	0.00071	0.036	Negatively associated with D-OARSI
ZNF792	-0.158	-3.465	2.705	0.00072	0.036	Negatively associated with D-OARSI
TSHZ1	-0.121	-3.463	5.105	0.00072	0.036	Negatively associated with D-OARSI
RAB31	0.154	3.461	7.978	0.00073	0.037	Positively associated with D-OARSI
ADGRA2	-0.338	-3.459	5.318	0.00073	0.037	Negatively associated with D-OARSI
RETSAT	-0.478	-3.455	3.467	0.00074	0.037	Negatively associated with D-OARSI
CCNG2	-0.232	-3.454	3.858	0.00074	0.037	Negatively associated with D-OARSI
TPMT	0.226	3.453	3.989	0.00074	0.037	Positively associated with D-OARSI
ITGA7	-0.46	-3.451	3.565	0.00075	0.037	Negatively associated with D-OARSI
GGA1	0.138	3.449	5.822	0.00076	0.037	Positively associated with D-OARSI
MTMR12	-0.124	-3.448	4.348	0.00076	0.037	Negatively associated with D-OARSI
CHST11	0.278	3.445	6.535	0.00077	0.037	Positively associated with D-OARSI
CYFIP1	0.198	3.443	7.977	0.00077	0.037	Positively associated with D-OARSI
APCDD1	-0.726	-3.442	0.829	0.00077	0.037	Negatively associated with D-OARSI
SORBS1	-0.717	-3.436	3.195	0.00079	0.038	Negatively associated with D-OARSI
ACBD4	-0.153	-3.433	2.751	0.0008	0.038	Negatively associated with D-OARSI
SLC23A2	0.122	3.431	6.585	0.0008	0.038	Positively associated with D-OARSI
ERCC1	0.125	3.42	5.993	0.00083	0.039	Positively associated with D-OARSI
MBTD1	-0.144	-3.42	3.424	0.00084	0.039	Negatively associated with D-OARSI
MRM1	-0.821	-3.42	1.94	0.00084	0.039	Negatively associated with D-OARSI
SORL1	0.44	3.413	7.363	0.00085	0.04	Positively associated with D-OARSI
OGFOD1	0.093	3.41	4.609	0.00086	0.04	Positively associated with D-OARSI
TLE1	-0.298	-3.404	3.091	0.00088	0.041	Negatively associated with D-OARSI
GNG11	-0.255	-3.398	3.844	0.0009	0.041	Negatively associated with D-OARSI
TMEM258	0.196	3.397	4.115	0.0009	0.041	Positively associated with D-OARSI
TMEM140	-0.191	-3.396	3.997	0.0009	0.041	Negatively associated with D-OARSI
PELI2	-0.299	-3.394	2.564	0.00091	0.042	Negatively associated with D-OARSI
SLC7A8	0.319	3.391	7.892	0.00092	0.042	Positively associated with D-OARSI
SEC24D	0.152	3.39	7.534	0.00092	0.042	Positively associated with D-OARSI
CHPF2	0.164	3.385	6.884	0.00094	0.042	Positively associated with D-OARSI
ANO6	-0.163	-3.385	6.402	0.00094	0.042	Negatively associated with D-OARSI
ANAPC7	0.11	3.381	4.696	0.00095	0.043	Positively associated with D-OARSI
ALDH9A1	-0.207	-3.38	4.479	0.00095	0.043	Negatively associated with D-OARSI
LAMA3	-0.387	-3.375	2.441	0.00097	0.043	Negatively associated with D-OARSI
TMIGD3	0.726	3.375	5.074	0.00097	0.043	Positively associated with D-OARSI
FXYD5	0.229	3.374	6.922	0.00097	0.043	Positively associated with D-OARSI
ATIC	0.139	3.372	4.762	0.00098	0.043	Positively associated with D-OARSI
XYLB	0.153	3.368	3.143	0.00099	0.043	Positively associated with D-OARSI
PNPO	0.139	3.365	5.174	0.001	0.044	Positively associated with D-OARSI
KIRREL	-0.18	-3.364	6.841	0.001	0.044	Negatively associated with D-OARSI
PPP1R16B	-0.348	-3.362	1.546	0.001	0.044	Negatively associated with D-OARSI
TRPV2	0.233	3.361	6.104	0.001	0.044	Positively associated with D-OARSI
RBP4	-0.533	-3.359	2.677	0.001	0.044	Negatively associated with D-OARSI
EARS2	0.12	3.358	4.259	0.001	0.044	Positively associated with D-OARSI
MCOLN3	0.39	3.358	4.609	0.001	0.044	Positively associated with D-OARSI
CCND2	0.221	3.355	8.315	0.001	0.044	Positively associated with D-OARSI
AFAP1L2	-0.354	-3.354	2.617	0.001	0.044	Negatively associated with D-OARSI
CCDC85A	-0.336	-3.35	1.754	0.0011	0.044	Negatively associated with D-OARSI
VPS25	0.108	3.346	3.776	0.0011	0.045	Positively associated with D-OARSI
SLC16A10	0.546	3.345	5.065	0.0011	0.045	Positively associated with D-OARSI
RNF169	-0.077	-3.339	5.077	0.0011	0.045	Negatively associated with D-OARSI
ZKSCAN4	-0.142	-3.337	2.866	0.0011	0.045	Negatively associated with D-OARSI
MPV17	0.104	3.336	4.974	0.0011	0.045	Positively associated with D-OARSI
DOCK4	0.221	3.335	6.814	0.0011	0.045	Positively associated with D-OARSI
FBXL20	-0.122	-3.335	5.148	0.0011	0.045	Negatively associated with D-OARSI
RIMS3	0.382	3.334	4.292	0.0011	0.045	Positively associated with D-OARSI
KCNJ8	-0.382	-3.333	1.775	0.0011	0.045	Negatively associated with D-OARSI
GALE	0.197	3.332	2.752	0.0011	0.045	Positively associated with D-OARSI
ADAM22	-0.395	-3.331	2.477	0.0011	0.045	Negatively associated with D-OARSI
PEAR1	-0.38	-3.331	2.553	0.0011	0.045	Negatively associated with D-OARSI
SDF2L1	0.272	3.331	3.039	0.0011	0.045	Positively associated with D-OARSI
ENPP1	0.286	3.33	7.844	0.0011	0.045	Positively associated with D-OARSI
EGFLAM	-0.306	-3.329	2.562	0.0011	0.045	Negatively associated with D-OARSI
PLA2G4A	0.212	3.328	4.44	0.0011	0.045	Positively associated with D-OARSI
PSMC4	0.116	3.328	4.094	0.0011	0.045	Positively associated with D-OARSI
PLSCR4	-0.213	-3.328	4.691	0.0011	0.045	Negatively associated with D-OARSI
PRRC2C	0.079	3.326	8.131	0.0011	0.045	Positively associated with D-OARSI
KCNIP2	-0.698	-3.326	-0.342	0.0011	0.045	Negatively associated with D-OARSI
C5AR1	0.253	3.326	7.195	0.0011	0.045	Positively associated with D-OARSI
HS6ST1	-0.218	-3.324	4.392	0.0011	0.045	Negatively associated with D-OARSI
CSN1S1	1.723	3.324	8.704	0.0011	0.045	Positively associated with D-OARSI
TSPAN4	-0.172	-3.323	5.909	0.0012	0.045	Negatively associated with D-OARSI
SEMA3G	-0.407	-3.32	2.955	0.0012	0.045	Negatively associated with D-OARSI
PSMD14	0.149	3.319	4.277	0.0012	0.045	Positively associated with D-OARSI
FAM84B	-0.315	-3.316	2.764	0.0012	0.045	Negatively associated with D-OARSI
PLCB2	0.26	3.314	6.006	0.0012	0.045	Positively associated with D-OARSI
2026-03-01	-0.61	-3.313	0.368	0.0012	0.045	Negatively associated with D-OARSI
KLHL3	-0.269	-3.31	2.303	0.0012	0.045	Negatively associated with D-OARSI
PPRC1	0.179	3.31	5.237	0.0012	0.045	Positively associated with D-OARSI
UBASH3B	0.249	3.309	4.44	0.0012	0.045	Positively associated with D-OARSI
SHPK	-0.136	-3.309	3.595	0.0012	0.045	Negatively associated with D-OARSI
HSPA9	0.108	3.307	6.626	0.0012	0.045	Positively associated with D-OARSI
FAM129B	0.197	3.306	8.713	0.0012	0.045	Positively associated with D-OARSI
KDELR3	0.245	3.305	5.767	0.0012	0.045	Positively associated with D-OARSI
CD84	0.342	3.305	8.685	0.0012	0.045	Positively associated with D-OARSI
SRPRB	0.183	3.296	5.598	0.0013	0.047	Positively associated with D-OARSI
OLR1	0.874	3.294	5.665	0.0013	0.047	Positively associated with D-OARSI
PNO1	0.186	3.291	3.156	0.0013	0.047	Positively associated with D-OARSI
TSPAN9	-0.241	-3.29	4.306	0.0013	0.047	Negatively associated with D-OARSI
ANTXR2	-0.168	-3.29	6.621	0.0013	0.047	Negatively associated with D-OARSI
ADH5	-0.165	-3.288	4.847	0.0013	0.047	Negatively associated with D-OARSI
RP5-877J2.1	-1.182	-3.287	2.086	0.0013	0.047	Negatively associated with D-OARSI
ZRANB1	-0.091	-3.286	4.409	0.0013	0.047	Negatively associated with D-OARSI
BOK	-0.395	-3.285	2.753	0.0013	0.047	Negatively associated with D-OARSI
EBF1	-0.207	-3.285	6.718	0.0013	0.047	Negatively associated with D-OARSI
EREG	0.51	3.283	2.903	0.0013	0.047	Positively associated with D-OARSI
TCEAL9	0.209	3.281	3.399	0.0013	0.047	Positively associated with D-OARSI
MME	-0.529	-3.281	1.046	0.0013	0.047	Negatively associated with D-OARSI
RFTN1	-0.26	-3.28	3.889	0.0013	0.047	Negatively associated with D-OARSI
EGLN1	-0.126	-3.279	5.206	0.0013	0.047	Negatively associated with D-OARSI
SOS 1	-0.177	-3.279	4.967	0.0013	0.047	Negatively associated with D-OARSI
ADAMTS15	-0.374	-3.276	4.742	0.0013	0.047	Negatively associated with D-OARSI
STARD13	-0.156	-3.274	5.913	0.0014	0.047	Negatively associated with D-OARSI
ARHGAP22	0.242	3.27	5.922	0.0014	0.048	Positively associated with D-OARSI
PNRC1	-0.172	-3.268	6.267	0.0014	0.048	Negatively associated with D-OARSI
CAV1	-0.201	-3.267	7.174	0.0014	0.048	Negatively associated with D-OARSI
ADM	-0.523	-3.261	1.515	0.0014	0.049	Negatively associated with D-OARSI
SNAPC5	0.133	3.257	2.611	0.0014	0.049	Positively associated with D-OARSI
PRPS1	0.12	3.251	4.121	0.0015	0.05	Positively associated with D-OARSI
S100A8	0.682	3.249	6.633	0.0015	0.05	Positively associated with D-OARSI
SLC2A12	0.537	3.249	7.431	0.0015	0.05	Positively associated with D-OARSI
PSME3	0.099	3.248	5.694	0.0015	0.05	Positively associated with D-OARSI
CSNK2A2	-0.081	-3.247	5.341	0.0015	0.05	Negatively associated with D-OARSI
TNFRSF11A	0.344	3.24	4.751	0.0015	0.051	Positively associated with D-OARSI
OLFML1	-0.248	-3.239	4.33	0.0015	0.051	Negatively associated with D-OARSI
ENKD1	-0.126	-3.238	3.272	0.0015	0.051	Negatively associated with D-OARSI
SCRN2	-0.204	-3.236	3.083	0.0015	0.051	Negatively associated with D-OARSI
GGA2	0.132	3.234	6.827	0.0015	0.051	Positively associated with D-OARSI
TNFRSF12A	0.453	3.234	3.14	0.0015	0.051	Positively associated with D-OARSI
SNX21	-0.204	-3.233	5.036	0.0015	0.051	Negatively associated with D-OARSI
GRK3	-0.214	-3.232	4.908	0.0016	0.051	Negatively associated with D-OARSI
HACD2	-0.339	-3.232	2.858	0.0016	0.051	Negatively associated with D-OARSI
ATP6V0D1	0.152	3.227	6.601	0.0016	0.052	Positively associated with D-OARSI
WLS	-0.168	-3.224	5.836	0.0016	0.052	Negatively associated with D-OARSI
RAB4A	-0.112	-3.223	3.883	0.0016	0.052	Negatively associated with D-OARSI
DPM2	0.136	3.222	3.957	0.0016	0.052	Positively associated with D-OARSI
NANS	0.137	3.219	4.8	0.0016	0.053	Positively associated with D-OARSI
TJP2	-0.368	-3.218	2.526	0.0016	0.053	Negatively associated with D-OARSI
TGFBR1	0.212	3.216	7.397	0.0016	0.053	Positively associated with D-OARSI
C1orf115	-0.459	-3.214	1.117	0.0016	0.053	Negatively associated with D-OARSI
CALCRL	-0.298	-3.21	4.246	0.0017	0.054	Negatively associated with D-OARSI
ABCA6	-0.411	-3.206	4.742	0.0017	0.054	Negatively associated with D-OARSI
TBC1D4	-0.153	-3.206	5.335	0.0017	0.054	Negatively associated with D-OARSI
RBM12	0.09	3.203	5.606	0.0017	0.055	Positively associated with D-OARSI
SHMT2	0.188	3.198	5.876	0.0017	0.055	Positively associated with D-OARSI
ETFDH	-0.158	-3.198	3.183	0.0017	0.055	Negatively associated with D-OARSI
LAPTM5	0.348	3.197	10.044	0.0017	0.055	Positively associated with D-OARSI
TMEM51	0.397	3.195	5.315	0.0018	0.055	Positively associated with D-OARSI
LRP3	-0.22	-3.193	4.72	0.0018	0.056	Negatively associated with D-OARSI
CLN6	0.177	3.192	5.504	0.0018	0.056	Positively associated with D-OARSI
WDR48	-0.104	-3.191	4.503	0.0018	0.056	Negatively associated with D-OARSI
IER3	1.291	3.191	2.915	0.0018	0.056	Positively associated with D-OARSI
DDX56	0.092	3.188	4.659	0.0018	0.056	Positively associated with D-OARSI
SCN4B	-0.357	-3.188	2.811	0.0018	0.056	Negatively associated with D-OARSI
TFAP4	-0.136	-3.187	3.246	0.0018	0.056	Negatively associated with D-OARSI
NR2F6	-0.175	-3.187	3.825	0.0018	0.056	Negatively associated with D-OARSI
ADD3	-0.2	-3.184	6.098	0.0018	0.056	Negatively associated with D-OARSI
AMOTL2	-0.335	-3.181	5.061	0.0018	0.056	Negatively associated with D-OARSI
TMEM110	0.122	3.18	5.117	0.0018	0.056	Positively associated with D-OARSI
ORMDL3	-0.19	-3.179	3.902	0.0018	0.056	Negatively associated with D-OARSI
EHHADH	-0.191	-3.175	1.671	0.0019	0.057	Negatively associated with D-OARSI
SLC43A3	0.146	3.175	6.15	0.0019	0.057	Positively associated with D-OARSI
ENO1	0.175	3.173	9.284	0.0019	0.057	Positively associated with D-OARSI
CRYAB	-0.527	-3.173	3.622	0.0019	0.057	Negatively associated with D-OARSI
METTL1	0.231	3.171	2.441	0.0019	0.057	Positively associated with D-OARSI
TRPV1	-0.19	-3.171	2.219	0.0019	0.057	Negatively associated with D-OARSI
SDK1	-0.319	-3.169	7.562	0.0019	0.057	Negatively associated with D-OARSI
KL	-0.494	-3.169	1.194	0.0019	0.057	Negatively associated with D-OARSI
LHFPL2	0.263	3.168	9.051	0.0019	0.057	Positively associated with D-OARSI
NR2F2	-0.294	-3.168	4.894	0.0019	0.057	Negatively associated with D-OARSI
TP53BP1	0.095	3.166	6.752	0.0019	0.057	Positively associated with D-OARSI
SCFD2	0.127	3.164	4.316	0.0019	0.057	Positively associated with D-OARSI
ZNF71	-0.129	-3.163	3.459	0.0019	0.057	Negatively associated with D-OARSI
ELOVL5	-0.205	-3.153	4.643	0.002	0.059	Negatively associated with D-OARSI
RBMS3	-0.236	-3.152	5.139	0.002	0.059	Negatively associated with D-OARSI
DHFR	-0.206	-3.151	3.018	0.002	0.059	Negatively associated with D-OARSI
AKTIP	-0.136	-3.149	3.087	0.002	0.059	Negatively associated with D-OARSI
GNL3	0.129	3.148	4.983	0.002	0.059	Positively associated with D-OARSI
ARCN1	0.087	3.147	6.952	0.002	0.059	Positively associated with D-OARSI
RSPO2	0.713	3.147	5.684	0.002	0.059	Positively associated with D-OARSI
P2RX4	0.187	3.147	5.577	0.002	0.059	Positively associated with D-OARSI
BIN2	0.265	3.143	5.032	0.0021	0.06	Positively associated with D-OARSI
HSPB6	-0.474	-3.142	2.574	0.0021	0.06	Negatively associated with D-OARSI
ACTB	0.152	3.141	12.184	0.0021	0.06	Positively associated with D-OARSI
ADGRG1	-0.305	-3.141	2.289	0.0021	0.06	Negatively associated with D-OARSI
ALDH3A2	-0.157	-3.139	5.991	0.0021	0.06	Negatively associated with D-OARSI
MCAM	-0.422	-3.137	4.834	0.0021	0.06	Negatively associated with D-OARSI
DAGLB	0.125	3.136	5.397	0.0021	0.06	Positively associated with D-OARSI
RCAN1	0.328	3.134	6.41	0.0021	0.06	Positively associated with D-OARSI
IRS1	-0.285	-3.133	3.659	0.0021	0.06	Negatively associated with D-OARSI
ATP1B3	0.154	3.131	6.221	0.0021	0.061	Positively associated with D-OARSI
CLEC14A	-0.32	-3.131	3.525	0.0021	0.061	Negatively associated with D-OARSI
PPP1R1A	-0.64	-3.129	0.148	0.0022	0.061	Negatively associated with D-OARSI
TNFAIP6	0.596	3.128	6.921	0.0022	0.061	Positively associated with D-OARSI
ADRA2A	-0.537	-3.125	1.261	0.0022	0.061	Negatively associated with D-OARSI
KRBOX4	-0.112	-3.124	2.799	0.0022	0.061	Negatively associated with D-OARSI
ADGRL2	-0.234	-3.122	4.487	0.0022	0.061	Negatively associated with D-OARSI
WDR45B	-0.089	-3.122	5.509	0.0022	0.061	Negatively associated with D-OARSI
SEMA6A	-0.385	-3.122	2.516	0.0022	0.061	Negatively associated with D-OARSI
EIF4G3	0.095	3.122	7.362	0.0022	0.061	Positively associated with D-OARSI
NOP2	0.166	3.121	4.169	0.0022	0.061	Positively associated with D-OARSI
BCL6B	-0.352	-3.117	1.943	0.0022	0.062	Negatively associated with D-OARSI
RASGRF2	-0.359	-3.117	1.429	0.0022	0.062	Negatively associated with D-OARSI
ACVR2B	-0.129	-3.116	3.653	0.0023	0.062	Negatively associated with D-OARSI
ECI1	-0.126	-3.116	3.145	0.0023	0.062	Negatively associated with D-OARSI
PLEKHM3	-0.091	-3.114	3.826	0.0023	0.062	Negatively associated with D-OARSI
CYB5A	-0.229	-3.111	2.749	0.0023	0.062	Negatively associated with D-OARSI
MAPK1IP1L	0.089	3.11	5.758	0.0023	0.062	Positively associated with D-OARSI
RDH11	0.103	3.11	5.38	0.0023	0.062	Positively associated with D-OARSI
NEURL1B	-0.333	-3.108	4.755	0.0023	0.062	Negatively associated with D-OARSI
BNIP3L	-0.156	-3.105	5.496	0.0023	0.063	Negatively associated with D-OARSI
SRA1	0.132	3.1	4.173	0.0024	0.064	Positively associated with D-OARSI
SLC16A6	0.575	3.099	2.905	0.0024	0.064	Positively associated with D-OARSI
IFI30	0.511	3.096	10.347	0.0024	0.064	Positively associated with D-OARSI
AK3	-0.157	-3.096	4.587	0.0024	0.064	Negatively associated with D-OARSI
SLC19A3	-0.394	-3.094	1.598	0.0024	0.064	Negatively associated with D-OARSI
AUP1	0.09	3.089	5.953	0.0024	0.065	Positively associated with D-OARSI
CSF2RA	0.222	3.089	5.058	0.0025	0.065	Positively associated with D-OARSI
PLEKHO2	0.222	3.088	8.123	0.0025	0.065	Positively associated with D-OARSI
PPM1A	-0.111	-3.083	5.191	0.0025	0.066	Negatively associated with D-OARSI
RASGEF1B	0.332	3.079	7.16	0.0025	0.066	Positively associated with D-OARSI
PRKCH	-0.188	-3.078	3.806	0.0025	0.066	Negatively associated with D-OARSI
ENTPD7	0.185	3.078	3.87	0.0025	0.066	Positively associated with D-OARSI
WDR55	0.075	3.076	4.978	0.0026	0.067	Positively associated with D-OARSI
TMEM245	-0.129	-3.073	5.576	0.0026	0.067	Negatively associated with D-OARSI
TPST2	0.141	3.071	5.722	0.0026	0.067	Positively associated with D-OARSI
SPATS2L	-0.125	-3.071	5.717	0.0026	0.067	Negatively associated with D-OARSI
NOLC1	0.115	3.07	5.324	0.0026	0.067	Positively associated with D-OARSI
PREX2	-0.289	-3.07	3.33	0.0026	0.067	Negatively associated with D-OARSI
TIMM50	0.218	3.069	4.76	0.0026	0.067	Positively associated with D-OARSI
PTPRJ	0.231	3.069	7.199	0.0026	0.067	Positively associated with D-OARSI
GPT2	-0.508	-3.067	0.639	0.0026	0.067	Negatively associated with D-OARSI
GPATCH4	0.188	3.066	3.513	0.0026	0.067	Positively associated with D-OARSI
PRDM8	-0.259	-3.066	2.747	0.0026	0.067	Negatively associated with D-OARSI
S100A9	0.508	3.064	7.089	0.0027	0.068	Positively associated with D-OARSI
GPX8	0.152	3.062	5.854	0.0027	0.068	Positively associated with D-OARSI
LGI2	0.275	3.06	5.977	0.0027	0.068	Positively associated with D-OARSI
ADAMTSL2	0.451	3.06	5.425	0.0027	0.068	Positively associated with D-OARSI
GNL3L	0.095	3.059	4.977	0.0027	0.068	Positively associated with D-OARSI
SEMA3F	-0.319	-3.057	2.685	0.0027	0.068	Negatively associated with D-OARSI
DDR2	-0.215	-3.056	7.159	0.0027	0.068	Negatively associated with D-OARSI
RGS16	0.4	3.053	4.221	0.0027	0.069	Positively associated with D-OARSI
TANC2	0.164	3.05	6.976	0.0028	0.069	Positively associated with D-OARSI
ATP6V1F	0.194	3.049	5.436	0.0028	0.069	Positively associated with D-OARSI
RELT	0.286	3.049	4.773	0.0028	0.069	Positively associated with D-OARSI
EIF4EBP2	-0.162	-3.046	6.356	0.0028	0.07	Negatively associated with D-OARSI
CARD10	-0.312	-3.046	2.47	0.0028	0.07	Negatively associated with D-OARSI
ACSS3	-0.189	-3.044	2.605	0.0028	0.07	Negatively associated with D-OARSI
SLCO3A1	-0.13	-3.043	6.006	0.0028	0.07	Negatively associated with D-OARSI
PRRC1	0.102	3.041	6.009	0.0028	0.07	Positively associated with D-OARSI
PTRH2	0.155	3.039	2.438	0.0029	0.071	Positively associated with D-OARSI
BTBD3	-0.141	-3.039	3.251	0.0029	0.071	Negatively associated with D-OARSI
TUBA1B	0.19	3.033	8.715	0.0029	0.072	Positively associated with D-OARSI
HSPA4	0.114	3.031	6.275	0.0029	0.072	Positively associated with D-OARSI
PLPPR2	0.149	3.031	5.198	0.0029	0.072	Positively associated with D-OARSI
NXF3	0.39	3.029	2.414	0.0029	0.072	Positively associated with D-OARSI
SLC39A7	0.132	3.029	4.713	0.003	0.072	Positively associated with D-OARSI
FAM8A1	-0.144	-3.028	4.87	0.003	0.072	Negatively associated with D-OARSI
TINAGL1	-0.304	-3.028	4	0.003	0.072	Negatively associated with D-OARSI
VAMP8	0.253	3.028	6.047	0.003	0.072	Positively associated with D-OARSI
IQGAP2	-0.242	-3.027	5.953	0.003	0.072	Negatively associated with D-OARSI
RUNX3	0.378	3.023	4.182	0.003	0.072	Positively associated with D-OARSI
ZBTB10	-0.126	-3.022	4.262	0.003	0.072	Negatively associated with D-OARSI
TXNDC16	-0.217	-3.021	1.946	0.003	0.072	Negatively associated with D-OARSI
EDA2R	0.459	3.02	2.187	0.003	0.073	Positively associated with D-OARSI
SHANK3	-0.407	-3.019	3.579	0.003	0.073	Negatively associated with D-OARSI
CUX1	0.178	3.018	8.68	0.0031	0.073	Positively associated with D-OARSI
SRPX	-0.309	-3.017	3.777	0.0031	0.073	Negatively associated with D-OARSI
FBN1	-0.335	-3.016	10.047	0.0031	0.073	Negatively associated with D-OARSI
ASPA	-0.183	-3.014	2.774	0.0031	0.073	Negatively associated with D-OARSI
TIRAP	0.082	3.013	3.579	0.0031	0.073	Positively associated with D-OARSI
NMB	-0.294	-3.013	1.502	0.0031	0.073	Negatively associated with D-OARSI
TMEM147	0.13	3.01	4.934	0.0031	0.073	Positively associated with D-OARSI
SH3BGRL2	-0.233	-3.01	2.306	0.0031	0.073	Negatively associated with D-OARSI
PILRA	0.315	3.01	5.246	0.0031	0.073	Positively associated with D-OARSI
NDUFA4L2	0.421	3.008	8.374	0.0032	0.073	Positively associated with D-OARSI
DMD	-0.372	-3.008	2.496	0.0032	0.073	Negatively associated with D-OARSI
DAP	0.153	3.007	7.22	0.0032	0.073	Positively associated with D-OARSI
AEN	0.245	3.006	3.505	0.0032	0.073	Positively associated with D-OARSI
ARHGEF7	-0.126	-3.006	5.191	0.0032	0.073	Negatively associated with D-OARSI
PYCR1	0.348	3.006	4.374	0.0032	0.073	Positively associated with D-OARSI
IL1RAP	0.116	3.005	3.901	0.0032	0.073	Positively associated with D-OARSI
HEBP2	-0.277	-3.002	3.031	0.0032	0.074	Negatively associated with D-OARSI
EYA2	0.27	3.002	3.696	0.0032	0.074	Positively associated with D-OARSI
CYYR1	-0.262	-3.001	2.448	0.0032	0.074	Negatively associated with D-OARSI
CCL13	-0.584	-3	1.103	0.0032	0.074	Negatively associated with D-OARSI
SLC25A39	0.127	2.999	5.875	0.0032	0.074	Positively associated with D-OARSI
FNDC10	0.304	2.999	2.957	0.0032	0.074	Positively associated with D-OARSI
FAM213A	-0.367	-2.999	2.522	0.0032	0.074	Negatively associated with D-OARSI
MTURN	-0.327	-2.998	3.614	0.0033	0.074	Negatively associated with D-OARSI
ALDH18A1	0.152	2.995	6.071	0.0033	0.074	Positively associated with D-OARSI
HSDL2	-0.216	-2.993	3.228	0.0033	0.075	Negatively associated with D-OARSI
AREL1	0.063	2.991	5.191	0.0033	0.075	Positively associated with D-OARSI
HADH	-0.2	-2.99	3.49	0.0033	0.075	Negatively associated with D-OARSI
CDKN2C	-0.194	-2.99	2.635	0.0033	0.075	Negatively associated with D-OARSI
CNNM3	-0.136	-2.988	3.794	0.0034	0.075	Negatively associated with D-OARSI
FRAT1	-0.302	-2.987	2.218	0.0034	0.075	Negatively associated with D-OARSI
CD34	-0.446	-2.985	5.445	0.0034	0.076	Negatively associated with D-OARSI
COPA	0.071	2.985	7.944	0.0034	0.076	Positively associated with D-OARSI
LRP8	0.308	2.984	4.98	0.0034	0.076	Positively associated with D-OARSI
CLEC5A	0.647	2.982	3.354	0.0034	0.076	Positively associated with D-OARSI
ADORA3	0.595	2.982	5.748	0.0034	0.076	Positively associated with D-OARSI
NEFH	0.401	2.98	3.13	0.0034	0.076	Positively associated with D-OARSI
DDHD2	-0.113	-2.979	4.761	0.0034	0.076	Negatively associated with D-OARSI
TYROBP	0.278	2.978	7.675	0.0035	0.076	Positively associated with D-OARSI
SGK1	0.309	2.977	7.805	0.0035	0.076	Positively associated with D-OARSI
SEC31A	0.076	2.977	7.915	0.0035	0.076	Positively associated with D-OARSI
FBXO31	-0.161	-2.976	4.758	0.0035	0.076	Negatively associated with D-OARSI
CXCL12	-0.281	-2.973	8.506	0.0035	0.077	Negatively associated with D-OARSI
PPIL1	0.218	2.972	3.07	0.0035	0.077	Positively associated with D-OARSI
MYO1F	0.238	2.971	7.187	0.0035	0.077	Positively associated with D-OARSI
GJA1	0.27	2.97	7.399	0.0035	0.077	Positively associated with D-OARSI
AMIGO3	-1.037	-2.97	2.391	0.0035	0.077	Negatively associated with D-OARSI
ATPIF1	0.132	2.969	2.856	0.0035	0.077	Positively associated with D-OARSI
ADIRF	-0.386	-2.966	4.195	0.0036	0.078	Negatively associated with D-OARSI
ORMDL2	0.128	2.963	3.499	0.0036	0.078	Positively associated with D-OARSI
ROBO4	-0.316	-2.963	3.828	0.0036	0.078	Negatively associated with D-OARSI
UGDH	0.207	2.961	7.377	0.0036	0.078	Positively associated with D-OARSI
IRF2BP2	-0.164	-2.959	7.52	0.0037	0.079	Negatively associated with D-OARSI
DOPEY2	0.178	2.956	6.124	0.0037	0.079	Positively associated with D-OARSI
PGAM1	0.116	2.953	7.059	0.0037	0.08	Positively associated with D-OARSI
APMAP	-0.202	-2.952	4.595	0.0037	0.08	Negatively associated with D-OARSI
ACAA2	-0.16	-2.95	4.439	0.0038	0.08	Negatively associated with D-OARSI
TMEM106A	0.154	2.95	5.421	0.0038	0.08	Positively associated with D-OARSI
CSF3R	0.309	2.95	5.397	0.0038	0.08	Positively associated with D-OARSI
BHLHE41	0.31	2.948	4.337	0.0038	0.08	Positively associated with D-OARSI
BHLHE40	0.296	2.948	8.174	0.0038	0.08	Positively associated with D-OARSI
POLR3D	0.12	2.947	4.569	0.0038	0.08	Positively associated with D-OARSI
SIX3	0.518	2.947	5.233	0.0038	0.08	Positively associated with D-OARSI
FBXO41	0.229	2.946	3.815	0.0038	0.08	Positively associated with D-OARSI
SYT12	0.455	2.946	4.494	0.0038	0.08	Positively associated with D-OARSI
MMRN2	-0.266	-2.946	4.444	0.0038	0.08	Negatively associated with D-OARSI
FKBP14	0.186	2.945	4.747	0.0038	0.08	Positively associated with D-OARSI
GTF2IRD2	-0.188	-2.945	3.318	0.0038	0.08	Negatively associated with D-OARSI
FAXDC2	-0.262	-2.945	4.599	0.0038	0.08	Negatively associated with D-OARSI
TCIRG1	0.204	2.944	7.372	0.0038	0.08	Positively associated with D-OARSI
ABCC9	-0.33	-2.943	4.866	0.0038	0.08	Negatively associated with D-OARSI
FHL1	-0.596	-2.943	5.333	0.0038	0.08	Negatively associated with D-OARSI
PRX	-0.226	-2.941	1.999	0.0039	0.08	Negatively associated with D-OARSI
CPED1	-0.224	-2.94	4.927	0.0039	0.08	Negatively associated with D-OARSI
HSP90AB1	0.109	2.939	8.529	0.0039	0.08	Positively associated with D-OARSI
CFL1	0.135	2.938	8.489	0.0039	0.08	Positively associated with D-OARSI
SLC22A18	0.584	2.938	3.323	0.0039	0.08	Positively associated with D-OARSI
LACC1	0.268	2.937	4.365	0.0039	0.08	Positively associated with D-OARSI
MANF	0.201	2.936	3.852	0.0039	0.08	Positively associated with D-OARSI
PCYOX1	-0.17	-2.932	6.336	0.004	0.081	Negatively associated with D-OARSI
STEAP3	0.288	2.931	7.417	0.004	0.081	Positively associated with D-OARSI
FAM234A	-0.129	-2.928	5.435	0.004	0.082	Negatively associated with D-OARSI
CAV2	-0.248	-2.926	3.406	0.004	0.082	Negatively associated with D-OARSI
PLXDC2	0.2	2.926	9.241	0.004	0.082	Positively associated with D-OARSI
SAMM50	-0.084	-2.925	3.979	0.0041	0.082	Negatively associated with D-OARSI
AP1B1	0.252	2.924	9.299	0.0041	0.082	Positively associated with D-OARSI
ZBTB34	-0.079	-2.92	4.304	0.0041	0.083	Negatively associated with D-OARSI
YWHAH	0.194	2.92	7.892	0.0041	0.083	Positively associated with D-OARSI
ZNF469	-0.298	-2.919	4.553	0.0041	0.083	Negatively associated with D-OARSI
CCDC159	0.175	2.918	2.937	0.0041	0.083	Positively associated with D-OARSI
ZNF395	-0.157	-2.915	5.664	0.0042	0.084	Negatively associated with D-OARSI
OPLAH	-0.226	-2.912	2.349	0.0042	0.084	Negatively associated with D-OARSI
ISG20L2	0.081	2.911	4.335	0.0042	0.084	Positively associated with D-OARSI
MERTK	0.328	2.911	7.339	0.0042	0.084	Positively associated with D-OARSI
UGGT1	0.094	2.911	7.294	0.0042	0.084	Positively associated with D-OARSI
HELZ2	-0.205	-2.91	5.689	0.0042	0.084	Negatively associated with D-OARSI
FAM214A	-0.161	-2.91	3.788	0.0042	0.084	Negatively associated with D-OARSI
ALDH6A1	-0.159	-2.908	3.689	0.0043	0.085	Negatively associated with D-OARSI
NDST1	-0.166	-2.907	6.322	0.0043	0.085	Negatively associated with D-OARSI
RAC1	0.085	2.906	7.628	0.0043	0.085	Positively associated with D-OARSI
SORT1	-0.189	-2.904	6.228	0.0043	0.085	Negatively associated with D-OARSI
LAMA5	-0.257	-2.903	6.14	0.0043	0.085	Negatively associated with D-OARSI
CCT5	0.13	2.903	6.026	0.0043	0.085	Positively associated with D-OARSI
DKC1	0.102	2.902	4.272	0.0043	0.085	Positively associated with D-OARSI
FCER1G	0.223	2.902	6.892	0.0044	0.085	Positively associated with D-OARSI
LARGE1	-0.159	-2.901	4.325	0.0044	0.085	Negatively associated with D-OARSI
PLPP3	-0.299	-2.9	7.295	0.0044	0.085	Negatively associated with D-OARSI
RAN	0.117	2.899	6.028	0.0044	0.085	Positively associated with D-OARSI
SIRT1	-0.111	-2.899	3.63	0.0044	0.085	Negatively associated with D-OARSI
CXADR	0.48	2.898	4.07	0.0044	0.085	Positively associated with D-OARSI
KIF26A	-0.306	-2.895	1.781	0.0044	0.086	Negatively associated with D-OARSI
ZIC1	0.454	2.895	5.426	0.0044	0.086	Positively associated with D-OARSI
ANKDD1A	-0.195	-2.894	2.597	0.0044	0.086	Negatively associated with D-OARSI
TBC1D17	-0.12	-2.893	5.056	0.0045	0.086	Negatively associated with D-OARSI
CRIM1	-0.23	-2.893	5.398	0.0045	0.086	Negatively associated with D-OARSI
NUCB2	0.153	2.892	5.961	0.0045	0.086	Positively associated with D-OARSI
PKM	0.176	2.891	10.439	0.0045	0.086	Positively associated with D-OARSI
AKAP12	-0.455	-2.891	3.909	0.0045	0.086	Negatively associated with D-OARSI
PKDCC	-0.314	-2.888	4.608	0.0045	0.086	Negatively associated with D-OARSI
LRRC15	0.478	2.888	8.144	0.0045	0.086	Positively associated with D-OARSI
CLEC7A	0.328	2.887	5.531	0.0045	0.086	Positively associated with D-OARSI
METTL23	0.101	2.887	2.943	0.0045	0.086	Positively associated with D-OARSI
MUT	-0.113	-2.887	4.023	0.0045	0.086	Negatively associated with D-OARSI
POLR2D	0.091	2.885	4.17	0.0046	0.087	Positively associated with D-OARSI
PPT1	0.198	2.885	8.061	0.0046	0.087	Positively associated with D-OARSI
TNFRSF21	-0.252	-2.882	6.081	0.0046	0.087	Negatively associated with D-OARSI
HUNK	-0.309	-2.881	2.538	0.0046	0.087	Negatively associated with D-OARSI
DAAM2	-0.329	-2.879	4.906	0.0047	0.088	Negatively associated with D-OARSI
FANCM	-0.171	-2.878	2.557	0.0047	0.088	Negatively associated with D-OARSI
TOMM40L	0.12	2.878	3.758	0.0047	0.088	Positively associated with D-OARSI
RIOK1	0.108	2.876	3.543	0.0047	0.088	Positively associated with D-OARSI
TMEM208	0.136	2.876	3.819	0.0047	0.088	Positively associated with D-OARSI
ZNF117	-0.242	-2.873	3.201	0.0047	0.088	Negatively associated with D-OARSI
ERRFI1	0.415	2.873	9.372	0.0047	0.088	Positively associated with D-OARSI
PALD1	0.205	2.872	5.471	0.0048	0.089	Positively associated with D-OARSI
FBXO8	-0.107	-2.872	3.258	0.0048	0.089	Negatively associated with D-OARSI
TWISTNB	0.508	2.869	5.902	0.0048	0.089	Positively associated with D-OARSI
FNDC3B	0.09	2.869	7.772	0.0048	0.089	Positively associated with D-OARSI
PLEKHN1	0.608	2.869	1.695	0.0048	0.089	Positively associated with D-OARSI
NOVA2	-0.341	-2.869	2.19	0.0048	0.089	Negatively associated with D-OARSI
CTSB	0.271	2.866	12.177	0.0048	0.089	Positively associated with D-OARSI
GID4	-0.114	-2.864	3.551	0.0049	0.09	Negatively associated with D-OARSI
ABR	0.382	2.862	7.754	0.0049	0.09	Positively associated with D-OARSI
SP1	-0.066	-2.861	6.818	0.0049	0.09	Negatively associated with D-OARSI
SIGLEC9	0.307	2.861	5.74	0.0049	0.09	Positively associated with D-OARSI
ABCC3	0.412	2.86	7.666	0.0049	0.09	Positively associated with D-OARSI
BTD	-0.15	-2.859	4.287	0.0049	0.09	Negatively associated with D-OARSI
CCDC50	-0.146	-2.859	5.361	0.0049	0.09	Negatively associated with D-OARSI
BMP5	-0.72	-2.857	0.975	0.005	0.09	Negatively associated with D-OARSI
PPOX	-0.12	-2.857	2.926	0.005	0.09	Negatively associated with D-OARSI
TXLNA	0.091	2.857	7.105	0.005	0.09	Positively associated with D-OARSI
HPRT1	0.215	2.856	2.78	0.005	0.09	Positively associated with D-OARSI
PCDHB15	-0.218	-2.856	2.284	0.005	0.09	Negatively associated with D-OARSI
MINOS1	0.111	2.855	4.899	0.005	0.09	Positively associated with D-OARSI
DDIT4L	-0.389	-2.854	2.231	0.005	0.09	Negatively associated with D-OARSI
DDX50	0.081	2.852	4.244	0.005	0.091	Positively associated with D-OARSI
PRKCE	-0.129	-2.85	3.748	0.0051	0.091	Negatively associated with D-OARSI
ITIH5	-0.456	-2.849	4.745	0.0051	0.091	Negatively associated with D-OARSI
ARHGDIA	0.129	2.849	8.116	0.0051	0.091	Positively associated with D-OARSI
NOL6	0.113	2.848	5.627	0.0051	0.091	Positively associated with D-OARSI
NCOA1	-0.087	-2.846	5.932	0.0051	0.092	Negatively associated with D-OARSI
BFAR	-0.073	-2.845	3.613	0.0051	0.092	Negatively associated with D-OARSI
TBC1D22B	0.098	2.843	3.846	0.0052	0.092	Positively associated with D-OARSI
CAP1	0.126	2.843	8.275	0.0052	0.092	Positively associated with D-OARSI
MAP4K3	-0.128	-2.842	3.501	0.0052	0.092	Negatively associated with D-OARSI
SIGIRR	-0.141	-2.84	3.564	0.0052	0.093	Negatively associated with D-OARSI
GAB1	-0.217	-2.839	3.843	0.0052	0.093	Negatively associated with D-OARSI
PNP	0.249	2.837	5.024	0.0053	0.093	Positively associated with D-OARSI
DOCK5	0.156	2.837	5.706	0.0053	0.093	Positively associated with D-OARSI
TCP11L2	-0.195	-2.836	4.846	0.0053	0.093	Negatively associated with D-OARSI
PSAP	0.209	2.836	12.286	0.0053	0.093	Positively associated with D-OARSI
GALNT7	0.223	2.835	4.629	0.0053	0.093	Positively associated with D-OARSI
GNAI1	-0.235	-2.835	2.246	0.0053	0.093	Negatively associated with D-OARSI
MROH7	0.294	2.835	4.365	0.0053	0.093	Positively associated with D-OARSI
PBLD	-0.143	-2.833	2.221	0.0053	0.093	Negatively associated with D-OARSI
DNAJB11	0.12	2.831	4.959	0.0054	0.094	Positively associated with D-OARSI
PYCR2	0.099	2.829	4.979	0.0054	0.094	Positively associated with D-OARSI
NFIB	-0.138	-2.828	6.982	0.0054	0.094	Negatively associated with D-OARSI
TIMP3	0.317	2.827	12.193	0.0054	0.095	Positively associated with D-OARSI
WDR19	-0.127	-2.825	4.57	0.0055	0.095	Negatively associated with D-OARSI
EPHX1	-0.187	-2.821	6.604	0.0055	0.096	Negatively associated with D-OARSI
RASIP1	-0.288	-2.818	2.397	0.0056	0.096	Negatively associated with D-OARSI
MEA1	0.101	2.818	4.042	0.0056	0.096	Positively associated with D-OARSI
SCN9A	-0.436	-2.818	4.787	0.0056	0.096	Negatively associated with D-OARSI
PDE2A	-0.343	-2.817	3.785	0.0056	0.096	Negatively associated with D-OARSI
PRAF2	0.15	2.816	4.617	0.0056	0.097	Positively associated with D-OARSI
NPM3	0.174	2.814	2.625	0.0056	0.097	Positively associated with D-OARSI
NPR 1.00	-0.466	-2.813	2.452	0.0057	0.097	Negatively associated with D-OARSI
CDCP1	0.266	2.813	5.098	0.0057	0.097	Positively associated with D-OARSI
TLN2	-0.277	-2.808	4.722	0.0057	0.098	Negatively associated with D-OARSI
DYRK4	0.22	2.808	3.241	0.0057	0.098	Positively associated with D-OARSI
ABI3	0.386	2.805	6.215	0.0058	0.099	Positively associated with D-OARSI
MAGED1	0.229	2.798	7.69	0.0059	0.1	Positively associated with D-OARSI
LIG3	0.084	2.798	4.794	0.0059	0.1	Positively associated with D-OARSI
HIST1H2BI	0.337	2.796	2.438	0.0059	0.1	Positively associated with D-OARSI
NR3C1	-0.105	-2.796	6.634	0.0059	0.1	Negatively associated with D-OARSI
PCGF1	0.132	2.795	2.746	0.006	0.1	Positively associated with D-OARSI
FKBP11	0.192	2.794	3.672	0.006	0.1	Positively associated with D-OARSI
PSMC5	0.104	2.792	5.518	0.006	0.1	Positively associated with D-OARSI
PDZD2	-0.529	-2.789	1.882	0.0061	0.1	Negatively associated with D-OARSI
IL6ST	-0.147	-2.788	7.325	0.0061	0.1	Negatively associated with D-OARSI
MAPKAPK3	0.215	2.788	6.47	0.0061	0.1	Positively associated with D-OARSI
SASH1	-0.2	-2.788	7.184	0.0061	0.1	Negatively associated with D-OARSI
BEST1	0.177	2.788	4.144	0.0061	0.1	Positively associated with D-OARSI
MED13L	-0.093	-2.786	7.203	0.0061	0.1	Negatively associated with D-OARSI
TNFSF11	0.649	2.785	3.485	0.0061	0.1	Positively associated with D-OARSI
APEX2	0.096	2.785	4.127	0.0061	0.1	Positively associated with D-OARSI
ADGRL4	-0.26	-2.785	2.675	0.0061	0.1	Negatively associated with D-OARSI
MAP1LC3A	-0.164	-2.783	2.671	0.0062	0.1	Negatively associated with D-OARSI
C9orf85	-0.114	-2.783	2.345	0.0062	0.1	Negatively associated with D-OARSI
WWOX	-0.107	-2.781	3.538	0.0062	0.1	Negatively associated with D-OARSI
RGPD6	0.426	2.782	5.08	0.0062	0.1	Positively associated with D-OARSI
PLEK2	0.569	2.78	2.973	0.0062	0.1	Positively associated with D-OARSI
TIMP1	0.489	2.78	9.464	0.0062	0.1	Positively associated with D-OARSI
FAM107B	-0.176	-2.78	5.369	0.0062	0.1	Negatively associated with D-OARSI
EDNRB	-0.331	-2.779	1.92	0.0062	0.1	Negatively associated with D-OARSI
KDELR2	0.117	2.779	7.361	0.0063	0.1	Positively associated with D-OARSI
PATZ1	-0.097	-2.778	4.078	0.0063	0.1	Negatively associated with D-OARSI
ST6GALNAC4	0.175	2.778	5.028	0.0063	0.1	Positively associated with D-OARSI
UVRAG	-0.087	-2.777	4.407	0.0063	0.1	Negatively associated with D-OARSI
STOM	-0.119	-2.777	6.892	0.0063	0.1	Negatively associated with D-OARSI
MRAS	-0.214	-2.774	4.507	0.0063	0.1	Negatively associated with D-OARSI
STX1A	0.374	2.773	3.015	0.0064	0.1	Positively associated with D-OARSI
B3GAT3	0.108	2.773	4.401	0.0064	0.1	Positively associated with D-OARSI
ARMCX1	-0.125	-2.772	4.094	0.0064	0.1	Negatively associated with D-OARSI
ADCK1	0.137	2.772	2.849	0.0064	0.1	Positively associated with D-OARSI
SLC31A1	0.149	2.772	6.103	0.0064	0.1	Positively associated with D-OARSI
SUSD2	-0.353	-2.771	2.958	0.0064	0.1	Negatively associated with D-OARSI
ARHGAP32	-0.156	-2.77	3.837	0.0064	0.1	Negatively associated with D-OARSI
FICD	0.196	2.77	2.808	0.0064	0.1	Positively associated with D-OARSI
MPST	-0.134	-2.769	3.995	0.0064	0.1	Negatively associated with D-OARSI
ARPC4	0.092	2.768	6.701	0.0064	0.1	Positively associated with D-OARSI
SERPING1	-0.158	-2.768	8.756	0.0065	0.1	Negatively associated with D-OARSI
ADIPOR2	-0.12	-2.766	4.351	0.0065	0.1	Negatively associated with D-OARSI
NUTF2	0.1	2.766	4.839	0.0065	0.1	Positively associated with D-OARSI
NAGA	0.14	2.765	7.2	0.0065	0.1	Positively associated with D-OARSI
C1orf21	-0.403	-2.765	4.301	0.0065	0.1	Negatively associated with D-OARSI
ZNF366	-0.255	-2.764	1.727	0.0065	0.1	Negatively associated with D-OARSI
SIRPA	0.124	2.764	8.179	0.0065	0.1	Positively associated with D-OARSI
POLR2H	0.093	2.763	4.019	0.0065	0.1	Positively associated with D-OARSI
HMCES	-0.14	-2.761	3.217	0.0066	0.1	Negatively associated with D-OARSI
ATP6V0B	0.158	2.761	6.257	0.0066	0.1	Positively associated with D-OARSI
SH3D19	-0.193	-2.758	6.351	0.0066	0.11	Negatively associated with D-OARSI
FKBP9	-0.185	-2.758	7.096	0.0066	0.11	Negatively associated with D-OARSI
SEMA6C	-0.319	-2.757	3.032	0.0067	0.11	Negatively associated with D-OARSI
INMT	-0.311	-2.756	1.848	0.0067	0.11	Negatively associated with D-OARSI
SUN1	-0.134	-2.755	6.137	0.0067	0.11	Negatively associated with D-OARSI
HILPDA	-0.251	-2.755	1.578	0.0067	0.11	Negatively associated with D-OARSI
PIK3C2B	-0.245	-2.755	4.851	0.0067	0.11	Negatively associated with D-OARSI
IRS2	-0.308	-2.753	4.218	0.0067	0.11	Negatively associated with D-OARSI
LRIG3	-0.186	-2.748	4.687	0.0068	0.11	Negatively associated with D-OARSI
RGS5	-0.302	-2.746	5.735	0.0069	0.11	Negatively associated with D-OARSI
DIRAS1	0.372	2.744	6.051	0.0069	0.11	Positively associated with D-OARSI
UCHL3	0.173	2.744	2.793	0.0069	0.11	Positively associated with D-OARSI
SEC24C	0.068	2.742	6.618	0.007	0.11	Positively associated with D-OARSI
ACE	-0.292	-2.739	4.636	0.007	0.11	Negatively associated with D-OARSI
PDZRN3	-0.461	-2.738	1.734	0.007	0.11	Negatively associated with D-OARSI
H6PD	-0.136	-2.738	7.807	0.007	0.11	Negatively associated with D-OARSI
FOXN3	-0.136	-2.738	7.128	0.007	0.11	Negatively associated with D-OARSI
MESDC1	-0.141	-2.736	4.97	0.0071	0.11	Negatively associated with D-OARSI
ACOT11	0.181	2.736	5.252	0.0071	0.11	Positively associated with D-OARSI
BCAM	-0.291	-2.736	4.795	0.0071	0.11	Negatively associated with D-OARSI
HEATR3	0.132	2.736	4.307	0.0071	0.11	Positively associated with D-OARSI
MAPK14	-0.061	-2.736	5.534	0.0071	0.11	Negatively associated with D-OARSI
IFRD2	0.156	2.735	4.419	0.0071	0.11	Positively associated with D-OARSI
PFDN2	0.147	2.735	2.696	0.0071	0.11	Positively associated with D-OARSI
DDX39A	0.116	2.733	4.704	0.0071	0.11	Positively associated with D-OARSI
CERS5	0.079	2.733	4.331	0.0071	0.11	Positively associated with D-OARSI
SEC61A1	0.131	2.732	8.129	0.0072	0.11	Positively associated with D-OARSI
ABHD15	-0.151	-2.729	4.113	0.0072	0.11	Negatively associated with D-OARSI
TXLNB	-0.523	-2.729	0.093	0.0072	0.11	Negatively associated with D-OARSI
PLBD1	0.21	2.728	6.95	0.0072	0.11	Positively associated with D-OARSI
CLVS2	1.158	2.726	5.879	0.0073	0.11	Positively associated with D-OARSI
C7orf43	0.164	2.724	3.705	0.0073	0.11	Positively associated with D-OARSI
MPPED2	-0.276	-2.723	1.791	0.0073	0.11	Negatively associated with D-OARSI
PLPP7	-0.152	-2.723	2.857	0.0073	0.11	Negatively associated with D-OARSI
ST18	0.539	2.722	2.637	0.0074	0.11	Positively associated with D-OARSI
NME1	0.221	2.721	3.89	0.0074	0.11	Positively associated with D-OARSI
RPS6KA1	0.215	2.721	4.037	0.0074	0.11	Positively associated with D-OARSI
ACSF2	-0.155	-2.717	3.134	0.0075	0.11	Negatively associated with D-OARSI
INPP5A	-0.152	-2.716	3.307	0.0075	0.11	Negatively associated with D-OARSI
MEX3B	-0.287	-2.715	2.419	0.0075	0.11	Negatively associated with D-OARSI
AP2M1	0.077	2.714	7.629	0.0075	0.11	Positively associated with D-OARSI
OBSCN	-0.502	-2.71	3.324	0.0076	0.11	Negatively associated with D-OARSI
GMFB	0.59	2.71	7.483	0.0076	0.11	Positively associated with D-OARSI
SESTD1	-0.216	-2.709	4.884	0.0076	0.11	Negatively associated with D-OARSI
FAM160B1	-0.109	-2.708	4.46	0.0077	0.11	Negatively associated with D-OARSI
F2R	-0.238	-2.708	3.241	0.0077	0.11	Negatively associated with D-OARSI
XAB2	-0.088	-2.707	4.894	0.0077	0.11	Negatively associated with D-OARSI
WRB	-0.171	-2.707	2.901	0.0077	0.11	Negatively associated with D-OARSI
GIMAP5	-0.251	-2.707	3.712	0.0077	0.11	Negatively associated with D-OARSI
PHYH	-0.15	-2.706	3.063	0.0077	0.11	Negatively associated with D-OARSI
MEST	-0.425	-2.705	2.422	0.0077	0.11	Negatively associated with D-OARSI
PDLIM1	-0.213	-2.705	5.753	0.0077	0.11	Negatively associated with D-OARSI
NDUFB2	0.094	2.705	4.504	0.0077	0.11	Positively associated with D-OARSI
CAD	0.102	2.704	6.033	0.0078	0.11	Positively associated with D-OARSI
GCHFR	0.661	2.701	3.255	0.0078	0.12	Positively associated with D-OARSI
GPAT2	-0.433	-2.701	1.692	0.0078	0.12	Negatively associated with D-OARSI
C1orf216	0.084	2.698	4.43	0.0079	0.12	Positively associated with D-OARSI
FREM1	-0.385	-2.698	2.473	0.0079	0.12	Negatively associated with D-OARSI
CHST15	-0.241	-2.697	5.92	0.0079	0.12	Negatively associated with D-OARSI
ATP8A1	-0.274	-2.696	2.044	0.0079	0.12	Negatively associated with D-OARSI
MGST1	-0.334	-2.696	2.741	0.0079	0.12	Negatively associated with D-OARSI
GGT5	-0.274	-2.696	5.229	0.0079	0.12	Negatively associated with D-OARSI
SNTB2	-0.161	-2.695	6.124	0.0079	0.12	Negatively associated with D-OARSI
APOL3	-0.195	-2.695	4.288	0.008	0.12	Negatively associated with D-OARSI
MPC1	-0.112	-2.693	2.685	0.008	0.12	Negatively associated with D-OARSI
TPO	-0.602	-2.692	0.619	0.008	0.12	Negatively associated with D-OARSI
DENND1C	0.263	2.692	3.628	0.008	0.12	Positively associated with D-OARSI
FAM43A	-0.279	-2.691	2.122	0.008	0.12	Negatively associated with D-OARSI
SLC25A44	0.076	2.691	4.516	0.008	0.12	Positively associated with D-OARSI
GUCY1A2	-0.33	-2.691	3.013	0.008	0.12	Negatively associated with D-OARSI
NOMO2	0.196	2.69	6.836	0.0081	0.12	Positively associated with D-OARSI
HLA-E	1.352	2.688	5.982	0.0081	0.12	Positively associated with D-OARSI
ITIH4	0.537	2.688	5.017	0.0081	0.12	Positively associated with D-OARSI
YAP1	-0.14	-2.687	5.676	0.0081	0.12	Negatively associated with D-OARSI
CBR3	-0.203	-2.687	3.456	0.0081	0.12	Negatively associated with D-OARSI
FUBP1	0.07	2.686	5.634	0.0082	0.12	Positively associated with D-OARSI
KIAA0100	0.071	2.686	7.988	0.0082	0.12	Positively associated with D-OARSI
FAM210B	-0.105	-2.686	4.791	0.0082	0.12	Negatively associated with D-OARSI
VWF	-0.272	-2.686	6.985	0.0082	0.12	Negatively associated with D-OARSI
TIE1	-0.302	-2.685	3.891	0.0082	0.12	Negatively associated with D-OARSI
ADCY6	-0.151	-2.685	5.328	0.0082	0.12	Negatively associated with D-OARSI
HDAC1	0.088	2.684	4.488	0.0082	0.12	Positively associated with D-OARSI
IMMP2L	-0.147	-2.684	2.178	0.0082	0.12	Negatively associated with D-OARSI
CES4A	0.256	2.683	2.293	0.0082	0.12	Positively associated with D-OARSI
GNE	0.104	2.68	4.128	0.0083	0.12	Positively associated with D-OARSI
GBGT1	0.149	2.68	5	0.0083	0.12	Positively associated with D-OARSI
DNAJC8	0.068	2.679	4.295	0.0083	0.12	Positively associated with D-OARSI
SLC18B1	-0.222	-2.679	3.523	0.0083	0.12	Negatively associated with D-OARSI
CDK2AP2	0.155	2.679	4.614	0.0083	0.12	Positively associated with D-OARSI
GBF1	0.089	2.678	7.041	0.0083	0.12	Positively associated with D-OARSI
RHOBTB3	-0.255	-2.678	4.743	0.0084	0.12	Negatively associated with D-OARSI
HIVEP3	0.244	2.678	6.228	0.0084	0.12	Positively associated with D-OARSI
HK1	0.108	2.677	7.179	0.0084	0.12	Positively associated with D-OARSI
PLXNA3	0.181	2.676	6.636	0.0084	0.12	Positively associated with D-OARSI
FHOD3	-0.507	-2.676	1.17	0.0084	0.12	Negatively associated with D-OARSI
TST	-0.184	-2.675	2.275	0.0084	0.12	Negatively associated with D-OARSI
SHC2	-0.448	-2.674	1.305	0.0084	0.12	Negatively associated with D-OARSI
NCEH1	0.305	2.674	6.323	0.0084	0.12	Positively associated with D-OARSI
MEOX1	-0.33	-2.674	2.177	0.0085	0.12	Negatively associated with D-OARSI
TNFRSF25	-0.227	-2.673	2.516	0.0085	0.12	Negatively associated with D-OARSI
HSPA12B	-0.404	-2.673	2.421	0.0085	0.12	Negatively associated with D-OARSI
RBPMS	-0.261	-2.673	3.824	0.0085	0.12	Negatively associated with D-OARSI
HAVCR2	0.236	2.672	7.062	0.0085	0.12	Positively associated with D-OARSI
CTSZ	0.205	2.671	10.314	0.0085	0.12	Positively associated with D-OARSI
FBP1	0.466	2.671	6.735	0.0085	0.12	Positively associated with D-OARSI
NOA1	-0.08	-2.669	3.933	0.0086	0.12	Negatively associated with D-OARSI
PALMD	-0.226	-2.668	5.049	0.0086	0.12	Negatively associated with D-OARSI
RMDN3	0.238	2.667	5.056	0.0086	0.12	Positively associated with D-OARSI
EXOSC2	0.085	2.667	3.602	0.0086	0.12	Positively associated with D-OARSI
PMM2	0.098	2.666	5.119	0.0086	0.12	Positively associated with D-OARSI
TRAPPC2L	-0.102	-2.666	3.428	0.0086	0.12	Negatively associated with D-OARSI
WDR25	0.144	2.665	2.805	0.0087	0.12	Positively associated with D-OARSI
NINL	-0.173	-2.665	3.304	0.0087	0.12	Negatively associated with D-OARSI
WIPI1	0.113	2.664	4.96	0.0087	0.12	Positively associated with D-OARSI
UBR7	-0.08	-2.663	3.466	0.0087	0.12	Negatively associated with D-OARSI
NEU3	0.115	2.662	4.823	0.0087	0.12	Positively associated with D-OARSI
ATP6V0C	0.125	2.661	7.253	0.0088	0.12	Positively associated with D-OARSI
ABLIM1	-0.377	-2.659	6.062	0.0088	0.12	Negatively associated with D-OARSI
STEAP2	0.246	2.657	5.837	0.0089	0.12	Positively associated with D-OARSI
RHOG	0.155	2.655	6.608	0.0089	0.12	Positively associated with D-OARSI
ANGPTL7	-0.75	-2.654	0.099	0.0089	0.12	Negatively associated with D-OARSI
SLFN5	-0.145	-2.653	5.75	0.009	0.12	Negatively associated with D-OARSI
PTPN4	-0.114	-2.652	3.829	0.009	0.12	Negatively associated with D-OARSI
HCK	0.23	2.652	7.08	0.009	0.12	Positively associated with D-OARSI
BTBD2	-0.103	-2.652	5.994	0.009	0.12	Negatively associated with D-OARSI
KIAA0141	0.081	2.65	5.705	0.009	0.12	Positively associated with D-OARSI
ACSM5	-0.258	-2.65	2.86	0.009	0.12	Negatively associated with D-OARSI
WDR1	0.088	2.649	7.839	0.0091	0.12	Positively associated with D-OARSI
SLC35A2	0.111	2.648	4.12	0.0091	0.12	Positively associated with D-OARSI
NAT9	0.101	2.647	3.767	0.0091	0.12	Positively associated with D-OARSI
DUSP4	-0.481	-2.647	1.175	0.0091	0.12	Negatively associated with D-OARSI
FAM117A	-0.172	-2.646	3.244	0.0091	0.12	Negatively associated with D-OARSI
GCLM	-0.165	-2.645	2.764	0.0091	0.12	Negatively associated with D-OARSI
ZCCHC6	0.138	2.645	6.114	0.0092	0.12	Positively associated with D-OARSI
GRAMD4	0.159	2.644	6.692	0.0092	0.12	Positively associated with D-OARSI
GNL2	0.082	2.643	4.748	0.0092	0.12	Positively associated with D-OARSI
SPNS2	-0.255	-2.642	3.347	0.0092	0.12	Negatively associated with D-OARSI
PSMB3	0.117	2.64	4.218	0.0093	0.12	Positively associated with D-OARSI
ARHGEF15	-0.271	-2.64	2.764	0.0093	0.12	Negatively associated with D-OARSI
PECAM1	-0.151	-2.639	7.748	0.0093	0.12	Negatively associated with D-OARSI
RASL12	-0.217	-2.638	3.62	0.0093	0.12	Negatively associated with D-OARSI
CHPT1	-0.131	-2.638	4.152	0.0093	0.12	Negatively associated with D-OARSI
CSTB	0.193	2.635	6.195	0.0094	0.12	Positively associated with D-OARSI
VSIG10	-0.188	-2.635	2.867	0.0094	0.12	Negatively associated with D-OARSI
COPS7A	0.095	2.633	5.645	0.0095	0.13	Positively associated with D-OARSI
CTPS1	0.162	2.63	3.407	0.0096	0.13	Positively associated with D-OARSI
KIAA0355	-0.117	-2.63	4.81	0.0096	0.13	Negatively associated with D-OARSI
FGF23	0.758	2.629	8.16	0.0096	0.13	Positively associated with D-OARSI
KRTCAP2	0.091	2.628	4.788	0.0096	0.13	Positively associated with D-OARSI
NDP	0.858	2.628	1.999	0.0096	0.13	Positively associated with D-OARSI
ABHD5	-0.221	-2.628	2.15	0.0096	0.13	Negatively associated with D-OARSI
ATP2B4	-0.122	-2.627	8.391	0.0096	0.13	Negatively associated with D-OARSI
DSP	-0.368	-2.627	1.364	0.0096	0.13	Negatively associated with D-OARSI
PLEKHG5	-0.25	-2.627	4.676	0.0096	0.13	Negatively associated with D-OARSI
RB1CC1	-0.121	-2.626	5.272	0.0097	0.13	Negatively associated with D-OARSI
WDR43	0.1	2.626	4.377	0.0097	0.13	Positively associated with D-OARSI
EFHD1	-0.405	-2.626	0.989	0.0097	0.13	Negatively associated with D-OARSI
ENC1	0.302	2.624	4.007	0.0097	0.13	Positively associated with D-OARSI
TNS3	0.138	2.623	8.306	0.0098	0.13	Positively associated with D-OARSI
SAV1	-0.101	-2.622	4.495	0.0098	0.13	Negatively associated with D-OARSI
ARF4	0.137	2.622	6.072	0.0098	0.13	Positively associated with D-OARSI
RAB40B	-0.121	-2.62	2.418	0.0098	0.13	Negatively associated with D-OARSI
NTMT1	0.099	2.62	3.256	0.0098	0.13	Positively associated with D-OARSI
SLC25A1	-0.152	-2.62	4.05	0.0098	0.13	Negatively associated with D-OARSI
DDX31	0.1	2.619	3.292	0.0098	0.13	Positively associated with D-OARSI
EHBP1	-0.235	-2.619	4.017	0.0098	0.13	Negatively associated with D-OARSI
NFATC3	0.082	2.618	6.319	0.0099	0.13	Positively associated with D-OARSI
ECM2	-0.268	-2.618	5.672	0.0099	0.13	Negatively associated with D-OARSI
TAF6L	-0.088	-2.618	2.746	0.0099	0.13	Negatively associated with D-OARSI
DHX34	0.126	2.617	3.674	0.0099	0.13	Positively associated with D-OARSI
EPB41L3	0.201	2.617	8.306	0.0099	0.13	Positively associated with D-OARSI
AKR1C3	-0.25	-2.616	3.718	0.0099	0.13	Negatively associated with D-OARSI
RASL11A	-0.231	-2.615	1.78	0.01	0.13	Negatively associated with D-OARSI
FOXO4	-0.175	-2.615	3.606	0.01	0.13	Negatively associated with D-OARSI
CLSTN2	-0.364	-2.614	2.538	0.01	0.13	Negatively associated with D-OARSI
ADAT1	0.107	2.611	4.189	0.01	0.13	Positively associated with D-OARSI
NAA30	-0.121	-2.611	3.419	0.01	0.13	Negatively associated with D-OARSI
ITGB4	-0.329	-2.61	5.084	0.01	0.13	Negatively associated with D-OARSI
COG6	0.155	2.609	4.956	0.01	0.13	Positively associated with D-OARSI
ZNF664	-0.099	-2.608	5.207	0.01	0.13	Negatively associated with D-OARSI
SPTBN1	-0.283	-2.608	8.387	0.01	0.13	Negatively associated with D-OARSI
ARPC2	0.083	2.608	7.533	0.01	0.13	Positively associated with D-OARSI
GPC1	-0.242	-2.607	4.82	0.01	0.13	Negatively associated with D-OARSI
EIF5B	0.103	2.606	5.368	0.01	0.13	Positively associated with D-OARSI
MARK1	-0.158	-2.606	2.453	0.01	0.13	Negatively associated with D-OARSI
PDLIM7	0.163	2.606	6.439	0.01	0.13	Positively associated with D-OARSI
KIFC3	0.149	2.604	5.953	0.01	0.13	Positively associated with D-OARSI
SELENBP1	-0.173	-2.603	5.033	0.01	0.13	Negatively associated with D-OARSI
PKIB	0.574	2.602	1.634	0.01	0.13	Positively associated with D-OARSI
SVEP1	-0.296	-2.602	5.119	0.01	0.13	Negatively associated with D-OARSI
FANCG	-0.121	-2.602	2.46	0.01	0.13	Negatively associated with D-OARSI
HN1	0.202	2.601	3.73	0.01	0.13	Positively associated with D-OARSI
JMY	-0.079	-2.601	4.678	0.01	0.13	Negatively associated with D-OARSI
CDC42EP3	-0.189	-2.6	3.016	0.01	0.13	Negatively associated with D-OARSI
UNC5B	0.37	2.6	6.673	0.01	0.13	Positively associated with D-OARSI
SOCS2	-0.237	-2.6	2.235	0.01	0.13	Negatively associated with D-OARSI
LSM 7.00	0.104	2.599	3.459	0.01	0.13	Positively associated with D-OARSI
JAG1	-0.167	-2.599	6.449	0.01	0.13	Negatively associated with D-OARSI
KCNQ5	0.623	2.598	2.985	0.01	0.13	Positively associated with D-OARSI
PHACTR4	0.079	2.598	5.386	0.01	0.13	Positively associated with D-OARSI
ITPK1	-0.182	-2.596	4.264	0.01	0.13	Negatively associated with D-OARSI
MKL2	-0.124	-2.595	6.167	0.011	0.13	Negatively associated with D-OARSI
CARD9	0.255	2.593	3.6	0.011	0.13	Positively associated with D-OARSI
RNASEK	0.11	2.593	5.773	0.011	0.13	Positively associated with D-OARSI
CLASP1	-0.064	-2.593	6.007	0.011	0.13	Negatively associated with D-OARSI
MED27	0.11	2.591	3.381	0.011	0.13	Positively associated with D-OARSI
RNF152	-0.251	-2.589	3.629	0.011	0.13	Negatively associated with D-OARSI
CDH5	-0.268	-2.589	4.521	0.011	0.13	Negatively associated with D-OARSI
MYO9B	0.131	2.589	8.113	0.011	0.13	Positively associated with D-OARSI
TTN	-0.879	-2.589	5.464	0.011	0.13	Negatively associated with D-OARSI
USP5	0.106	2.587	6.074	0.011	0.13	Positively associated with D-OARSI
DGAT1	-0.173	-2.587	2.335	0.011	0.13	Negatively associated with D-OARSI
FNIP2	0.18	2.587	6.463	0.011	0.13	Positively associated with D-OARSI
POR	-0.114	-2.587	5.27	0.011	0.13	Negatively associated with D-OARSI
IL18	0.268	2.586	3.912	0.011	0.13	Positively associated with D-OARSI
OST4	0.132	2.586	5.406	0.011	0.13	Positively associated with D-OARSI
KLHL21	-0.116	-2.584	5.079	0.011	0.13	Negatively associated with D-OARSI
CIB1	0.139	2.583	5.676	0.011	0.13	Positively associated with D-OARSI
AAGAB	0.087	2.583	4.584	0.011	0.13	Positively associated with D-OARSI
CALU	0.098	2.583	8.277	0.011	0.13	Positively associated with D-OARSI
TRPS1	0.116	2.582	8.274	0.011	0.13	Positively associated with D-OARSI
C16orf58	0.086	2.582	5.898	0.011	0.13	Positively associated with D-OARSI
KCNQ3	0.436	2.581	5.024	0.011	0.13	Positively associated with D-OARSI
PARD3	-0.136	-2.579	4.473	0.011	0.13	Negatively associated with D-OARSI
INSR	-0.156	-2.578	5.096	0.011	0.13	Negatively associated with D-OARSI
ELF2	-0.083	-2.577	5.334	0.011	0.13	Negatively associated with D-OARSI
GFOD1	-0.229	-2.577	3.281	0.011	0.13	Negatively associated with D-OARSI
2026-03-03	-0.211	-2.577	1.781	0.011	0.13	Negatively associated with D-OARSI
SETMAR	-0.086	-2.576	3.466	0.011	0.13	Negatively associated with D-OARSI
CCT6A	0.09	2.576	5.59	0.011	0.13	Positively associated with D-OARSI
ZNF410	0.059	2.574	4.472	0.011	0.13	Positively associated with D-OARSI
EIF4A1	0.124	2.572	7.892	0.011	0.13	Positively associated with D-OARSI
RRP9	0.135	2.571	2.602	0.011	0.13	Positively associated with D-OARSI
NIP7	0.112	2.571	3.188	0.011	0.13	Positively associated with D-OARSI
AMTN	1.776	2.571	7.067	0.011	0.13	Positively associated with D-OARSI
VEGFA	-0.262	-2.571	3.423	0.011	0.13	Negatively associated with D-OARSI
TCF7L1	-0.203	-2.57	3.338	0.011	0.13	Negatively associated with D-OARSI
PPM1K	-0.12	-2.57	3.27	0.011	0.13	Negatively associated with D-OARSI
SGCE	-0.259	-2.569	3.332	0.011	0.13	Negatively associated with D-OARSI
CARD11	0.407	2.569	3.414	0.011	0.13	Positively associated with D-OARSI
PRPSAP1	-0.111	-2.569	3.902	0.011	0.13	Negatively associated with D-OARSI
NUP133	-0.068	-2.569	4.971	0.011	0.13	Negatively associated with D-OARSI
APEH	0.088	2.568	5.788	0.011	0.13	Positively associated with D-OARSI
BRD1	-0.077	-2.568	5.037	0.011	0.13	Negatively associated with D-OARSI
TF	-0.14	-2.566	3.96	0.011	0.14	Negatively associated with D-OARSI
IGSF21	0.349	2.566	5.854	0.011	0.14	Positively associated with D-OARSI
ABLIM3	-0.288	-2.564	3.352	0.011	0.14	Negatively associated with D-OARSI
BNIP3	-0.161	-2.564	2.856	0.011	0.14	Negatively associated with D-OARSI
GIMAP1	-0.125	-2.563	3.998	0.011	0.14	Negatively associated with D-OARSI
ESAM	-0.242	-2.563	3.482	0.012	0.14	Negatively associated with D-OARSI
NQO1	-0.241	-2.561	2.751	0.012	0.14	Negatively associated with D-OARSI
ZNF264	-0.064	-2.561	5.845	0.012	0.14	Negatively associated with D-OARSI
SNRPF	0.151	2.561	2.546	0.012	0.14	Positively associated with D-OARSI
NEDD8	0.081	2.561	4.014	0.012	0.14	Positively associated with D-OARSI
TYSND1	-0.121	-2.56	3.037	0.012	0.14	Negatively associated with D-OARSI
MAP1LC3B	-0.092	-2.559	5.844	0.012	0.14	Negatively associated with D-OARSI
CD248	-0.266	-2.558	7.812	0.012	0.14	Negatively associated with D-OARSI
CD53	0.225	2.558	6.748	0.012	0.14	Positively associated with D-OARSI
AKR1C1	-0.345	-2.556	5.316	0.012	0.14	Negatively associated with D-OARSI
TTLL4	0.118	2.555	4.406	0.012	0.14	Positively associated with D-OARSI
C3AR1	0.208	2.555	7.581	0.012	0.14	Positively associated with D-OARSI
LAMB1	-0.271	-2.552	7.438	0.012	0.14	Negatively associated with D-OARSI
TXLNG	-0.161	-2.55	2.563	0.012	0.14	Negatively associated with D-OARSI
NUDT4	-0.126	-2.55	5.447	0.012	0.14	Negatively associated with D-OARSI
GZF1	0.094	2.548	3.363	0.012	0.14	Positively associated with D-OARSI
GNG2	-0.161	-2.547	4.065	0.012	0.14	Negatively associated with D-OARSI
LOXL1	-0.318	-2.547	5.598	0.012	0.14	Negatively associated with D-OARSI
CHST1	-0.35	-2.546	1.965	0.012	0.14	Negatively associated with D-OARSI
FOXP2	0.174	2.546	4.106	0.012	0.14	Positively associated with D-OARSI
DNAJC3	0.107	2.544	6.759	0.012	0.14	Positively associated with D-OARSI
PPP1R12B	-0.236	-2.543	5.005	0.012	0.14	Negatively associated with D-OARSI
TARSL2	-0.101	-2.542	2.871	0.012	0.14	Negatively associated with D-OARSI
WBSCR22	0.081	2.542	4.612	0.012	0.14	Positively associated with D-OARSI
UBR5	-0.051	-2.542	7.03	0.012	0.14	Negatively associated with D-OARSI
HMBOX1	-0.067	-2.542	4.905	0.012	0.14	Negatively associated with D-OARSI
GABRE	-0.344	-2.54	1.353	0.012	0.14	Negatively associated with D-OARSI
TXNDC11	0.125	2.54	4.801	0.012	0.14	Positively associated with D-OARSI
ILF3	0.067	2.54	7.224	0.012	0.14	Positively associated with D-OARSI
SYNGR2	0.141	2.539	6.395	0.012	0.14	Positively associated with D-OARSI
BLVRB	-0.144	-2.538	4.74	0.012	0.14	Negatively associated with D-OARSI
IRF5	0.17	2.538	5.936	0.012	0.14	Positively associated with D-OARSI
PPP1R10	-0.091	-2.538	2.9	0.012	0.14	Negatively associated with D-OARSI
NT5DC2	0.172	2.537	4.785	0.012	0.14	Positively associated with D-OARSI
CASZ1	-0.249	-2.537	1.999	0.012	0.14	Negatively associated with D-OARSI
CAMKK1	0.305	2.537	4.115	0.012	0.14	Positively associated with D-OARSI
ACVRL1	-0.192	-2.536	4.797	0.012	0.14	Negatively associated with D-OARSI
HSPE1	0.153	2.535	3.226	0.012	0.14	Positively associated with D-OARSI
SRRT	0.099	2.535	5.629	0.012	0.14	Positively associated with D-OARSI
EGFR	-0.19	-2.535	6.474	0.012	0.14	Negatively associated with D-OARSI
STIP1	0.125	2.535	5.341	0.012	0.14	Positively associated with D-OARSI
ATP1A1	0.094	2.534	8.725	0.012	0.14	Positively associated with D-OARSI
WDR7	0.061	2.534	5.778	0.012	0.14	Positively associated with D-OARSI
GBE1	-0.154	-2.533	4.346	0.012	0.14	Negatively associated with D-OARSI
GIMAP8	-0.177	-2.532	5.001	0.013	0.14	Negatively associated with D-OARSI
ASPH	-0.129	-2.532	7.097	0.013	0.14	Negatively associated with D-OARSI
NCKAP1L	0.168	2.532	7.984	0.013	0.14	Positively associated with D-OARSI
LYZ	0.361	2.531	9.29	0.013	0.14	Positively associated with D-OARSI
MPRIP	-0.119	-2.531	7.124	0.013	0.14	Negatively associated with D-OARSI
ACO1	-0.164	-2.529	5.141	0.013	0.14	Negatively associated with D-OARSI
RPP30	-0.101	-2.528	2.895	0.013	0.14	Negatively associated with D-OARSI
MYCBP2	-0.112	-2.526	7.115	0.013	0.14	Negatively associated with D-OARSI
PDK4	-0.616	-2.525	5.084	0.013	0.14	Negatively associated with D-OARSI
WDR90	-0.142	-2.524	3.884	0.013	0.14	Negatively associated with D-OARSI
FXN	0.108	2.524	2.723	0.013	0.14	Positively associated with D-OARSI
TYRO3	-0.297	-2.523	2.004	0.013	0.14	Negatively associated with D-OARSI
LRRC17	-0.321	-2.522	2.846	0.013	0.14	Negatively associated with D-OARSI
PRKCA	0.208	2.52	6.95	0.013	0.14	Positively associated with D-OARSI
ZFHX3	0.133	2.518	8.214	0.013	0.14	Positively associated with D-OARSI
MAPK11	-0.257	-2.518	1.587	0.013	0.14	Negatively associated with D-OARSI
LARS	0.094	2.518	6.24	0.013	0.14	Positively associated with D-OARSI
VIMP	0.097	2.517	4.846	0.013	0.14	Positively associated with D-OARSI
AIF1L	-0.448	-2.515	0.816	0.013	0.15	Negatively associated with D-OARSI
ARMC2	-0.132	-2.514	2.778	0.013	0.15	Negatively associated with D-OARSI
UPP1	0.183	2.514	4.399	0.013	0.15	Positively associated with D-OARSI
ACTR3	0.108	2.514	7.027	0.013	0.15	Positively associated with D-OARSI
NTM	-0.527	-2.514	0.954	0.013	0.15	Negatively associated with D-OARSI
TMEM161A	-0.091	-2.513	3.268	0.013	0.15	Negatively associated with D-OARSI
BACE2	-0.189	-2.512	4.926	0.013	0.15	Negatively associated with D-OARSI
MRPL55	-0.097	-2.512	3.018	0.013	0.15	Negatively associated with D-OARSI
FAM49B	0.159	2.511	5.402	0.013	0.15	Positively associated with D-OARSI
SP3	-0.126	-2.511	4.863	0.013	0.15	Negatively associated with D-OARSI
CPSF2	0.073	2.51	5.579	0.013	0.15	Positively associated with D-OARSI
TMEM44	-0.207	-2.51	2.045	0.013	0.15	Negatively associated with D-OARSI
GIMAP6	-0.156	-2.51	5.489	0.013	0.15	Negatively associated with D-OARSI
CD46	-0.108	-2.509	6.294	0.013	0.15	Negatively associated with D-OARSI
TMEM2	0.139	2.509	6.617	0.013	0.15	Positively associated with D-OARSI
POLR3B	0.11	2.509	3.194	0.013	0.15	Positively associated with D-OARSI
ZNF174	-0.082	-2.508	2.492	0.013	0.15	Negatively associated with D-OARSI
RUFY1	0.105	2.508	4.648	0.013	0.15	Positively associated with D-OARSI
GLI3	0.183	2.506	7.771	0.013	0.15	Positively associated with D-OARSI
GUCD1	-0.098	-2.506	5.329	0.013	0.15	Negatively associated with D-OARSI
MEOX2	-0.405	-2.505	2.941	0.013	0.15	Negatively associated with D-OARSI
PAFAH1B2	0.079	2.505	6.226	0.013	0.15	Positively associated with D-OARSI
GIMAP7	-0.171	-2.504	2.97	0.014	0.15	Negatively associated with D-OARSI
DGKE	-0.138	-2.504	2.085	0.014	0.15	Negatively associated with D-OARSI
FBLN2	-0.548	-2.503	6.862	0.014	0.15	Negatively associated with D-OARSI
HSPA13	0.143	2.503	4.577	0.014	0.15	Positively associated with D-OARSI
ANKS1A	-0.107	-2.503	5.52	0.014	0.15	Negatively associated with D-OARSI
AGTR1	-0.298	-2.503	1.721	0.014	0.15	Negatively associated with D-OARSI
CEP126	-0.171	-2.501	4.521	0.014	0.15	Negatively associated with D-OARSI
PTRF	-0.18	-2.5	8.795	0.014	0.15	Negatively associated with D-OARSI
GPR85	0.562	2.498	4.2	0.014	0.15	Positively associated with D-OARSI
SNRNP40	0.077	2.497	4.291	0.014	0.15	Positively associated with D-OARSI
LRRK2	-0.141	-2.497	4.786	0.014	0.15	Negatively associated with D-OARSI
TCEB1	0.08	2.495	4.248	0.014	0.15	Positively associated with D-OARSI
ARHGAP30	0.174	2.495	6.903	0.014	0.15	Positively associated with D-OARSI
JAM2	-0.27	-2.494	3.749	0.014	0.15	Negatively associated with D-OARSI
MAT2A	0.119	2.494	6.7	0.014	0.15	Positively associated with D-OARSI
PSD4	0.189	2.494	5.474	0.014	0.15	Positively associated with D-OARSI
MCU	-0.124	-2.494	3.505	0.014	0.15	Negatively associated with D-OARSI
VASP	0.204	2.493	7.815	0.014	0.15	Positively associated with D-OARSI
TMEM37	-0.235	-2.491	3.735	0.014	0.15	Negatively associated with D-OARSI
APBB2	-0.227	-2.49	3.888	0.014	0.15	Negatively associated with D-OARSI
ACOT2	-0.205	-2.487	2.741	0.014	0.15	Negatively associated with D-OARSI
LAMA4	-0.15	-2.487	8.106	0.014	0.15	Negatively associated with D-OARSI
ATG9A	-0.097	-2.486	5.426	0.014	0.15	Negatively associated with D-OARSI
LYPLA2	0.102	2.485	4.415	0.014	0.15	Positively associated with D-OARSI
SHE	-0.149	-2.484	4.808	0.014	0.15	Negatively associated with D-OARSI
BAD	-0.099	-2.484	4.378	0.014	0.15	Negatively associated with D-OARSI
ZNF358	-0.151	-2.484	5.06	0.014	0.15	Negatively associated with D-OARSI
PSD3	0.177	2.483	8.68	0.014	0.15	Positively associated with D-OARSI
GRB2	0.171	2.483	7.714	0.014	0.15	Positively associated with D-OARSI
SHTN1	0.159	2.483	5.841	0.014	0.15	Positively associated with D-OARSI
SERPINF1	-0.242	-2.482	7.759	0.014	0.15	Negatively associated with D-OARSI
ANXA1	-0.161	-2.482	8.44	0.014	0.15	Negatively associated with D-OARSI
ADAMTS6	0.409	2.481	5.902	0.014	0.15	Positively associated with D-OARSI
USP54	-0.153	-2.479	3.906	0.014	0.15	Negatively associated with D-OARSI
CYP3A5	0.177	2.479	3.669	0.014	0.15	Positively associated with D-OARSI
BDKRB2	-0.253	-2.479	5.647	0.014	0.15	Negatively associated with D-OARSI
ARPC1B	0.141	2.478	7.789	0.014	0.15	Positively associated with D-OARSI
FKBP15	0.125	2.477	7.219	0.015	0.15	Positively associated with D-OARSI
CAMTA1	-0.085	-2.476	2.805	0.015	0.15	Negatively associated with D-OARSI
SPRY1	-0.281	-2.474	4.071	0.015	0.15	Negatively associated with D-OARSI
ATP9A	-0.221	-2.473	4.648	0.015	0.15	Negatively associated with D-OARSI
TMEM242	-0.079	-2.473	3.419	0.015	0.15	Negatively associated with D-OARSI
CABLES1	-0.161	-2.473	4.408	0.015	0.15	Negatively associated with D-OARSI
SLC44A1	-0.114	-2.472	6.211	0.015	0.15	Negatively associated with D-OARSI
SLC25A42	-0.118	-2.471	2.534	0.015	0.15	Negatively associated with D-OARSI
FPR3	0.251	2.47	8.621	0.015	0.15	Positively associated with D-OARSI
PIK3R5	0.253	2.47	7.661	0.015	0.15	Positively associated with D-OARSI
IARS2	-0.081	-2.47	5.659	0.015	0.15	Negatively associated with D-OARSI
PLEKHF1	-0.207	-2.468	3.479	0.015	0.15	Negatively associated with D-OARSI
CNIH4	-0.098	-2.468	4.195	0.015	0.15	Negatively associated with D-OARSI
FCGR1B	0.598	2.467	2.922	0.015	0.15	Positively associated with D-OARSI
SLC39A14	0.321	2.466	8.816	0.015	0.15	Positively associated with D-OARSI
PEX19	-0.146	-2.466	4.228	0.015	0.15	Negatively associated with D-OARSI
PPM1N	0.644	2.465	3.398	0.015	0.15	Positively associated with D-OARSI
SND1	0.112	2.465	7.828	0.015	0.15	Positively associated with D-OARSI
BTK	0.16	2.464	5.051	0.015	0.15	Positively associated with D-OARSI
TMEM154	0.147	2.464	3.477	0.015	0.15	Positively associated with D-OARSI
PPARG	-0.251	-2.464	2.42	0.015	0.15	Negatively associated with D-OARSI
AARS	0.085	2.464	6.3	0.015	0.15	Positively associated with D-OARSI
NEMP1	-0.112	-2.463	3.691	0.015	0.15	Negatively associated with D-OARSI
MEIS3	-0.224	-2.463	3.202	0.015	0.15	Negatively associated with D-OARSI
DEFB1	1.053	2.462	0.794	0.015	0.15	Positively associated with D-OARSI
RCAN2	-0.306	-2.461	2.362	0.015	0.16	Negatively associated with D-OARSI
HP1BP3	-0.056	-2.461	6.644	0.015	0.16	Negatively associated with D-OARSI
GAS6	-0.246	-2.46	6.737	0.015	0.16	Negatively associated with D-OARSI
POLE	-0.117	-2.459	4.51	0.015	0.16	Negatively associated with D-OARSI
LYNX1	0.229	2.459	5.475	0.015	0.16	Positively associated with D-OARSI
AHRR	-0.422	-2.459	1.358	0.015	0.16	Negatively associated with D-OARSI
MRPL17	0.127	2.458	4.497	0.015	0.16	Positively associated with D-OARSI
SOX5	0.247	2.458	7.971	0.015	0.16	Positively associated with D-OARSI
SUDS3	-0.059	-2.456	4.735	0.015	0.16	Negatively associated with D-OARSI
PTPRO	0.269	2.456	5.329	0.015	0.16	Positively associated with D-OARSI
NUTM2D	0.273	2.456	2.163	0.015	0.16	Positively associated with D-OARSI
STIM1	-0.096	-2.454	5.551	0.015	0.16	Negatively associated with D-OARSI
LMBR1	-0.119	-2.453	3.872	0.015	0.16	Negatively associated with D-OARSI
HSD17B11	-0.138	-2.453	4.695	0.015	0.16	Negatively associated with D-OARSI
PSEN2	0.094	2.453	4.011	0.015	0.16	Positively associated with D-OARSI
MCTP2	0.293	2.452	3.756	0.016	0.16	Positively associated with D-OARSI
SF3B5	0.107	2.452	4.755	0.016	0.16	Positively associated with D-OARSI
KDM5A	-0.043	-2.452	6.485	0.016	0.16	Negatively associated with D-OARSI
FAM214B	0.152	2.451	5.666	0.016	0.16	Positively associated with D-OARSI
GOLM1	0.255	2.451	8.512	0.016	0.16	Positively associated with D-OARSI
DNALI1	-0.135	-2.451	3.182	0.016	0.16	Negatively associated with D-OARSI
KIAA0391	0.091	2.45	4.392	0.016	0.16	Positively associated with D-OARSI
FCGR1A	0.643	2.45	4.308	0.016	0.16	Positively associated with D-OARSI
PLPPR4	-0.281	-2.45	1.704	0.016	0.16	Negatively associated with D-OARSI
LBR	-0.137	-2.449	3.543	0.016	0.16	Negatively associated with D-OARSI
DUT	-0.086	-2.447	4.233	0.016	0.16	Negatively associated with D-OARSI
CCND1	0.156	2.447	7.484	0.016	0.16	Positively associated with D-OARSI
C11orf98	0.127	2.446	2.705	0.016	0.16	Positively associated with D-OARSI
BLOC1S2	0.135	2.446	4.2	0.016	0.16	Positively associated with D-OARSI
CYB561D2	0.109	2.445	3.371	0.016	0.16	Positively associated with D-OARSI
MAP1S	0.156	2.445	6.036	0.016	0.16	Positively associated with D-OARSI
PARVA	-0.113	-2.445	5.582	0.016	0.16	Negatively associated with D-OARSI
PCDH1	-0.271	-2.444	3.981	0.016	0.16	Negatively associated with D-OARSI
PFN1	0.128	2.444	8.236	0.016	0.16	Positively associated with D-OARSI
ATG101	0.116	2.443	3.855	0.016	0.16	Positively associated with D-OARSI
TMTC1	-0.193	-2.443	6.055	0.016	0.16	Negatively associated with D-OARSI
2026-03-02	-0.19	-2.443	1.628	0.016	0.16	Negatively associated with D-OARSI
MGST2	-0.122	-2.441	2.992	0.016	0.16	Negatively associated with D-OARSI
MEGF6	-0.32	-2.44	4.699	0.016	0.16	Negatively associated with D-OARSI
EIF5A	0.121	2.439	7.159	0.016	0.16	Positively associated with D-OARSI
ALOX5AP	0.249	2.438	6.288	0.016	0.16	Positively associated with D-OARSI
H1FX	-0.166	-2.438	5.889	0.016	0.16	Negatively associated with D-OARSI
TM4SF1	-0.252	-2.436	3.414	0.016	0.16	Negatively associated with D-OARSI
CELF2	-0.16	-2.436	6.389	0.016	0.16	Negatively associated with D-OARSI
SDK2	0.308	2.436	6.519	0.016	0.16	Positively associated with D-OARSI
LRP11	-0.155	-2.435	5.226	0.016	0.16	Negatively associated with D-OARSI
SPATA13	-0.217	-2.433	4.773	0.016	0.16	Negatively associated with D-OARSI
DDX28	0.151	2.433	2.453	0.016	0.16	Positively associated with D-OARSI
RGS4	0.544	2.432	1.372	0.016	0.16	Positively associated with D-OARSI
MOCS1	-0.197	-2.432	2.657	0.016	0.16	Negatively associated with D-OARSI
SULT1A1	0.231	2.432	4.35	0.016	0.16	Positively associated with D-OARSI
IPMK	-0.139	-2.432	3.615	0.016	0.16	Negatively associated with D-OARSI
ADGRD1	-0.327	-2.432	3.703	0.016	0.16	Negatively associated with D-OARSI
FAM98A	0.109	2.43	4.565	0.016	0.16	Positively associated with D-OARSI
GPR153	0.206	2.429	7.703	0.016	0.16	Positively associated with D-OARSI
PYGM	-0.437	-2.427	1.356	0.017	0.16	Negatively associated with D-OARSI
PHLDB2	-0.225	-2.427	5.601	0.017	0.16	Negatively associated with D-OARSI
NOP14	0.083	2.427	4.591	0.017	0.16	Positively associated with D-OARSI
C14orf1	0.085	2.427	3.081	0.017	0.16	Positively associated with D-OARSI
SIAH1	-0.093	-2.427	3.049	0.017	0.16	Negatively associated with D-OARSI
FSTL1	-0.169	-2.426	10.55	0.017	0.16	Negatively associated with D-OARSI
TLR7	0.228	2.426	6.434	0.017	0.16	Positively associated with D-OARSI
DCTPP1	0.117	2.426	3.53	0.017	0.16	Positively associated with D-OARSI
SLC6A6	0.219	2.424	8.414	0.017	0.16	Positively associated with D-OARSI
COTL1	0.224	2.424	8.103	0.017	0.16	Positively associated with D-OARSI
POLD3	-0.071	-2.423	3.58	0.017	0.16	Negatively associated with D-OARSI
HK3	0.308	2.423	6.964	0.017	0.16	Positively associated with D-OARSI
DCAF13	0.125	2.422	3.702	0.017	0.16	Positively associated with D-OARSI
TMEM43	-0.123	-2.422	7.049	0.017	0.16	Negatively associated with D-OARSI
PLAT	-0.261	-2.421	2.931	0.017	0.16	Negatively associated with D-OARSI
GPR84	0.533	2.421	1.114	0.017	0.16	Positively associated with D-OARSI
AARSD1	0.078	2.421	3.271	0.017	0.16	Positively associated with D-OARSI
TREM1	0.402	2.421	8.609	0.017	0.16	Positively associated with D-OARSI
ABCF2	0.108	2.42	4.574	0.017	0.16	Positively associated with D-OARSI
OSBPL1A	-0.153	-2.42	4.478	0.017	0.16	Negatively associated with D-OARSI
POMT1	-0.072	-2.42	4.213	0.017	0.16	Negatively associated with D-OARSI
VHL	-0.061	-2.42	4.717	0.017	0.16	Negatively associated with D-OARSI
DAB2	0.144	2.418	10.096	0.017	0.16	Positively associated with D-OARSI
ME2	0.243	2.418	6.594	0.017	0.16	Positively associated with D-OARSI
STAU2	-0.101	-2.418	3.823	0.017	0.16	Negatively associated with D-OARSI
AC255361.1	-0.34	-2.417	2.604	0.017	0.16	Negatively associated with D-OARSI
MRVI1	-0.245	-2.417	3.736	0.017	0.16	Negatively associated with D-OARSI
HIST1H4D	0.238	2.416	3.829	0.017	0.16	Positively associated with D-OARSI
PCYT2	-0.119	-2.415	2.955	0.017	0.16	Negatively associated with D-OARSI
OTUD3	-0.104	-2.415	2.686	0.017	0.16	Negatively associated with D-OARSI
GSN	-0.287	-2.415	9.99	0.017	0.16	Negatively associated with D-OARSI
COL15A1	-0.304	-2.415	6.962	0.017	0.16	Negatively associated with D-OARSI
FAM46B	0.499	2.415	2.819	0.017	0.16	Positively associated with D-OARSI
CTSD	0.242	2.415	10.788	0.017	0.16	Positively associated with D-OARSI
DAPK3	-0.116	-2.415	4.21	0.017	0.16	Negatively associated with D-OARSI
SOX18	-0.282	-2.415	2.918	0.017	0.16	Negatively associated with D-OARSI
NXPH3	-0.415	-2.414	1.801	0.017	0.16	Negatively associated with D-OARSI
SLFN11	0.126	2.414	6.703	0.017	0.16	Positively associated with D-OARSI
CD68	0.239	2.414	9.979	0.017	0.16	Positively associated with D-OARSI
SEC11C	0.245	2.414	2.212	0.017	0.16	Positively associated with D-OARSI
CREBRF	-0.1	-2.414	5.09	0.017	0.16	Negatively associated with D-OARSI
RGS19	0.185	2.413	5.079	0.017	0.16	Positively associated with D-OARSI
EIF4E3	-0.178	-2.413	3.125	0.017	0.16	Negatively associated with D-OARSI
HSPG2	-0.171	-2.413	10.32	0.017	0.16	Negatively associated with D-OARSI
DALRD3	-0.088	-2.412	3.508	0.017	0.16	Negatively associated with D-OARSI
TICAM1	0.117	2.412	4.143	0.017	0.16	Positively associated with D-OARSI
RFC1	-0.067	-2.411	4.958	0.017	0.16	Negatively associated with D-OARSI
PITPNA	0.115	2.411	6.893	0.017	0.16	Positively associated with D-OARSI
ZNF581	-0.112	-2.411	2.912	0.017	0.16	Negatively associated with D-OARSI
TMEM47	-0.228	-2.41	3.597	0.017	0.16	Negatively associated with D-OARSI
NFIA	-0.124	-2.41	6.829	0.017	0.16	Negatively associated with D-OARSI
ANXA6	-0.114	-2.41	6.282	0.017	0.16	Negatively associated with D-OARSI
EIF1AD	0.072	2.409	3.919	0.017	0.16	Positively associated with D-OARSI
FGL2	-0.313	-2.408	6.121	0.017	0.16	Negatively associated with D-OARSI
SASH3	0.247	2.408	5.118	0.017	0.16	Positively associated with D-OARSI
BPHL	-0.133	-2.407	2.516	0.017	0.16	Negatively associated with D-OARSI
TIGAR	0.225	2.406	2.878	0.017	0.16	Positively associated with D-OARSI
ERV3-1	-0.151	-2.406	3.824	0.018	0.16	Negatively associated with D-OARSI
FGR	0.298	2.406	6.157	0.018	0.16	Positively associated with D-OARSI
GET4	-0.084	-2.404	3.53	0.018	0.16	Negatively associated with D-OARSI
ABCA8	-0.258	-2.404	4.552	0.018	0.16	Negatively associated with D-OARSI
SLC27A4	0.114	2.404	4.861	0.018	0.16	Positively associated with D-OARSI
CEP170	0.102	2.404	6.369	0.018	0.16	Positively associated with D-OARSI
WFS1	-0.182	-2.402	3.456	0.018	0.16	Negatively associated with D-OARSI
STAC2	0.369	2.401	5.874	0.018	0.16	Positively associated with D-OARSI
SH3BGRL3	0.201	2.4	8.331	0.018	0.16	Positively associated with D-OARSI
PFKFB3	-0.274	-2.4	4.224	0.018	0.16	Negatively associated with D-OARSI
MAOB	-0.201	-2.399	3.77	0.018	0.16	Negatively associated with D-OARSI
DOCK3	0.37	2.398	2.625	0.018	0.16	Positively associated with D-OARSI
RHBDF2	0.217	2.398	5.621	0.018	0.16	Positively associated with D-OARSI
MYOM1	-0.471	-2.398	0.839	0.018	0.16	Negatively associated with D-OARSI
WNT9A	-0.559	-2.398	0.847	0.018	0.16	Negatively associated with D-OARSI
RAB30	-0.166	-2.398	3.452	0.018	0.16	Negatively associated with D-OARSI
SNCAIP	-0.188	-2.397	2.868	0.018	0.16	Negatively associated with D-OARSI
HPS3	-0.09	-2.397	4.243	0.018	0.16	Negatively associated with D-OARSI
ARL 11.00	0.205	2.397	4.03	0.018	0.16	Positively associated with D-OARSI
PGM2	0.128	2.397	4.23	0.018	0.16	Positively associated with D-OARSI
RAB12	-0.817	-2.396	1.909	0.018	0.16	Negatively associated with D-OARSI
EHD2	-0.197	-2.395	6.858	0.018	0.17	Negatively associated with D-OARSI
C15orf57	0.118	2.395	3.927	0.018	0.17	Positively associated with D-OARSI
HLA-DMB	1.011	2.394	4.515	0.018	0.17	Positively associated with D-OARSI
SLC8A1	0.168	2.393	6.537	0.018	0.17	Positively associated with D-OARSI
GMDS	0.136	2.393	3.921	0.018	0.17	Positively associated with D-OARSI
GFER	-0.092	-2.393	3.302	0.018	0.17	Negatively associated with D-OARSI
ANKRD13C	-0.075	-2.392	4.226	0.018	0.17	Negatively associated with D-OARSI
BCDIN3D	0.405	2.391	3.436	0.018	0.17	Positively associated with D-OARSI
IGFBP7	-0.244	-2.391	7.193	0.018	0.17	Negatively associated with D-OARSI
CHST3	0.143	2.389	6.723	0.018	0.17	Positively associated with D-OARSI
CNDP2	0.132	2.389	6.455	0.018	0.17	Positively associated with D-OARSI
BMP2	-0.268	-2.389	2.821	0.018	0.17	Negatively associated with D-OARSI
NAT10	0.073	2.388	5.078	0.018	0.17	Positively associated with D-OARSI
PALM	-0.339	-2.388	4.847	0.018	0.17	Negatively associated with D-OARSI
PSMA5	0.092	2.388	4.691	0.018	0.17	Positively associated with D-OARSI
STT3A	0.093	2.387	6.78	0.018	0.17	Positively associated with D-OARSI
RP11-644F5.10	-0.252	-2.386	1.072	0.018	0.17	Negatively associated with D-OARSI
PPP1R13B	-0.159	-2.386	3.03	0.018	0.17	Negatively associated with D-OARSI
PLPP5	0.116	2.386	3.993	0.018	0.17	Positively associated with D-OARSI
2026-03-05	-0.081	-2.386	3.927	0.018	0.17	Negatively associated with D-OARSI
CCL14	-0.341	-2.386	1.911	0.018	0.17	Negatively associated with D-OARSI
CNNM2	-0.127	-2.385	4.05	0.019	0.17	Negatively associated with D-OARSI
MEGF9	-0.085	-2.385	4.762	0.019	0.17	Negatively associated with D-OARSI
TLR2	0.302	2.384	4.986	0.019	0.17	Positively associated with D-OARSI
SNCG	-0.413	-2.383	0.682	0.019	0.17	Negatively associated with D-OARSI
ZNF576	0.091	2.381	2.598	0.019	0.17	Positively associated with D-OARSI
LRP5	-0.148	-2.38	5.642	0.019	0.17	Negatively associated with D-OARSI
E2F4	0.078	2.379	5.276	0.019	0.17	Positively associated with D-OARSI
PDGFA	0.249	2.379	5.142	0.019	0.17	Positively associated with D-OARSI
MAFF	0.587	2.379	4.56	0.019	0.17	Positively associated with D-OARSI
AKAP1	-0.185	-2.379	3.959	0.019	0.17	Negatively associated with D-OARSI
ZNRF3	-0.127	-2.378	2.613	0.019	0.17	Negatively associated with D-OARSI
LCA5	-0.167	-2.378	1.838	0.019	0.17	Negatively associated with D-OARSI
PTPRA	-0.082	-2.378	6.427	0.019	0.17	Negatively associated with D-OARSI
SEC24A	0.094	2.378	5.237	0.019	0.17	Positively associated with D-OARSI
PUS7	0.146	2.375	3.097	0.019	0.17	Positively associated with D-OARSI
LPIN1	-0.089	-2.375	4.794	0.019	0.17	Negatively associated with D-OARSI
KBTBD6	0.209	2.375	4.073	0.019	0.17	Positively associated with D-OARSI
CDC42EP4	-0.157	-2.374	4.479	0.019	0.17	Negatively associated with D-OARSI
ARSB	0.126	2.374	6.649	0.019	0.17	Positively associated with D-OARSI
TMX2	0.071	2.374	5.08	0.019	0.17	Positively associated with D-OARSI
ARF3	0.08	2.373	7.436	0.019	0.17	Positively associated with D-OARSI
BCAT1	0.241	2.373	8.986	0.019	0.17	Positively associated with D-OARSI
CDC14B	-0.142	-2.373	4.249	0.019	0.17	Negatively associated with D-OARSI
C2orf69	-0.109	-2.372	2.784	0.019	0.17	Negatively associated with D-OARSI
FNBP1L	-0.153	-2.372	3.046	0.019	0.17	Negatively associated with D-OARSI
CERS2	0.078	2.371	6.874	0.019	0.17	Positively associated with D-OARSI
LGALS9	0.199	2.369	6.246	0.019	0.17	Positively associated with D-OARSI
PARD3B	-0.166	-2.369	4.475	0.019	0.17	Negatively associated with D-OARSI
CSK	0.126	2.368	6.625	0.019	0.17	Positively associated with D-OARSI
MFSD13A	0.211	2.367	3.971	0.019	0.17	Positively associated with D-OARSI
YKT6	0.094	2.367	5.993	0.019	0.17	Positively associated with D-OARSI
PSMD1	0.073	2.367	5.981	0.019	0.17	Positively associated with D-OARSI
RAPH1	0.143	2.366	8.105	0.019	0.17	Positively associated with D-OARSI
GMPPB	0.111	2.366	4.698	0.019	0.17	Positively associated with D-OARSI
TBC1D25	-0.077	-2.366	3.652	0.019	0.17	Negatively associated with D-OARSI
ADGRL1	-0.203	-2.366	4.235	0.019	0.17	Negatively associated with D-OARSI
CD37	0.238	2.365	5.493	0.019	0.17	Positively associated with D-OARSI
RNF145	0.107	2.365	6.59	0.019	0.17	Positively associated with D-OARSI
PTGIR	0.322	2.365	3.881	0.019	0.17	Positively associated with D-OARSI
ZNF467	-0.187	-2.364	3.5	0.02	0.17	Negatively associated with D-OARSI
PTCH1	-0.166	-2.364	3.182	0.02	0.17	Negatively associated with D-OARSI
NAP1L4	0.504	2.363	4.973	0.02	0.17	Positively associated with D-OARSI
ZNF202	0.09	2.363	2.905	0.02	0.17	Positively associated with D-OARSI
C9orf3	0.137	2.362	5.562	0.02	0.17	Positively associated with D-OARSI
LRRC45	-0.128	-2.362	3.393	0.02	0.17	Negatively associated with D-OARSI
FAM192A	0.06	2.361	4.965	0.02	0.17	Positively associated with D-OARSI
RTN2	-0.153	-2.36	3.888	0.02	0.17	Negatively associated with D-OARSI
CCL18	-1.566	-2.36	6.088	0.02	0.17	Negatively associated with D-OARSI
GIGYF1	-0.1	-2.359	6.084	0.02	0.17	Negatively associated with D-OARSI
C1S	-0.137	-2.359	10.051	0.02	0.17	Negatively associated with D-OARSI
MEF2A	0.113	2.357	7.121	0.02	0.17	Positively associated with D-OARSI
TMA7	0.113	2.357	4.288	0.02	0.17	Positively associated with D-OARSI
EPHB2	0.189	2.357	6.099	0.02	0.17	Positively associated with D-OARSI
FUZ	-0.104	-2.357	2.854	0.02	0.17	Negatively associated with D-OARSI
KCTD3	-0.072	-2.356	5.247	0.02	0.17	Negatively associated with D-OARSI
NUDT3	0.064	2.354	7.377	0.02	0.17	Positively associated with D-OARSI
DOC2B	-0.254	-2.353	3.07	0.02	0.17	Negatively associated with D-OARSI
YPEL3	-0.136	-2.353	4.743	0.02	0.17	Negatively associated with D-OARSI
FAM76B	-0.125	-2.352	2.472	0.02	0.17	Negatively associated with D-OARSI
EFTUD2	0.061	2.352	6.17	0.02	0.17	Positively associated with D-OARSI
NCR3LG1	0.194	2.351	4.019	0.02	0.17	Positively associated with D-OARSI
LMTK2	-0.072	-2.351	4.641	0.02	0.17	Negatively associated with D-OARSI
CDC34	-0.096	-2.35	3.51	0.02	0.17	Negatively associated with D-OARSI
RRP12	0.133	2.35	4.272	0.02	0.17	Positively associated with D-OARSI
TIMM21	0.076	2.349	2.8	0.02	0.17	Positively associated with D-OARSI
TSPO	0.136	2.349	6.781	0.02	0.17	Positively associated with D-OARSI
MPP1	0.187	2.348	7.111	0.02	0.17	Positively associated with D-OARSI
PJA2	0.082	2.347	7.146	0.02	0.17	Positively associated with D-OARSI
RADIL	-0.352	-2.347	1.38	0.02	0.17	Negatively associated with D-OARSI
PRR13	0.1	2.347	5.73	0.02	0.17	Positively associated with D-OARSI
EIF4G1	0.085	2.346	8.518	0.02	0.17	Positively associated with D-OARSI
TSR2	0.104	2.346	4.512	0.02	0.17	Positively associated with D-OARSI
FAM13A	-0.15	-2.345	4.645	0.02	0.17	Negatively associated with D-OARSI
CRBN	-0.098	-2.345	4.012	0.021	0.17	Negatively associated with D-OARSI
SF3B4	0.083	2.344	5.153	0.021	0.17	Positively associated with D-OARSI
GYS1	-0.133	-2.344	4.298	0.021	0.17	Negatively associated with D-OARSI
TEP1	0.093	2.343	6.92	0.021	0.18	Positively associated with D-OARSI
LDB2	-0.19	-2.342	3.168	0.021	0.18	Negatively associated with D-OARSI
E2F3	0.109	2.342	4.255	0.021	0.18	Positively associated with D-OARSI
SPSB3	-0.093	-2.342	4.044	0.021	0.18	Negatively associated with D-OARSI
DHRS3	-0.224	-2.342	4.673	0.021	0.18	Negatively associated with D-OARSI
ZNF219	-0.15	-2.341	4.345	0.021	0.18	Negatively associated with D-OARSI
CD209	-0.32	-2.341	5.196	0.021	0.18	Negatively associated with D-OARSI
WARS2	-0.116	-2.34	2.652	0.021	0.18	Negatively associated with D-OARSI
CA12	-0.355	-2.34	4.883	0.021	0.18	Negatively associated with D-OARSI
ATP6V1A	0.118	2.34	6.487	0.021	0.18	Positively associated with D-OARSI
WDFY4	0.185	2.339	6.329	0.021	0.18	Positively associated with D-OARSI
ELOVL6	-0.153	-2.339	2.265	0.021	0.18	Negatively associated with D-OARSI
TCEA2	-0.101	-2.339	3.608	0.021	0.18	Negatively associated with D-OARSI
PARVG	0.223	2.338	5.078	0.021	0.18	Positively associated with D-OARSI
BASP1	0.201	2.338	6.41	0.021	0.18	Positively associated with D-OARSI
SNX19	0.079	2.338	6.176	0.021	0.18	Positively associated with D-OARSI
VCPIP1	-0.061	-2.335	5.628	0.021	0.18	Negatively associated with D-OARSI
LRRC4C	-0.232	-2.335	2.276	0.021	0.18	Negatively associated with D-OARSI
SLC25A19	0.312	2.335	4.946	0.021	0.18	Positively associated with D-OARSI
CMKLR1	0.162	2.335	8.873	0.021	0.18	Positively associated with D-OARSI
GPD1L	-0.138	-2.335	2.719	0.021	0.18	Negatively associated with D-OARSI
CTSC	-0.166	-2.335	6.177	0.021	0.18	Negatively associated with D-OARSI
METTL2B	0.075	2.334	4.12	0.021	0.18	Positively associated with D-OARSI
SAP30L	-0.105	-2.334	5.211	0.021	0.18	Negatively associated with D-OARSI
GALK1	0.108	2.333	4.099	0.021	0.18	Positively associated with D-OARSI
SLC37A2	0.224	2.332	8.541	0.021	0.18	Positively associated with D-OARSI
FOXP4	0.13	2.332	6.65	0.021	0.18	Positively associated with D-OARSI
TECPR2	-0.067	-2.332	5.15	0.021	0.18	Negatively associated with D-OARSI
TNPO2	-0.07	-2.331	5.701	0.021	0.18	Negatively associated with D-OARSI
YY1	-0.056	-2.33	5.97	0.021	0.18	Negatively associated with D-OARSI
SPG21	0.11	2.33	5.898	0.021	0.18	Positively associated with D-OARSI
TNFAIP8L1	-0.131	-2.33	2.466	0.021	0.18	Negatively associated with D-OARSI
EHBP1L1	0.134	2.33	8.022	0.021	0.18	Positively associated with D-OARSI
FLT4	-0.198	-2.329	2.323	0.021	0.18	Negatively associated with D-OARSI
SLC38A7	0.107	2.328	5.528	0.021	0.18	Positively associated with D-OARSI
RFX3	-0.125	-2.328	3.637	0.021	0.18	Negatively associated with D-OARSI
CNPY2	0.086	2.328	4.747	0.021	0.18	Positively associated with D-OARSI
BANF1	0.097	2.328	4.73	0.021	0.18	Positively associated with D-OARSI
GJA4	-0.226	-2.328	2.147	0.021	0.18	Negatively associated with D-OARSI
DLEU7	0.534	2.328	2.566	0.021	0.18	Positively associated with D-OARSI
LOX	-0.317	-2.325	4.292	0.022	0.18	Negatively associated with D-OARSI
BTBD10	0.071	2.322	4.053	0.022	0.18	Positively associated with D-OARSI
GLB1	0.137	2.322	6.906	0.022	0.18	Positively associated with D-OARSI
ARHGAP19	-0.107	-2.321	2.86	0.022	0.18	Negatively associated with D-OARSI
THSD1	-0.229	-2.32	1.82	0.022	0.18	Negatively associated with D-OARSI
ARHGDIB	0.155	2.32	6.988	0.022	0.18	Positively associated with D-OARSI
SLC41A3	-0.091	-2.32	4.442	0.022	0.18	Negatively associated with D-OARSI
IL33	-0.291	-2.319	1.538	0.022	0.18	Negatively associated with D-OARSI
FGD1	0.121	2.318	4.983	0.022	0.18	Positively associated with D-OARSI
COL4A2	-0.179	-2.318	9.101	0.022	0.18	Negatively associated with D-OARSI
HBP1	-0.092	-2.317	4.579	0.022	0.18	Negatively associated with D-OARSI
HTRA1	0.391	2.316	12.735	0.022	0.18	Positively associated with D-OARSI
MKRN1	-0.058	-2.316	5.53	0.022	0.18	Negatively associated with D-OARSI
HEATR5A	0.08	2.316	5.93	0.022	0.18	Positively associated with D-OARSI
RSBN1	-0.081	-2.315	4.024	0.022	0.18	Negatively associated with D-OARSI
SLC6A12	0.305	2.315	4.028	0.022	0.18	Positively associated with D-OARSI
ADCY4	-0.255	-2.315	2.496	0.022	0.18	Negatively associated with D-OARSI
TNKS	-0.073	-2.314	5.312	0.022	0.18	Negatively associated with D-OARSI
CYP2S1	0.294	2.314	4.446	0.022	0.18	Positively associated with D-OARSI
C6orf120	-0.107	-2.313	3.961	0.022	0.18	Negatively associated with D-OARSI
FTL	0.237	2.313	12.836	0.022	0.18	Positively associated with D-OARSI
SLC40A1	-0.335	-2.313	7.708	0.022	0.18	Negatively associated with D-OARSI
CS	-0.098	-2.313	5.803	0.022	0.18	Negatively associated with D-OARSI
PRPF38B	0.084	2.312	4.766	0.022	0.18	Positively associated with D-OARSI
CTHRC1	-0.518	-2.312	1.134	0.022	0.18	Negatively associated with D-OARSI
GALNT5	0.266	2.311	6.364	0.022	0.18	Positively associated with D-OARSI
PRG4	0.413	2.311	13.763	0.022	0.18	Positively associated with D-OARSI
UBAP1	0.111	2.311	5.757	0.022	0.18	Positively associated with D-OARSI
RNASEH2B	0.107	2.31	5.301	0.022	0.18	Positively associated with D-OARSI
PLEKHA1	0.249	2.31	6.97	0.022	0.18	Positively associated with D-OARSI
CEP104	-0.082	-2.31	4.439	0.022	0.18	Negatively associated with D-OARSI
NECTIN3	-0.178	-2.308	3.035	0.023	0.18	Negatively associated with D-OARSI
FARSB	0.114	2.308	3.649	0.023	0.18	Positively associated with D-OARSI
PDE1B	-0.184	-2.308	2.978	0.023	0.18	Negatively associated with D-OARSI
GLIS2	-0.247	-2.308	4.302	0.023	0.18	Negatively associated with D-OARSI
TREML1	0.524	2.308	1.669	0.023	0.18	Positively associated with D-OARSI
AKIP1	0.106	2.308	3.83	0.023	0.18	Positively associated with D-OARSI
HRH2	0.223	2.307	3.696	0.023	0.18	Positively associated with D-OARSI
KCNMB1	0.161	2.307	3.742	0.023	0.18	Positively associated with D-OARSI
SDC2	-0.14	-2.307	7.262	0.023	0.18	Negatively associated with D-OARSI
CALR	0.132	2.306	9.527	0.023	0.18	Positively associated with D-OARSI
SCRN1	-0.274	-2.305	3.287	0.023	0.18	Negatively associated with D-OARSI
C20orf24	0.12	2.303	4.575	0.023	0.18	Positively associated with D-OARSI
MAGI3	-0.137	-2.303	4.261	0.023	0.18	Negatively associated with D-OARSI
ZNF350	-0.097	-2.303	2.747	0.023	0.18	Negatively associated with D-OARSI
CD55	0.245	2.302	8.276	0.023	0.18	Positively associated with D-OARSI
NLRP12	0.239	2.302	3.005	0.023	0.18	Positively associated with D-OARSI
HERC6	-0.21	-2.302	3.127	0.023	0.18	Negatively associated with D-OARSI
PES 1.00	0.08	2.302	5.14	0.023	0.18	Positively associated with D-OARSI
GPNMB	0.195	2.301	10.565	0.023	0.18	Positively associated with D-OARSI
GRB10	-0.187	-2.301	4.813	0.023	0.18	Negatively associated with D-OARSI
PXDNL	-0.592	-2.301	1.976	0.023	0.18	Negatively associated with D-OARSI
ZFYVE21	-0.089	-2.3	4.34	0.023	0.18	Negatively associated with D-OARSI
CHST7	-0.199	-2.3	2.488	0.023	0.18	Negatively associated with D-OARSI
GUCY1A3	-0.296	-2.299	3.377	0.023	0.18	Negatively associated with D-OARSI
GARS	0.104	2.299	5.778	0.023	0.18	Positively associated with D-OARSI
ITGAV	0.173	2.299	8.922	0.023	0.18	Positively associated with D-OARSI
HERC5	-0.163	-2.299	2.107	0.023	0.18	Negatively associated with D-OARSI
SRM	0.132	2.298	4.934	0.023	0.18	Positively associated with D-OARSI
PDK2	-0.13	-2.296	4.15	0.023	0.18	Negatively associated with D-OARSI
USP25	-0.069	-2.294	5.053	0.023	0.18	Negatively associated with D-OARSI
ID4	-0.28	-2.294	2.038	0.023	0.18	Negatively associated with D-OARSI
APOBR	0.299	2.294	4.605	0.023	0.18	Positively associated with D-OARSI
C17orf107	0.283	2.293	2.394	0.023	0.19	Positively associated with D-OARSI
NFAM1	0.234	2.292	7.049	0.023	0.19	Positively associated with D-OARSI
NHEJ1	-0.125	-2.292	2.577	0.023	0.19	Negatively associated with D-OARSI
SLC25A11	0.079	2.291	4.744	0.024	0.19	Positively associated with D-OARSI
ZSCAN18	-0.116	-2.291	4.992	0.024	0.19	Negatively associated with D-OARSI
ATP6V0A2	0.066	2.291	4.834	0.024	0.19	Positively associated with D-OARSI
CYP7B1	-0.195	-2.29	2.046	0.024	0.19	Negatively associated with D-OARSI
PTCH2	-0.343	-2.289	1.077	0.024	0.19	Negatively associated with D-OARSI
CTNNBIP1	-0.104	-2.289	3.671	0.024	0.19	Negatively associated with D-OARSI
DYNLL1	0.112	2.288	6.094	0.024	0.19	Positively associated with D-OARSI
COL4A1	-0.229	-2.287	8.813	0.024	0.19	Negatively associated with D-OARSI
KCNK5	-0.25	-2.286	1.695	0.024	0.19	Negatively associated with D-OARSI
TPI1	0.103	2.286	7.385	0.024	0.19	Positively associated with D-OARSI
SLC9A7	0.261	2.286	2.755	0.024	0.19	Positively associated with D-OARSI
MARCO	0.411	2.286	10.163	0.024	0.19	Positively associated with D-OARSI
RBM8A	0.071	2.285	5.444	0.024	0.19	Positively associated with D-OARSI
NR1D1	0.87	2.284	3.604	0.024	0.19	Positively associated with D-OARSI
RGPD5	-0.202	-2.282	5.948	0.024	0.19	Negatively associated with D-OARSI
SYNE3	-0.165	-2.282	7.773	0.024	0.19	Negatively associated with D-OARSI
PAQR4	0.148	2.282	4.355	0.024	0.19	Positively associated with D-OARSI
CFP	-0.228	-2.281	3.321	0.024	0.19	Negatively associated with D-OARSI
TEN1-CDK3	0.171	2.28	2.475	0.024	0.19	Positively associated with D-OARSI
C1QBP	0.1	2.279	4.568	0.024	0.19	Positively associated with D-OARSI
TBC1D16	-0.13	-2.279	6.834	0.024	0.19	Negatively associated with D-OARSI
PPM1D	-0.068	-2.277	3.757	0.024	0.19	Negatively associated with D-OARSI
ZNF740	-0.073	-2.277	4.717	0.024	0.19	Negatively associated with D-OARSI
TP53RK	0.083	2.277	3.583	0.024	0.19	Positively associated with D-OARSI
CHCHD7	0.081	2.277	2.98	0.024	0.19	Positively associated with D-OARSI
ARHGAP27	0.434	2.277	4.168	0.024	0.19	Positively associated with D-OARSI
FN1	0.288	2.275	17.323	0.024	0.19	Positively associated with D-OARSI
AGTPBP1	-0.105	-2.275	3.868	0.025	0.19	Negatively associated with D-OARSI
IKZF5	-0.087	-2.273	2.899	0.025	0.19	Negatively associated with D-OARSI
AP2B1	0.064	2.272	7.765	0.025	0.19	Positively associated with D-OARSI
PAN3	-0.078	-2.271	4.85	0.025	0.19	Negatively associated with D-OARSI
PLVAP	-0.212	-2.271	5.768	0.025	0.19	Negatively associated with D-OARSI
CD74	0.274	2.271	12.671	0.025	0.19	Positively associated with D-OARSI
AKR1B1	0.135	2.271	6.609	0.025	0.19	Positively associated with D-OARSI
SKAP2	0.125	2.27	4.59	0.025	0.19	Positively associated with D-OARSI
PDPN	0.288	2.27	6.138	0.025	0.19	Positively associated with D-OARSI
CDC42EP2	-0.19	-2.27	3.234	0.025	0.19	Negatively associated with D-OARSI
DDX19A	0.048	2.27	5.146	0.025	0.19	Positively associated with D-OARSI
NUAK1	-0.19	-2.27	4.076	0.025	0.19	Negatively associated with D-OARSI
WDR12	0.094	2.269	4.113	0.025	0.19	Positively associated with D-OARSI
MRPL3	0.079	2.269	4.847	0.025	0.19	Positively associated with D-OARSI
GOT2	0.083	2.268	5.077	0.025	0.19	Positively associated with D-OARSI
CYBB	0.215	2.268	10.33	0.025	0.19	Positively associated with D-OARSI
STEAP1	0.285	2.268	2.793	0.025	0.19	Positively associated with D-OARSI
ITSN1	-0.159	-2.267	5.647	0.025	0.19	Negatively associated with D-OARSI
LIFR	-0.19	-2.267	5.011	0.025	0.19	Negatively associated with D-OARSI
FOXO1	0.196	2.266	7.188	0.025	0.19	Positively associated with D-OARSI
ASXL2	0.051	2.266	6.604	0.025	0.19	Positively associated with D-OARSI
CDIPT	-0.076	-2.266	5.704	0.025	0.19	Negatively associated with D-OARSI
LY86	0.38	2.266	4.017	0.025	0.19	Positively associated with D-OARSI
NACC1	0.135	2.265	5.726	0.025	0.19	Positively associated with D-OARSI
TMEM38A	-0.311	-2.265	0.571	0.025	0.19	Negatively associated with D-OARSI
SMARCA4	0.085	2.265	6.753	0.025	0.19	Positively associated with D-OARSI
TGFBR2	-0.131	-2.265	8.487	0.025	0.19	Negatively associated with D-OARSI
IL17RD	-0.33	-2.265	3.088	0.025	0.19	Negatively associated with D-OARSI
HNRNPH2	0.069	2.265	5.543	0.025	0.19	Positively associated with D-OARSI
RCOR3	-0.086	-2.264	4.427	0.025	0.19	Negatively associated with D-OARSI
INSIG1	-0.145	-2.264	4.325	0.025	0.19	Negatively associated with D-OARSI
C1orf162	0.247	2.263	4.972	0.025	0.19	Positively associated with D-OARSI
ERI2	-0.12	-2.263	2.483	0.025	0.19	Negatively associated with D-OARSI
LDHA	0.135	2.262	8.869	0.025	0.19	Positively associated with D-OARSI
TBX2	-0.26	-2.262	3.25	0.025	0.19	Negatively associated with D-OARSI
SNRPC	0.081	2.26	3.512	0.025	0.19	Positively associated with D-OARSI
SLC26A2	0.094	2.26	5.57	0.025	0.19	Positively associated with D-OARSI
ANGPTL5	-0.323	-2.26	1.722	0.025	0.19	Negatively associated with D-OARSI
SH3TC1	0.153	2.26	6.192	0.025	0.19	Positively associated with D-OARSI
PGD	-0.109	-2.258	5.59	0.026	0.19	Negatively associated with D-OARSI
SGK3	0.109	2.257	4.783	0.026	0.19	Positively associated with D-OARSI
XPNPEP2	-0.376	-2.257	2.705	0.026	0.19	Negatively associated with D-OARSI
UFC1	0.079	2.257	5.009	0.026	0.19	Positively associated with D-OARSI
APOD	-0.645	-2.257	0.485	0.026	0.19	Negatively associated with D-OARSI
PGM3	0.122	2.256	5.613	0.026	0.19	Positively associated with D-OARSI
DZIP1L	0.138	2.256	4.01	0.026	0.19	Positively associated with D-OARSI
NRBF2	0.109	2.255	4.455	0.026	0.19	Positively associated with D-OARSI
CGREF1	0.235	2.253	4.179	0.026	0.19	Positively associated with D-OARSI
SPNS1	-0.071	-2.253	5.526	0.026	0.19	Negatively associated with D-OARSI
RGL1	-0.153	-2.252	6.683	0.026	0.19	Negatively associated with D-OARSI
MCF2L	-0.307	-2.252	2.912	0.026	0.19	Negatively associated with D-OARSI
GART	0.089	2.251	4.842	0.026	0.19	Positively associated with D-OARSI
POLE3	0.079	2.251	4.545	0.026	0.19	Positively associated with D-OARSI
CHKA	0.145	2.25	3.672	0.026	0.19	Positively associated with D-OARSI
EZR	0.163	2.25	7.836	0.026	0.2	Positively associated with D-OARSI
UTRN	-0.117	-2.249	7.635	0.026	0.2	Negatively associated with D-OARSI
2026-03-06	-0.069	-2.249	6.385	0.026	0.2	Negatively associated with D-OARSI
CHSY1	0.137	2.248	6.601	0.026	0.2	Positively associated with D-OARSI
PCBP2	-0.064	-2.248	7.955	0.026	0.2	Negatively associated with D-OARSI
EMCN	-0.17	-2.246	3.182	0.026	0.2	Negatively associated with D-OARSI
CDS2	-0.093	-2.246	6.21	0.026	0.2	Negatively associated with D-OARSI
LRRC32	-0.281	-2.246	4.193	0.026	0.2	Negatively associated with D-OARSI
GPX4	-0.148	-2.245	6.111	0.026	0.2	Negatively associated with D-OARSI
FBXO40	-0.463	-2.245	-0.743	0.026	0.2	Negatively associated with D-OARSI
LANCL1	-0.11	-2.244	4.063	0.026	0.2	Negatively associated with D-OARSI
SYNGR1	-0.22	-2.244	2.237	0.026	0.2	Negatively associated with D-OARSI
EIF3F	-0.102	-2.244	2.556	0.027	0.2	Negatively associated with D-OARSI
FERMT3	0.171	2.243	6.691	0.027	0.2	Positively associated with D-OARSI
FTH1	0.158	2.242	11.035	0.027	0.2	Positively associated with D-OARSI
ENG	0.153	2.242	9.31	0.027	0.2	Positively associated with D-OARSI
PPP3R1	-0.081	-2.242	5.525	0.027	0.2	Negatively associated with D-OARSI
ZCCHC24	-0.112	-2.241	6.722	0.027	0.2	Negatively associated with D-OARSI
PUF60	0.081	2.241	5.259	0.027	0.2	Positively associated with D-OARSI
CCDC86	0.107	2.241	3.719	0.027	0.2	Positively associated with D-OARSI
MXRA8	-0.17	-2.241	7.681	0.027	0.2	Negatively associated with D-OARSI
DLX4	0.32	2.241	6.517	0.027	0.2	Positively associated with D-OARSI
TET3	0.137	2.241	6.304	0.027	0.2	Positively associated with D-OARSI
SMYD4	-0.065	-2.24	4.103	0.027	0.2	Negatively associated with D-OARSI
LZTS2	-0.105	-2.239	5.341	0.027	0.2	Negatively associated with D-OARSI
NDRG2	-0.189	-2.238	4.333	0.027	0.2	Negatively associated with D-OARSI
NFIX	-0.159	-2.238	8.1	0.027	0.2	Negatively associated with D-OARSI
CTIF	-0.206	-2.237	3.525	0.027	0.2	Negatively associated with D-OARSI
CMTM7	0.14	2.236	4.839	0.027	0.2	Positively associated with D-OARSI
ZNF615	-0.092	-2.234	2.992	0.027	0.2	Negatively associated with D-OARSI
OBSL1	-0.104	-2.234	5.155	0.027	0.2	Negatively associated with D-OARSI
ZBED4	0.085	2.234	4.583	0.027	0.2	Positively associated with D-OARSI
MDM2	0.084	2.234	6.035	0.027	0.2	Positively associated with D-OARSI
C18orf8	-0.068	-2.234	3.46	0.027	0.2	Negatively associated with D-OARSI
TGIF2	-0.098	-2.233	3.118	0.027	0.2	Negatively associated with D-OARSI
SUPT7L	0.059	2.233	4.623	0.027	0.2	Positively associated with D-OARSI
SGF29	-0.105	-2.232	3.009	0.027	0.2	Negatively associated with D-OARSI
NRP1	-0.102	-2.232	7.726	0.027	0.2	Negatively associated with D-OARSI
ST13	-0.077	-2.23	6.113	0.027	0.2	Negatively associated with D-OARSI
RPS6KA5	-0.124	-2.23	4.095	0.027	0.2	Negatively associated with D-OARSI
RHOJ	-0.181	-2.23	2.762	0.027	0.2	Negatively associated with D-OARSI
SEMA3A	0.376	2.23	7.726	0.027	0.2	Positively associated with D-OARSI
C1orf123	-0.079	-2.229	4.19	0.028	0.2	Negatively associated with D-OARSI
MAST4	-0.218	-2.229	3.96	0.028	0.2	Negatively associated with D-OARSI
IGF2	-0.379	-2.229	3.846	0.028	0.2	Negatively associated with D-OARSI
DNAJA1	0.124	2.228	5.789	0.028	0.2	Positively associated with D-OARSI
FAM171B	-0.161	-2.228	3.215	0.028	0.2	Negatively associated with D-OARSI
TMED9	0.106	2.227	7.213	0.028	0.2	Positively associated with D-OARSI
ERGIC1	0.073	2.227	7.543	0.028	0.2	Positively associated with D-OARSI
PLEKHB2	0.118	2.227	7.196	0.028	0.2	Positively associated with D-OARSI
SMTNL2	-0.421	-2.226	-0.919	0.028	0.2	Negatively associated with D-OARSI
TSKU	-0.184	-2.226	5.051	0.028	0.2	Negatively associated with D-OARSI
YIPF1	0.079	2.224	4.004	0.028	0.2	Positively associated with D-OARSI
FAM229A	-0.178	-2.224	2.01	0.028	0.2	Negatively associated with D-OARSI
DHX37	0.141	2.223	4.163	0.028	0.2	Positively associated with D-OARSI
DUSP10	0.195	2.223	4.801	0.028	0.2	Positively associated with D-OARSI
IDH1	-0.142	-2.223	5.009	0.028	0.2	Negatively associated with D-OARSI
NGEF	0.624	2.222	4.885	0.028	0.2	Positively associated with D-OARSI
DCUN1D2	-0.089	-2.222	2.813	0.028	0.2	Negatively associated with D-OARSI
RPLP2	-0.119	-2.222	6.592	0.028	0.2	Negatively associated with D-OARSI
G6PC3	0.07	2.221	4.864	0.028	0.2	Positively associated with D-OARSI
TLK2	-0.053	-2.221	4.57	0.028	0.2	Negatively associated with D-OARSI
SEMA4A	0.202	2.22	3.124	0.028	0.2	Positively associated with D-OARSI
CD180	0.29	2.22	5.059	0.028	0.2	Positively associated with D-OARSI
PTPRG	-0.099	-2.219	7.681	0.028	0.2	Negatively associated with D-OARSI
POLR2J3	0.276	2.219	5.243	0.028	0.2	Positively associated with D-OARSI
SPIRE1	0.088	2.218	5.84	0.028	0.2	Positively associated with D-OARSI
MYLIP	-0.147	-2.218	5.487	0.028	0.2	Negatively associated with D-OARSI
GNA15	0.169	2.217	5.864	0.028	0.2	Positively associated with D-OARSI
UQCRC2	-0.063	-2.217	4.349	0.028	0.2	Negatively associated with D-OARSI
DOK3	0.178	2.216	5.253	0.028	0.2	Positively associated with D-OARSI
ATMIN	-0.062	-2.215	4.96	0.028	0.2	Negatively associated with D-OARSI
PKD1L2	-0.361	-2.215	1.179	0.028	0.2	Negatively associated with D-OARSI
YIF1A	0.096	2.214	5.05	0.029	0.2	Positively associated with D-OARSI
EDEM2	0.127	2.213	5.384	0.029	0.2	Positively associated with D-OARSI
PBDC1	0.101	2.213	3.354	0.029	0.2	Positively associated with D-OARSI
SPI1	0.188	2.213	7.882	0.029	0.2	Positively associated with D-OARSI
SLMAP	-0.063	-2.213	5.366	0.029	0.2	Negatively associated with D-OARSI
RIN3	0.13	2.212	7.466	0.029	0.2	Positively associated with D-OARSI
TENM4	-0.267	-2.211	2.894	0.029	0.2	Negatively associated with D-OARSI
NSRP1	0.081	2.21	4.432	0.029	0.2	Positively associated with D-OARSI
PRKD2	-0.113	-2.21	4.602	0.029	0.2	Negatively associated with D-OARSI
MTMR3	-0.062	-2.21	6.101	0.029	0.2	Negatively associated with D-OARSI
ERLEC1	0.096	2.209	5.251	0.029	0.2	Positively associated with D-OARSI
C10orf128	-0.146	-2.208	3.49	0.029	0.21	Negatively associated with D-OARSI
NRIP3	0.265	2.208	2.26	0.029	0.21	Positively associated with D-OARSI
POLR1D	-0.137	-2.207	3.423	0.029	0.21	Negatively associated with D-OARSI
FCGR3A	0.379	2.206	10.172	0.029	0.21	Positively associated with D-OARSI
SNX12	0.064	2.206	5.017	0.029	0.21	Positively associated with D-OARSI
GSDMD	-0.09	-2.206	3.84	0.029	0.21	Negatively associated with D-OARSI
HMGN4	0.068	2.206	4.556	0.029	0.21	Positively associated with D-OARSI
LTA4H	0.245	2.206	6.802	0.029	0.21	Positively associated with D-OARSI
DNASE2	0.179	2.205	6.441	0.029	0.21	Positively associated with D-OARSI
JRK	-0.081	-2.205	4.679	0.029	0.21	Negatively associated with D-OARSI
PCDH18	-0.23	-2.205	4.471	0.029	0.21	Negatively associated with D-OARSI
RP11-449H3.3	0.11	2.204	4.178	0.029	0.21	Positively associated with D-OARSI
COX8A	0.108	2.204	5.106	0.029	0.21	Positively associated with D-OARSI
GPM6A	0.816	2.203	3.912	0.029	0.21	Positively associated with D-OARSI
CKAP4	0.137	2.202	7.23	0.029	0.21	Positively associated with D-OARSI
SERPINB8	0.135	2.201	4.827	0.029	0.21	Positively associated with D-OARSI
CLTC	0.097	2.201	9.42	0.029	0.21	Positively associated with D-OARSI
STON2	-0.236	-2.201	4.33	0.03	0.21	Negatively associated with D-OARSI
SSR1	0.095	2.2	6.899	0.03	0.21	Positively associated with D-OARSI
NFYA	0.093	2.199	4.324	0.03	0.21	Positively associated with D-OARSI
ASCC3	0.121	2.199	5.647	0.03	0.21	Positively associated with D-OARSI
RSAD2	-0.308	-2.199	2.227	0.03	0.21	Negatively associated with D-OARSI
FUS	0.074	2.198	6.798	0.03	0.21	Positively associated with D-OARSI
AMY2B	-0.116	-2.198	3.246	0.03	0.21	Negatively associated with D-OARSI
MAP2K6	-0.23	-2.197	3.129	0.03	0.21	Negatively associated with D-OARSI
ADGRE2	0.231	2.197	3.509	0.03	0.21	Positively associated with D-OARSI
PRELID1	0.116	2.196	4.639	0.03	0.21	Positively associated with D-OARSI
PRMT5	0.085	2.196	4.48	0.03	0.21	Positively associated with D-OARSI
UTP3	0.101	2.196	3.954	0.03	0.21	Positively associated with D-OARSI
FAM110D	-0.178	-2.195	1.999	0.03	0.21	Negatively associated with D-OARSI
KLF16	0.154	2.195	5.292	0.03	0.21	Positively associated with D-OARSI
MFSD12	0.123	2.195	6.317	0.03	0.21	Positively associated with D-OARSI
PHF21A	-0.065	-2.195	5.593	0.03	0.21	Negatively associated with D-OARSI
PAICS	0.11	2.195	4.863	0.03	0.21	Positively associated with D-OARSI
PAQR5	0.321	2.194	3.689	0.03	0.21	Positively associated with D-OARSI
ANK2	-0.202	-2.193	7.297	0.03	0.21	Negatively associated with D-OARSI
SLIT2	-0.291	-2.193	4.688	0.03	0.21	Negatively associated with D-OARSI
BTBD19	0.149	2.192	4.983	0.03	0.21	Positively associated with D-OARSI
MMP13	0.876	2.192	1.095	0.03	0.21	Positively associated with D-OARSI
SMG9	0.09	2.191	5.322	0.03	0.21	Positively associated with D-OARSI
SWI5	0.109	2.191	2.62	0.03	0.21	Positively associated with D-OARSI
KCP	-0.454	-2.19	0.763	0.03	0.21	Negatively associated with D-OARSI
H2AFY2	0.169	2.19	3.523	0.03	0.21	Positively associated with D-OARSI
ZNF516	-0.094	-2.19	5.311	0.03	0.21	Negatively associated with D-OARSI
GYPC	-0.112	-2.19	4.807	0.03	0.21	Negatively associated with D-OARSI
FBXO33	0.178	2.189	4.215	0.03	0.21	Positively associated with D-OARSI
PHLDA3	-0.202	-2.189	3.9	0.03	0.21	Negatively associated with D-OARSI
ACTL6A	0.081	2.188	3.974	0.03	0.21	Positively associated with D-OARSI
DOCK11	-0.145	-2.187	6.339	0.03	0.21	Negatively associated with D-OARSI
ZBTB18	-0.091	-2.187	3.313	0.031	0.21	Negatively associated with D-OARSI
EEF1B2	0.116	2.187	5.298	0.031	0.21	Positively associated with D-OARSI
MLLT3	-0.14	-2.186	3.047	0.031	0.21	Negatively associated with D-OARSI
ATG3	0.068	2.186	4.914	0.031	0.21	Positively associated with D-OARSI
HDAC7	-0.147	-2.185	6.165	0.031	0.21	Negatively associated with D-OARSI
NFRKB	-0.057	-2.183	4.598	0.031	0.21	Negatively associated with D-OARSI
SLC25A22	0.184	2.183	2.671	0.031	0.21	Positively associated with D-OARSI
TSPAN3	-0.089	-2.183	5.997	0.031	0.21	Negatively associated with D-OARSI
RNF144A	-0.351	-2.182	3.604	0.031	0.21	Negatively associated with D-OARSI
URB1	0.12	2.181	5.555	0.031	0.21	Positively associated with D-OARSI
DYNLRB1	0.085	2.181	5.238	0.031	0.21	Positively associated with D-OARSI
NOP56	0.085	2.181	4.703	0.031	0.21	Positively associated with D-OARSI
INAFM1	-0.116	-2.18	3.156	0.031	0.21	Negatively associated with D-OARSI
IGBP1	-0.075	-2.18	4.127	0.031	0.21	Negatively associated with D-OARSI
CRADD	-0.084	-2.18	2.62	0.031	0.21	Negatively associated with D-OARSI
TBC1D2	0.237	2.179	6.744	0.031	0.21	Positively associated with D-OARSI
ESYT2	-0.112	-2.179	7.513	0.031	0.21	Negatively associated with D-OARSI
ZNRF1	-0.083	-2.179	4.764	0.031	0.21	Negatively associated with D-OARSI
BRIX1	0.119	2.178	2.738	0.031	0.21	Positively associated with D-OARSI
VIM	-0.105	-2.178	11.637	0.031	0.21	Negatively associated with D-OARSI
POGK	0.059	2.178	5.891	0.031	0.21	Positively associated with D-OARSI
FOCAD	0.086	2.177	5.442	0.031	0.21	Positively associated with D-OARSI
AMOT	-0.3	-2.177	1.529	0.031	0.21	Negatively associated with D-OARSI
CXorf36	-0.221	-2.175	3.73	0.031	0.21	Negatively associated with D-OARSI
TIGD5	-0.106	-2.175	2.347	0.031	0.21	Negatively associated with D-OARSI
FBXO25	-0.093	-2.175	4.306	0.031	0.21	Negatively associated with D-OARSI
RUNX1	0.177	2.174	7.818	0.031	0.21	Positively associated with D-OARSI
FHOD1	0.12	2.174	5.935	0.031	0.21	Positively associated with D-OARSI
RARS2	-0.087	-2.174	4.212	0.031	0.21	Negatively associated with D-OARSI
PROCR	0.224	2.174	6.688	0.031	0.21	Positively associated with D-OARSI
RFX5	0.099	2.174	5.195	0.032	0.21	Positively associated with D-OARSI
MAP2K5	-0.082	-2.173	3.927	0.032	0.21	Negatively associated with D-OARSI
RERE	-0.103	-2.171	6.733	0.032	0.21	Negatively associated with D-OARSI
PHKA1	-0.175	-2.17	2.041	0.032	0.21	Negatively associated with D-OARSI
HAUS3	-0.108	-2.17	3.152	0.032	0.21	Negatively associated with D-OARSI
RP11-903H12.5	-0.365	-2.17	1.198	0.032	0.21	Negatively associated with D-OARSI
SYNM	-0.338	-2.17	3.559	0.032	0.21	Negatively associated with D-OARSI
AOX1	-0.31	-2.169	5.459	0.032	0.21	Negatively associated with D-OARSI
ERCC4	0.102	2.169	3.818	0.032	0.21	Positively associated with D-OARSI
DNAH7	-0.176	-2.169	2.446	0.032	0.21	Negatively associated with D-OARSI
GFRA2	-0.431	-2.168	3.535	0.032	0.21	Negatively associated with D-OARSI
SRGAP2B	-0.113	-2.167	5.972	0.032	0.21	Negatively associated with D-OARSI
SEH1L	0.083	2.167	4.291	0.032	0.21	Positively associated with D-OARSI
SKP2	-0.095	-2.167	2.968	0.032	0.21	Negatively associated with D-OARSI
PCMTD2	-0.123	-2.167	3.206	0.032	0.21	Negatively associated with D-OARSI
COQ7	-0.07	-2.167	3.223	0.032	0.21	Negatively associated with D-OARSI
SLC24A1	-0.105	-2.166	3.548	0.032	0.21	Negatively associated with D-OARSI
NECAP2	0.097	2.165	6.242	0.032	0.21	Positively associated with D-OARSI
GLRB	0.244	2.164	2.438	0.032	0.22	Positively associated with D-OARSI
LIPA	0.257	2.164	7.532	0.032	0.22	Positively associated with D-OARSI
RANGRF	0.086	2.164	2.863	0.032	0.22	Positively associated with D-OARSI
TCERG1	0.07	2.164	4.919	0.032	0.22	Positively associated with D-OARSI
FAM199X	-0.094	-2.163	4.283	0.032	0.22	Negatively associated with D-OARSI
PLP2	0.185	2.163	5.927	0.032	0.22	Positively associated with D-OARSI
SNX1	-0.059	-2.163	6.569	0.032	0.22	Negatively associated with D-OARSI
CCT2	0.086	2.162	4.953	0.032	0.22	Positively associated with D-OARSI
LPP	-0.096	-2.161	7.638	0.032	0.22	Negatively associated with D-OARSI
RHOF	-0.101	-2.161	2.823	0.032	0.22	Negatively associated with D-OARSI
MOB2	-0.112	-2.16	3.572	0.033	0.22	Negatively associated with D-OARSI
SUB1	-0.104	-2.16	4.176	0.033	0.22	Negatively associated with D-OARSI
ZSWIM6	0.148	2.16	6.443	0.033	0.22	Positively associated with D-OARSI
RING1	1.287	2.159	6.039	0.033	0.22	Positively associated with D-OARSI
SMUG1	0.062	2.159	3.639	0.033	0.22	Positively associated with D-OARSI
DRAM1	0.112	2.158	5.757	0.033	0.22	Positively associated with D-OARSI
MFSD7	0.099	2.158	4.78	0.033	0.22	Positively associated with D-OARSI
PHKG2	0.073	2.158	3.714	0.033	0.22	Positively associated with D-OARSI
MAPK13	0.236	2.156	4.221	0.033	0.22	Positively associated with D-OARSI
TNIP1	-0.13	-2.156	5.519	0.033	0.22	Negatively associated with D-OARSI
STAT5B	-0.09	-2.156	5.711	0.033	0.22	Negatively associated with D-OARSI
TET1	-0.216	-2.155	1.41	0.033	0.22	Negatively associated with D-OARSI
RPS27L	0.073	2.154	4.42	0.033	0.22	Positively associated with D-OARSI
FAM126B	-0.091	-2.154	3.806	0.033	0.22	Negatively associated with D-OARSI
INPP4B	-0.161	-2.154	2.76	0.033	0.22	Negatively associated with D-OARSI
F11R	-0.142	-2.154	4.288	0.033	0.22	Negatively associated with D-OARSI
AUTS2	0.144	2.154	7.599	0.033	0.22	Positively associated with D-OARSI
BCCIP	0.078	2.153	3.433	0.033	0.22	Positively associated with D-OARSI
ARL 10.00	0.097	2.152	4.761	0.033	0.22	Positively associated with D-OARSI
STYXL1	0.138	2.152	2.537	0.033	0.22	Positively associated with D-OARSI
PLK3	0.222	2.15	4.743	0.033	0.22	Positively associated with D-OARSI
AMZ2	-0.065	-2.15	3.824	0.033	0.22	Negatively associated with D-OARSI
GPR88	0.705	2.15	3.208	0.033	0.22	Positively associated with D-OARSI
ZADH2	-0.069	-2.15	4.716	0.033	0.22	Negatively associated with D-OARSI
NOTCH3	-0.256	-2.149	7.203	0.033	0.22	Negatively associated with D-OARSI
DGUOK	0.075	2.149	4.047	0.033	0.22	Positively associated with D-OARSI
TLE4	-0.117	-2.149	5.088	0.033	0.22	Negatively associated with D-OARSI
TMEM204	-0.181	-2.149	3.104	0.033	0.22	Negatively associated with D-OARSI
C7orf49	0.066	2.148	4.587	0.034	0.22	Positively associated with D-OARSI
EPB41L4A	-0.159	-2.148	3.461	0.034	0.22	Negatively associated with D-OARSI
IFI44	-0.177	-2.147	3.946	0.034	0.22	Negatively associated with D-OARSI
NAV1	0.121	2.147	8.822	0.034	0.22	Positively associated with D-OARSI
GNAI2	0.08	2.147	8.862	0.034	0.22	Positively associated with D-OARSI
DPP3	0.106	2.147	4.164	0.034	0.22	Positively associated with D-OARSI
ZDHHC5	0.059	2.146	6.436	0.034	0.22	Positively associated with D-OARSI
REPIN1	-0.088	-2.146	5.085	0.034	0.22	Negatively associated with D-OARSI
KIF5A	0.529	2.146	2.785	0.034	0.22	Positively associated with D-OARSI
TNC	0.29	2.144	12.908	0.034	0.22	Positively associated with D-OARSI
UBXN2A	-0.08	-2.144	3.885	0.034	0.22	Negatively associated with D-OARSI
NUPR1	0.152	2.144	6.754	0.034	0.22	Positively associated with D-OARSI
TPP1	0.143	2.144	9.122	0.034	0.22	Positively associated with D-OARSI
KIAA0922	-0.15	-2.144	2.629	0.034	0.22	Negatively associated with D-OARSI
NIFK	0.11	2.143	3.194	0.034	0.22	Positively associated with D-OARSI
TFG	0.08	2.143	5.831	0.034	0.22	Positively associated with D-OARSI
SPINT2	0.159	2.143	4.281	0.034	0.22	Positively associated with D-OARSI
KDR	-0.239	-2.142	3.991	0.034	0.22	Negatively associated with D-OARSI
NRP2	0.119	2.142	7.824	0.034	0.22	Positively associated with D-OARSI
LMBR1L	-0.107	-2.141	3.851	0.034	0.22	Negatively associated with D-OARSI
KCNJ15	0.263	2.141	5.145	0.034	0.22	Positively associated with D-OARSI
ANKRD13B	-0.154	-2.141	4.065	0.034	0.22	Negatively associated with D-OARSI
ATP11C	-0.091	-2.14	4.62	0.034	0.22	Negatively associated with D-OARSI
YES1	-0.114	-2.139	4.272	0.034	0.22	Negatively associated with D-OARSI
HPS5	0.11	2.139	4.915	0.034	0.22	Positively associated with D-OARSI
ZNF436	-0.136	-2.139	3.948	0.034	0.22	Negatively associated with D-OARSI
NTHL1	-0.138	-2.138	1.977	0.034	0.22	Negatively associated with D-OARSI
FGFR1	-0.087	-2.138	8.073	0.034	0.22	Negatively associated with D-OARSI
PIK3R1	-0.149	-2.137	6.385	0.034	0.22	Negatively associated with D-OARSI
FNBP1	-0.074	-2.137	5.898	0.034	0.22	Negatively associated with D-OARSI
ZNF697	-0.143	-2.137	3.074	0.034	0.22	Negatively associated with D-OARSI
VGLL3	-0.21	-2.137	4.495	0.034	0.22	Negatively associated with D-OARSI
PEPD	-0.122	-2.136	6.538	0.035	0.22	Negatively associated with D-OARSI
IFNGR2	0.161	2.135	5.565	0.035	0.22	Positively associated with D-OARSI
UBL5	0.088	2.135	4.403	0.035	0.22	Positively associated with D-OARSI
SHOX2	-0.164	-2.135	3.708	0.035	0.22	Negatively associated with D-OARSI
ZNF552	0.095	2.134	2.717	0.035	0.22	Positively associated with D-OARSI
CD33	0.145	2.134	4.52	0.035	0.22	Positively associated with D-OARSI
CH507-9B2.3	-0.219	-2.134	5.189	0.035	0.22	Negatively associated with D-OARSI
SYNPO2	-0.209	-2.133	5.685	0.035	0.22	Negatively associated with D-OARSI
KLHDC10	-0.064	-2.133	5.235	0.035	0.22	Negatively associated with D-OARSI
HVCN1	0.137	2.133	3.69	0.035	0.22	Positively associated with D-OARSI
SH3BP2	0.15	2.132	6.788	0.035	0.22	Positively associated with D-OARSI
CREB3L2	0.098	2.131	8.094	0.035	0.22	Positively associated with D-OARSI
COX19	-0.074	-2.131	3.42	0.035	0.22	Negatively associated with D-OARSI
MAP3K5	-0.106	-2.131	4.072	0.035	0.22	Negatively associated with D-OARSI
ATAD3B	0.115	2.13	4.095	0.035	0.22	Positively associated with D-OARSI
CCDC171	-0.125	-2.13	2.771	0.035	0.22	Negatively associated with D-OARSI
JUP	-0.19	-2.13	5.162	0.035	0.22	Negatively associated with D-OARSI
LHFP	-0.216	-2.129	5.828	0.035	0.22	Negatively associated with D-OARSI
LDLRAP1	0.099	2.129	4.85	0.035	0.22	Positively associated with D-OARSI
ZNF710	0.135	2.129	5.907	0.035	0.22	Positively associated with D-OARSI
NUMB	0.045	2.128	6.385	0.035	0.22	Positively associated with D-OARSI
EDA	-0.141	-2.127	3.221	0.035	0.22	Negatively associated with D-OARSI
EIF2B1	-0.043	-2.127	4.615	0.035	0.22	Negatively associated with D-OARSI
CCL4	0.872	2.126	1.296	0.035	0.22	Positively associated with D-OARSI
PTGES2	0.074	2.125	4.117	0.035	0.22	Positively associated with D-OARSI
CCDC69	-0.233	-2.125	4.792	0.035	0.22	Negatively associated with D-OARSI
ZC3H15	0.093	2.125	4.295	0.035	0.22	Positively associated with D-OARSI
WWP1	-0.13	-2.125	5.443	0.035	0.22	Negatively associated with D-OARSI
NPC2	0.131	2.125	8.149	0.035	0.22	Positively associated with D-OARSI
CCT8	0.088	2.124	5.421	0.036	0.22	Positively associated with D-OARSI
KLHL20	-0.054	-2.124	3.985	0.036	0.22	Negatively associated with D-OARSI
HSP90B1	0.127	2.124	9.052	0.036	0.22	Positively associated with D-OARSI
VAMP2	0.091	2.124	5.46	0.036	0.22	Positively associated with D-OARSI
SFMBT1	0.091	2.123	4.324	0.036	0.22	Positively associated with D-OARSI
C1R	-0.158	-2.123	10.284	0.036	0.22	Negatively associated with D-OARSI
MGAT3	-0.214	-2.121	2.575	0.036	0.22	Negatively associated with D-OARSI
BMPR1A	-0.09	-2.121	5.123	0.036	0.22	Negatively associated with D-OARSI
PAK1	0.081	2.121	5.554	0.036	0.23	Positively associated with D-OARSI
KCNJ3	0.503	2.12	1.315	0.036	0.23	Positively associated with D-OARSI
PLEKHA7	-0.196	-2.12	1.996	0.036	0.23	Negatively associated with D-OARSI
B4GALT2	0.11	2.12	5.408	0.036	0.23	Positively associated with D-OARSI
ANKRD54	-0.066	-2.12	3.2	0.036	0.23	Negatively associated with D-OARSI
HOXA10	-0.149	-2.12	4.312	0.036	0.23	Negatively associated with D-OARSI
ITPRIPL2	0.078	2.119	7.773	0.036	0.23	Positively associated with D-OARSI
SNRPG	0.123	2.118	3.126	0.036	0.23	Positively associated with D-OARSI
GNPDA1	0.136	2.118	5.696	0.036	0.23	Positively associated with D-OARSI
TYMP	0.205	2.118	8.199	0.036	0.23	Positively associated with D-OARSI
WIPI2	-0.05	-2.118	5.655	0.036	0.23	Negatively associated with D-OARSI
FAM122A	-0.075	-2.118	3.824	0.036	0.23	Negatively associated with D-OARSI
MSR1	0.252	2.117	8.83	0.036	0.23	Positively associated with D-OARSI
TES	0.134	2.116	5.586	0.036	0.23	Positively associated with D-OARSI
ITGA9	-0.139	-2.116	5.876	0.036	0.23	Negatively associated with D-OARSI
DOCK9	-0.199	-2.116	5.368	0.036	0.23	Negatively associated with D-OARSI
AXIN2	-0.299	-2.116	2.691	0.036	0.23	Negatively associated with D-OARSI
MPPE1	-0.065	-2.115	4.251	0.036	0.23	Negatively associated with D-OARSI
TLR6	0.131	2.114	4.358	0.036	0.23	Positively associated with D-OARSI
MARK4	-0.077	-2.114	4.615	0.036	0.23	Negatively associated with D-OARSI
FAM47E-STBD1	-0.169	-2.114	2.324	0.036	0.23	Negatively associated with D-OARSI
KIFAP3	-0.117	-2.114	4.835	0.036	0.23	Negatively associated with D-OARSI
RAPGEF5	-0.265	-2.113	1.778	0.037	0.23	Negatively associated with D-OARSI
CELSR2	-0.196	-2.112	2.293	0.037	0.23	Negatively associated with D-OARSI
FLNC	-0.438	-2.112	5.613	0.037	0.23	Negatively associated with D-OARSI
GLMP	0.135	2.112	6.618	0.037	0.23	Positively associated with D-OARSI
IFIT1	-0.195	-2.112	4.368	0.037	0.23	Negatively associated with D-OARSI
PKP4	-0.13	-2.112	4.441	0.037	0.23	Negatively associated with D-OARSI
TMOD1	0.252	2.111	4.66	0.037	0.23	Positively associated with D-OARSI
SELPLG	0.193	2.11	7.043	0.037	0.23	Positively associated with D-OARSI
SLC7A7	0.22	2.11	7.095	0.037	0.23	Positively associated with D-OARSI
GTF3C5	-0.055	-2.11	4.459	0.037	0.23	Negatively associated with D-OARSI
RTN1	0.17	2.11	3.814	0.037	0.23	Positively associated with D-OARSI
MNDA	0.193	2.109	4.711	0.037	0.23	Positively associated with D-OARSI
FAM50A	0.082	2.109	5.088	0.037	0.23	Positively associated with D-OARSI
IFI27L2	0.109	2.109	3.132	0.037	0.23	Positively associated with D-OARSI
FZD7	0.209	2.107	6.112	0.037	0.23	Positively associated with D-OARSI
MON1B	0.062	2.106	5.984	0.037	0.23	Positively associated with D-OARSI
LMOD1	-0.333	-2.106	2.554	0.037	0.23	Negatively associated with D-OARSI
ADGRG6	0.181	2.106	4.184	0.037	0.23	Positively associated with D-OARSI
CLEC10A	-0.29	-2.105	3.453	0.037	0.23	Negatively associated with D-OARSI
NPC1	0.082	2.105	6.052	0.037	0.23	Positively associated with D-OARSI
HUS1	0.068	2.103	3.518	0.037	0.23	Positively associated with D-OARSI
COX7B	0.093	2.102	3.845	0.037	0.23	Positively associated with D-OARSI
ZFAND1	-0.102	-2.102	2.938	0.037	0.23	Negatively associated with D-OARSI
TRMT6	0.108	2.102	2.53	0.037	0.23	Positively associated with D-OARSI
COA4	0.075	2.102	3.495	0.037	0.23	Positively associated with D-OARSI
NSMCE4A	-0.073	-2.102	3.313	0.037	0.23	Negatively associated with D-OARSI
TLE3	0.122	2.102	6.489	0.037	0.23	Positively associated with D-OARSI
PPP1R3B	-0.193	-2.101	4.001	0.038	0.23	Negatively associated with D-OARSI
NXT1	0.118	2.101	2.442	0.038	0.23	Positively associated with D-OARSI
CPD	-0.085	-2.101	6.24	0.038	0.23	Negatively associated with D-OARSI
PDCD11	0.075	2.1	5.292	0.038	0.23	Positively associated with D-OARSI
MAMDC2	-0.344	-2.1	7.919	0.038	0.23	Negatively associated with D-OARSI
USP6	-0.263	-2.1	1.248	0.038	0.23	Negatively associated with D-OARSI
CTSL	0.187	2.1	7.706	0.038	0.23	Positively associated with D-OARSI
SPPL2B	-0.079	-2.099	4.98	0.038	0.23	Negatively associated with D-OARSI
MGLL	-0.193	-2.099	5.85	0.038	0.23	Negatively associated with D-OARSI
C8orf58	-0.099	-2.099	2.329	0.038	0.23	Negatively associated with D-OARSI
ITGB1	-0.097	-2.099	8.268	0.038	0.23	Negatively associated with D-OARSI
LYRM4	0.061	2.098	3.562	0.038	0.23	Positively associated with D-OARSI
SLFN12	-0.156	-2.098	2.835	0.038	0.23	Negatively associated with D-OARSI
AR	-0.207	-2.098	3.461	0.038	0.23	Negatively associated with D-OARSI
MEF2C	-0.084	-2.097	6.184	0.038	0.23	Negatively associated with D-OARSI
SQLE	0.164	2.097	4.039	0.038	0.23	Positively associated with D-OARSI
SPP1	0.784	2.097	5.722	0.038	0.23	Positively associated with D-OARSI
C1QTNF1	-0.149	-2.096	6.294	0.038	0.23	Negatively associated with D-OARSI
PTPRB	-0.199	-2.095	5.129	0.038	0.23	Negatively associated with D-OARSI
LARP1B	0.081	2.095	3.785	0.038	0.23	Positively associated with D-OARSI
KCNAB2	0.167	2.095	6.578	0.038	0.23	Positively associated with D-OARSI
PLCD3	-0.182	-2.095	4.881	0.038	0.23	Negatively associated with D-OARSI
AL513523.1	0.617	2.094	1.365	0.038	0.23	Positively associated with D-OARSI
BACE1	-0.08	-2.094	6.334	0.038	0.23	Negatively associated with D-OARSI
CASP10	-0.082	-2.093	4.567	0.038	0.23	Negatively associated with D-OARSI
ADAP2	0.182	2.093	7.687	0.038	0.23	Positively associated with D-OARSI
CDR2	0.08	2.093	4.87	0.038	0.23	Positively associated with D-OARSI
GPER1	-0.166	-2.093	3.224	0.038	0.23	Negatively associated with D-OARSI
MAP3K13	0.084	2.093	3.307	0.038	0.23	Positively associated with D-OARSI
RP11-231C14.4	0.216	2.092	4.421	0.038	0.23	Positively associated with D-OARSI
PTPA	0.077	2.091	6.612	0.038	0.23	Positively associated with D-OARSI
TMCO1	0.068	2.09	4.6	0.039	0.23	Positively associated with D-OARSI
TNFSF10	-0.171	-2.09	3.382	0.039	0.23	Negatively associated with D-OARSI
ATAD3A	0.11	2.089	4.045	0.039	0.23	Positively associated with D-OARSI
BAX	0.109	2.089	4.496	0.039	0.23	Positively associated with D-OARSI
PGR	-0.181	-2.089	2.326	0.039	0.23	Negatively associated with D-OARSI
PTPN18	0.087	2.089	6.71	0.039	0.23	Positively associated with D-OARSI
ST3GAL4	-0.146	-2.088	3.461	0.039	0.23	Negatively associated with D-OARSI
NMNAT3	0.158	2.087	5.857	0.039	0.23	Positively associated with D-OARSI
PCDHB4	-0.162	-2.087	2.23	0.039	0.23	Negatively associated with D-OARSI
METTL7A	-0.105	-2.087	6.785	0.039	0.23	Negatively associated with D-OARSI
PPP3CB	-0.069	-2.086	5.214	0.039	0.23	Negatively associated with D-OARSI
KIF13A	-0.089	-2.086	6.851	0.039	0.23	Negatively associated with D-OARSI
PRPF4	0.067	2.086	4.046	0.039	0.23	Positively associated with D-OARSI
ARNTL2	0.182	2.086	5.655	0.039	0.23	Positively associated with D-OARSI
HELQ	-0.084	-2.085	2.804	0.039	0.23	Negatively associated with D-OARSI
PDIA3	0.098	2.085	8.604	0.039	0.23	Positively associated with D-OARSI
NPR 2.00	-0.113	-2.085	4.422	0.039	0.23	Negatively associated with D-OARSI
HOXD9	-0.232	-2.084	2.14	0.039	0.23	Negatively associated with D-OARSI
SLC35B4	0.065	2.084	5.185	0.039	0.23	Positively associated with D-OARSI
TTYH2	-0.117	-2.084	3.094	0.039	0.23	Negatively associated with D-OARSI
DESI1	0.067	2.083	4.522	0.039	0.23	Positively associated with D-OARSI
ATP10A	-0.308	-2.083	3.196	0.039	0.23	Negatively associated with D-OARSI
HDDC2	0.116	2.082	4.082	0.039	0.23	Positively associated with D-OARSI
CTNND1	0.042	2.082	7.769	0.039	0.23	Positively associated with D-OARSI
RP11-286N22.8	0.1	2.08	2.534	0.039	0.23	Positively associated with D-OARSI
CHIT1	0.564	2.079	0.556	0.04	0.24	Positively associated with D-OARSI
GPR107	-0.041	-2.078	6.659	0.04	0.24	Negatively associated with D-OARSI
ANGEL1	0.08	2.077	5.16	0.04	0.24	Positively associated with D-OARSI
SLC17A7	-0.213	-2.077	3.427	0.04	0.24	Negatively associated with D-OARSI
UBQLN4	0.087	2.077	4.623	0.04	0.24	Positively associated with D-OARSI
FAM208B	0.067	2.077	6.119	0.04	0.24	Positively associated with D-OARSI
CTGF	0.313	2.076	9.866	0.04	0.24	Positively associated with D-OARSI
HIF1A	0.161	2.075	7.715	0.04	0.24	Positively associated with D-OARSI
SLC43A1	-0.124	-2.075	3.164	0.04	0.24	Negatively associated with D-OARSI
SHKBP1	0.087	2.075	5.975	0.04	0.24	Positively associated with D-OARSI
PLXNB1	-0.267	-2.075	2.663	0.04	0.24	Negatively associated with D-OARSI
FAM101B	-0.22	-2.075	2.313	0.04	0.24	Negatively associated with D-OARSI
FIGN	-0.209	-2.073	1.693	0.04	0.24	Negatively associated with D-OARSI
ANK3	0.304	2.073	7.038	0.04	0.24	Positively associated with D-OARSI
IQGAP1	0.068	2.072	9.637	0.04	0.24	Positively associated with D-OARSI
IFI44L	-0.268	-2.072	4.285	0.04	0.24	Negatively associated with D-OARSI
IL32	-0.318	-2.072	1.896	0.04	0.24	Negatively associated with D-OARSI
MED19	0.086	2.071	2.845	0.04	0.24	Positively associated with D-OARSI
BLNK	0.157	2.071	3.863	0.04	0.24	Positively associated with D-OARSI
SPTY2D1	0.069	2.07	4.938	0.04	0.24	Positively associated with D-OARSI
EIF2AK1	0.058	2.07	5.943	0.04	0.24	Positively associated with D-OARSI
ITGB2	0.223	2.069	8.588	0.041	0.24	Positively associated with D-OARSI
NUP93	0.051	2.068	4.922	0.041	0.24	Positively associated with D-OARSI
YIF1B	0.088	2.068	4.417	0.041	0.24	Positively associated with D-OARSI
PLA2G15	0.138	2.068	6.574	0.041	0.24	Positively associated with D-OARSI
SLCO2B1	0.173	2.067	9.615	0.041	0.24	Positively associated with D-OARSI
ZNF764	-0.081	-2.067	3.009	0.041	0.24	Negatively associated with D-OARSI
MGEA5	-0.088	-2.066	6.037	0.041	0.24	Negatively associated with D-OARSI
NELFCD	-0.06	-2.066	4.309	0.041	0.24	Negatively associated with D-OARSI
GABARAP	0.076	2.065	7.221	0.041	0.24	Positively associated with D-OARSI
NCK2	-0.087	-2.065	4.863	0.041	0.24	Negatively associated with D-OARSI
DHRS7	0.085	2.065	5.497	0.041	0.24	Positively associated with D-OARSI
UBA2	-0.083	-2.065	4.535	0.041	0.24	Negatively associated with D-OARSI
PLD3	0.148	2.065	9.117	0.041	0.24	Positively associated with D-OARSI
POLI	-0.131	-2.064	3.165	0.041	0.24	Negatively associated with D-OARSI
MRC1	-0.154	-2.064	8.228	0.041	0.24	Negatively associated with D-OARSI
NOVA1	-0.189	-2.064	4.418	0.041	0.24	Negatively associated with D-OARSI
FAM78A	0.164	2.063	5.314	0.041	0.24	Positively associated with D-OARSI
CALCOCO2	-0.077	-2.063	6.223	0.041	0.24	Negatively associated with D-OARSI
AHI1	0.149	2.063	5.376	0.041	0.24	Positively associated with D-OARSI
AFF3	-0.357	-2.062	1.379	0.041	0.24	Negatively associated with D-OARSI
ISCA1	-0.083	-2.062	3.536	0.041	0.24	Negatively associated with D-OARSI
SLA	0.192	2.062	6.266	0.041	0.24	Positively associated with D-OARSI
APBB1IP	0.149	2.061	7.263	0.041	0.24	Positively associated with D-OARSI
GDI1	0.064	2.061	6.067	0.041	0.24	Positively associated with D-OARSI
PDGFD	-0.206	-2.06	6.17	0.041	0.24	Negatively associated with D-OARSI
ALDH1B1	0.125	2.06	3.657	0.041	0.24	Positively associated with D-OARSI
PSIP1	-0.071	-2.059	4.872	0.041	0.24	Negatively associated with D-OARSI
CLUAP1	-0.071	-2.059	3.647	0.041	0.24	Negatively associated with D-OARSI
SLC6A8	-0.15	-2.059	3.925	0.042	0.24	Negatively associated with D-OARSI
STXBP2	0.161	2.058	5.358	0.042	0.24	Positively associated with D-OARSI
CC2D2A	-0.125	-2.058	5.078	0.042	0.24	Negatively associated with D-OARSI
CEP55	0.377	2.058	1.782	0.042	0.24	Positively associated with D-OARSI
THAP3	-0.1	-2.058	2.707	0.042	0.24	Negatively associated with D-OARSI
SPRED3	0.274	2.058	2.153	0.042	0.24	Positively associated with D-OARSI
H1F0	-0.141	-2.058	6.248	0.042	0.24	Negatively associated with D-OARSI
CGRRF1	0.134	2.058	2.318	0.042	0.24	Positively associated with D-OARSI
PUSL1	0.105	2.056	2.772	0.042	0.24	Positively associated with D-OARSI
STK38	-0.095	-2.056	5.329	0.042	0.24	Negatively associated with D-OARSI
COLGALT1	0.102	2.055	8.253	0.042	0.24	Positively associated with D-OARSI
ZBED1	-0.106	-2.054	5.68	0.042	0.24	Negatively associated with D-OARSI
CD93	-0.179	-2.054	6.257	0.042	0.24	Negatively associated with D-OARSI
ASB8	-0.058	-2.053	4.181	0.042	0.24	Negatively associated with D-OARSI
SLC22A15	0.195	2.053	3.469	0.042	0.24	Positively associated with D-OARSI
CD82	0.226	2.052	6.289	0.042	0.24	Positively associated with D-OARSI
GSS	0.124	2.052	2.713	0.042	0.24	Positively associated with D-OARSI
GUF1	-0.108	-2.051	3.342	0.042	0.24	Negatively associated with D-OARSI
M6PR	0.096	2.051	6.73	0.042	0.24	Positively associated with D-OARSI
MT-CO2	0.116	2.051	9.082	0.042	0.24	Positively associated with D-OARSI
ASH2L	-0.043	-2.05	4.559	0.042	0.24	Negatively associated with D-OARSI
KLF15	0.426	2.05	4.975	0.042	0.24	Positively associated with D-OARSI
PLCG1	-0.117	-2.05	5.077	0.042	0.24	Negatively associated with D-OARSI
[truncated: 9,460 more rows]

## Sheet: S3
Sample	Initial cell number	With ambient RNA correction (DecontX with background)	After removing cells with <200 & >5000 features and mitochondrial content >20%	After removal of doublets with DoubletFinder	After removal of cells with <500 counts and samples with > 40% cell loss (following AMP guidelines)	Hashed	Batch date	Final average mitochondrial content (%)	Final average UMI count (after double DecontX)	Final average feature count (after DecontX)
4_23	10224	10224	9351	8706	7885	N	240423 (?)	7.05	2947	1314
4_16	13012	13012	11389	10523	9924	N	240416 (?)	10.1	2719	1135
OA174AMP	13530 (hashed = 2692)	13129 (hashed = 2692)	13063 (hashed = 2686)	12070 (hashed = 2388)	11077 (hashed = 2241)	Y	240930	2.91	7443	2444
OA180AMP	202	210	210	210	Removed because too many cells were lost from initial object	Y	241014	NA	NA	NA
OA180TRP	42	41	41	41	Removed because too many cells were lost from initial object	Y	241014	NA	NA	NA
OA182AMP	593	591	591	591	Removed because too many cells were lost from initial object	Y	241014	NA	NA	NA
OA188AMP	13380	13329	13251	12302	11453	N	240923	2.71	2400	1141
OA188TRP	13937	13840	13698	12727	10354	N	240923	2.3	1295	739
OA173AMP	1066	1018	1018	1047 -> more because Souporcell + Vireo were used to recover unhashed cells	1039	Y	241107	0.388	10556	2947
OA173TRP	326	316	316	310	306	Y	241107	0.242	7945	2542
OA184AMP	1007	980	980	977	945	Y	241107	0.462	7854	2422
OA184TRP	139	137	137	133	127	Y	241107	0.583	8127	2498
GEX47	6168	6168	5739	5515	4675	N	--	3.38	8306	2255
GEX47B	9489	9489	8837	8302	7927	N	--	2.17	10889	2743
GEX128	6469	6469	4386	4250	3939	N	--	3.12	8893	2290
GEX128B	8640	8640	5531	5027	4550	N	--	2.63	9398	2538
GEX103	5739	5739	3105	3034	2817	N	--	3.78	10565	2916
GEX103B	10702	10702	9207	8572	8154	N	--	2.56	7765	2570
HSSOA55B	3514	3514	2604	2562	2061	N	--	1.46	17287	1730
HSSOA55T	1831	1831	1755	1741	1646	N	--	1.8	9010	2458
OA205 (OA5)	16661	16661	12082	11164	11164	N	--	2.46	10245	2790
OA204 (OA6)	15311	15311	13098	12103	12103	N	250715	4.05	10762	2956
OA189 (OA1)	NA - multiplexed as OA1 and decontX was run on both samples together = 8591 cells total	NA/ for OA1 total cells = 8591	NA/ for OA1 total cells = 7029	NA/ for OA1 total cells = 6649 and demultiplexed cells = 287	demultiplexed cells = 287	N - but demultiplexed by genotype	250709	0.755	1952	833
OA190 (OA1)	NA - multiplexed as OA1 and decontX was run on both samples together = 8591 cells total	NA/ for OA1 total cells = 8591	NA/ for OA1 total cells = 7029	NA/ for OA1 total cells = 6649 and demultiplexed cells = 4450	demultiplexed cells = 4450	N - but demultiplexed by genotype	250709	1.24	2276	939
OA197 (OA2)	NA - multiplexed as OA2 and decontX was run on both samples together = 4106 cells total	NA/ for OA2 total cells = 4106	NA/ for OA2 total cells = 4080	NA/ for OA2 total cells = 3954 and demultiplexed cells = 1788	demultiplexed cells = 1788	N - but demultiplexed by genotype	250709	1.77	2693	1092
OA200 (OA2)	NA - multiplexed as OA2 and decontX was run on both samples together = 4106 cells total	NA/ for OA2 total cells = 4106	NA/ for OA2 total cells = 4080	NA/ for OA2 total cells = 3954 and demultiplexed cells = 1693	demultiplexed cells = 1693	N - but demultiplexed by genotype	250709	1.74	1922	894
OA193 (OA4)	NA - multiplexed as OA4 and decontX was run on both samples together = 5459 cells total	NA/ for OA4 total cells = 5459	NA/ for OA4 total cells = 4179	NA/ for OA4 total cells = 4171 and demultiplexed cells = 638	demultiplexed cells = 638	N - but demultiplexed by genotype	250709	1.68	12224	3498
OA185 (OA4)	NA - multiplexed as OA4 and decontX was run on both samples together = 5459 cells total	NA/ for OA4 total cells = 5459	NA/ for OA4 total cells = 4179	NA/ for OA4 total cells = 4171 and demultiplexed cells = 3463	demultiplexed cells = 3463	N - but demultiplexed by genotype	250709	1.79	11414	3396

## Sheet: S4
Cell Type	Gene	Log2 Fold Change	AUC	P-value	FDR Adjusted P-value (BH)	Pct In (prop)	Pct Out (prop)	Pct Diff (prop)
ACTA2+ mural cells	ACTA2	3.64	0.98	0	0	0.95	0.04	0.92
ACTA2+ mural cells	MYH11	2.64	0.93	0	0	0.86	0	0.86
ACTA2+ mural cells	TPM2	2.87	0.97	0	0	0.96	0.14	0.82
ACTA2+ mural cells	MUSTN1	2.35	0.92	0	0	0.84	0.02	0.81
ACTA2+ mural cells	TAGLN	3.97	0.99	0	0	0.99	0.18	0.81
ACTA2+ mural cells	MCAM	1.84	0.89	0	0	0.81	0.05	0.75
ACTA2+ mural cells	PLN	1.57	0.88	0	0	0.76	0.01	0.75
ACTA2+ mural cells	RERGL	1.9	0.87	0	0	0.75	0	0.75
ACTA2+ mural cells	NOTCH3	1.37	0.87	0	0	0.75	0.01	0.74
ACTA2+ mural cells	MYLK	1.61	0.88	0	0	0.78	0.05	0.73
ACTA2+ mural cells	MAP1B	1.52	0.88	0	0	0.79	0.06	0.73
ACTA2+ mural cells	LMOD1	1.47	0.87	0	0	0.75	0.03	0.73
ACTA2+ mural cells	HES4	1.41	0.86	0	0	0.74	0.02	0.72
ACTA2+ mural cells	RCAN2	1.27	0.86	0	0	0.72	0.01	0.71
ACTA2+ mural cells	TINAGL1	1.47	0.86	0	0	0.75	0.05	0.7
ACTA2+ mural cells	PPP1R14A	1.36	0.85	0	0	0.69	0	0.69
ACTA2+ mural cells	IGFBP7	3.65	0.97	0	0	0.99	0.31	0.68
ACTA2+ mural cells	CSRP2	1.28	0.85	0	0	0.72	0.04	0.67
ACTA2+ mural cells	TPM1	2.43	0.95	0	0	0.95	0.29	0.66
ACTA2+ mural cells	NR2F2	1.6	0.88	0	0	0.83	0.18	0.65
ACTA2+ mural cells	RGS5	1.62	0.82	0	0	0.63	0	0.63
ACTA2+ mural cells	MYL9	2.94	0.97	0	0	0.97	0.36	0.61
ACTA2+ mural cells	EDNRA	0.92	0.81	0	0	0.62	0.01	0.61
ACTA2+ mural cells	LBH	1.49	0.86	0	0	0.81	0.21	0.6
ACTA2+ mural cells	SOD3	1.69	0.86	0	0	0.8	0.2	0.6
ACTA2+ mural cells	FRZB	0.9	0.78	0	0	0.58	0.02	0.56
ACTA2+ mural cells	MRVI1	0.8	0.78	0	0	0.57	0.01	0.56
ACTA2+ mural cells	SNCG	1.12	0.79	0	0	0.65	0.1	0.55
ACTA2+ mural cells	C11orf96	1.96	0.87	0	0	0.9	0.36	0.55
ACTA2+ mural cells	CNN1	1	0.77	0	0	0.55	0	0.55
ACTA2+ mural cells	MFGE8	1.52	0.85	0	0	0.77	0.22	0.55
ACTA2+ mural cells	CCDC3	0.88	0.78	0	0	0.57	0.03	0.55
ACTA2+ mural cells	NTRK2	0.94	0.78	0	0	0.64	0.12	0.52
ACTA2+ mural cells	SLIT3	0.81	0.77	0	0	0.58	0.05	0.52
ACTA2+ mural cells	TBX2	0.75	0.76	0	0	0.52	0	0.52
ACTA2+ mural cells	RBPMS	0.95	0.79	0	0	0.66	0.14	0.52
ACTA2+ mural cells	EFHD1	0.73	0.76	0	0	0.54	0.02	0.52
ACTA2+ mural cells	CPE	0.9	0.77	0	0	0.66	0.15	0.51
ACTA2+ mural cells	PDE5A	0.78	0.76	0	0	0.55	0.04	0.51
ACTA2+ mural cells	FHL5	0.76	0.75	0	0	0.51	0	0.51
ACTA2+ mural cells	CASQ2	0.74	0.75	0	0	0.51	0	0.51
ACTA2+ mural cells	NEXN	0.89	0.76	0	0	0.54	0.04	0.5
ACTA2+ mural cells	ID4	0.99	0.77	0	0	0.62	0.12	0.49
ACTA2+ mural cells	ITIH5	0.92	0.77	0	0	0.66	0.17	0.49
ACTA2+ mural cells	ADIRF	2.52	0.94	0	0	0.96	0.47	0.49
ACTA2+ mural cells	AOC3	0.68	0.74	0	0	0.51	0.03	0.48
ACTA2+ mural cells	KCNAB1	0.69	0.74	0	0	0.49	0.01	0.48
ACTA2+ mural cells	MSRB3	0.82	0.76	0	0	0.6	0.13	0.48
ACTA2+ mural cells	ESAM	0.66	0.74	0	0	0.54	0.06	0.48
ACTA2+ mural cells	COL18A1	1.07	0.78	0	0	0.65	0.18	0.47
ACTA2+ mural cells	ITGA7	0.61	0.74	0	0	0.49	0.02	0.47
ACTA2+ mural cells	RRAD	0.79	0.73	0	0	0.48	0.02	0.46
ACTA2+ mural cells	THBS1	0.98	0.74	0	0	0.51	0.05	0.46
ACTA2+ mural cells	PTP4A3	0.65	0.73	0	0	0.48	0.03	0.46
ACTA2+ mural cells	CDH6	0.59	0.73	0	0	0.45	0	0.45
ACTA2+ mural cells	ADRA2A	0.7	0.73	0	0	0.45	0	0.45
ACTA2+ mural cells	PPP1R12B	0.73	0.74	0	0	0.54	0.09	0.45
ACTA2+ mural cells	BCAM	0.82	0.73	0	0	0.49	0.05	0.44
ACTA2+ mural cells	MGLL	0.7	0.74	0	0	0.62	0.18	0.44
ACTA2+ mural cells	NRGN	0.65	0.72	0	0	0.47	0.04	0.44
ACTA2+ mural cells	ACTG2	0.8	0.72	0	0	0.44	0	0.44
ACTA2+ mural cells	FABP4	0.77	0.71	0	0	0.47	0.04	0.43
ACTA2+ mural cells	ADAMTS1	1.17	0.75	0	0	0.67	0.24	0.43
ACTA2+ mural cells	SYNE2	0.82	0.72	0	0	0.65	0.22	0.43
ACTA2+ mural cells	PDGFA	0.62	0.72	0	0	0.51	0.08	0.43
ACTA2+ mural cells	FILIP1L	1.25	0.8	0	0	0.86	0.44	0.42
ACTA2+ mural cells	PDLIM3	0.86	0.74	0	0	0.62	0.2	0.42
ACTA2+ mural cells	DKK 3.00	0.6	0.72	0	0	0.48	0.05	0.42
ACTA2+ mural cells	CLMN	0.53	0.71	0	0	0.44	0.02	0.41
ACTA2+ mural cells	PHLDB2	0.68	0.73	0	0	0.59	0.18	0.41
ACTA2+ mural cells	PRKG1	0.58	0.72	0	0	0.49	0.07	0.41
ACTA2+ mural cells	ARHGAP29	0.73	0.72	0	0	0.62	0.21	0.41
ACTA2+ mural cells	MYOM1	0.53	0.7	0	0	0.42	0.01	0.41
ACTA2+ mural cells	ATF3	1.58	0.78	0	0	0.79	0.39	0.4
ACTA2+ mural cells	COX4I2	0.58	0.7	0	0	0.4	0	0.4
ACTA2+ mural cells	PAWR	0.54	0.7	0	0	0.44	0.04	0.4
ACTA2+ mural cells	PDGFRB	0.66	0.72	0	0	0.57	0.17	0.4
ACTA2+ mural cells	CRIP2	1.08	0.77	0	0	0.76	0.37	0.39
ACTA2+ mural cells	RASL11A	0.69	0.71	0	0	0.56	0.17	0.39
ACTA2+ mural cells	MT1A	0.96	0.71	0	0	0.51	0.12	0.39
ACTA2+ mural cells	SMOC2	0.64	0.7	0	0	0.54	0.15	0.39
ACTA2+ mural cells	SYNM	0.56	0.7	0	0	0.43	0.05	0.38
ACTA2+ mural cells	COBLL1	0.59	0.71	0	0	0.53	0.16	0.37
ACTA2+ mural cells	SLC7A2	0.52	0.69	0	0	0.46	0.09	0.37
ACTA2+ mural cells	PGF	0.53	0.69	0	0	0.46	0.09	0.37
ACTA2+ mural cells	EHD2	0.64	0.72	0	0	0.58	0.21	0.36
ACTA2+ mural cells	HSPB6	0.54	0.67	0	0	0.42	0.09	0.33
ACTA2+ mural cells	NDUFA4L2	1.06	0.74	2.64e-301	2.73e-299	0.7	0.3	0.4
ACTA2+ mural cells	IGFBP5	1.51	0.77	1.13e-296	1.15e-294	0.89	0.48	0.41
ACTA2+ mural cells	CRYAB	0.86	0.74	2.79e-269	2.72e-267	0.71	0.34	0.36
ACTA2+ mural cells	GADD45B	1.37	0.75	1.16e-251	1.08e-249	0.82	0.51	0.31
ACTA2+ mural cells	CRIP1	1.2	0.76	7.31e-243	6.53e-241	0.94	0.73	0.21
ACTA2+ mural cells	MT1M	1.14	0.73	8.78e-239	7.79e-237	0.71	0.37	0.34
ACTA2+ mural cells	RGS16	0.84	0.69	2.16e-232	1.88e-230	0.55	0.21	0.34
ACTA2+ mural cells	HES1	0.56	0.66	4.23e-225	3.57e-223	0.46	0.16	0.3
ACTA2+ mural cells	CDKN1A	1.13	0.71	1.41e-215	1.15e-213	0.65	0.35	0.31
ACTA2+ mural cells	TUBA1C	0.62	0.69	1.67e-210	1.35e-208	0.58	0.27	0.31
ACTA2+ mural cells	ZFP36	1.27	0.74	7.47e-205	5.9e-203	0.91	0.75	0.16
ACTA2+ mural cells	JUN	1.26	0.74	5.46e-204	4.25e-202	0.9	0.77	0.13
ACTA2+ mural cells	CCL2	0.83	0.65	8.76e-197	6.55e-195	0.43	0.15	0.28
ACTA2+ mural cells	BGN	0.83	0.69	8.7e-182	6.16e-180	0.71	0.34	0.37
ACTA2+ mural cells	CNN3	0.58	0.69	5.79e-177	4e-175	0.64	0.31	0.33
ACTA2+ mural cells	NR4A1	1.01	0.68	4.76e-169	3.17e-167	0.61	0.32	0.29
ACTA2+ mural cells	MYC	0.78	0.68	3.75e-168	2.48e-166	0.6	0.31	0.28
ACTA2+ mural cells	EGR1	0.97	0.7	4.26e-149	2.53e-147	0.84	0.67	0.18
ACTA2+ mural cells	PTMS	0.6	0.69	9.73e-135	5.44e-133	0.8	0.59	0.21
ACTA2+ mural cells	MT1E	0.89	0.68	6.07e-130	3.28e-128	0.76	0.48	0.28
ACTA2+ mural cells	SOCS3	0.83	0.68	4.72e-127	2.51e-125	0.71	0.48	0.23
ACTA2+ mural cells	FHL1	0.55	0.66	2.33e-125	1.23e-123	0.64	0.36	0.28
ACTA2+ mural cells	CEBPD	0.78	0.67	8.28e-106	3.87e-104	0.83	0.68	0.15
ACTA2+ mural cells	MYADM	0.53	0.65	3.8e-97	1.67e-95	0.64	0.42	0.22
ACTA2+ mural cells	HSPA1B	0.71	0.62	3.23e-76	1.2e-74	0.54	0.34	0.2
ACTA2+ mural cells	IER2	0.54	0.63	2.34e-61	7.32e-60	0.77	0.63	0.14
ACTA2+ mural cells	MT2A	0.66	0.6	4.83e-34	9.79e-33	0.91	0.69	0.21
B cells	MS4A1	2.4	0.96	0	0	0.92	0	0.92
B cells	CD79A	2.17	0.94	0	0	0.88	0.02	0.87
B cells	CXCR4	3.09	0.95	0	0	0.95	0.12	0.82
B cells	CD37	2.67	0.97	0	0	0.95	0.13	0.82
B cells	CD52	2.13	0.91	0	0	0.85	0.05	0.8
B cells	LTB	1.86	0.89	0	0	0.81	0.03	0.78
B cells	CD69	2.08	0.86	0	0	0.76	0.05	0.71
B cells	LAPTM5	1.86	0.87	0	0	0.89	0.2	0.69
B cells	CD48	1.33	0.84	0	0	0.73	0.06	0.67
B cells	PTPRCAP	1.47	0.84	0	0	0.69	0.03	0.67
B cells	CD74	3.59	0.93	0	0	1	0.34	0.65
B cells	CORO1A	1.35	0.84	0	0	0.75	0.1	0.65
B cells	RAC2	1.23	0.82	0	0	0.7	0.07	0.63
B cells	LIMD2	1.17	0.82	0	0	0.67	0.05	0.62
B cells	RALGPS2	1.24	0.82	0	0	0.67	0.06	0.61
B cells	TNFRSF13C	1.02	0.79	0	0	0.58	0	0.58
B cells	TAGAP	1.18	0.8	0	0	0.65	0.08	0.57
B cells	CD83	1.33	0.79	0	0	0.65	0.1	0.56
B cells	CYTIP	1.08	0.78	0	0	0.64	0.1	0.54
B cells	LY9	1.18	0.77	0	0	0.56	0.01	0.54
B cells	CD53	0.97	0.77	0	0	0.64	0.13	0.51
B cells	CD24	0.91	0.75	0	0	0.51	0.01	0.5
B cells	IRF8	0.92	0.76	0	0	0.55	0.05	0.5
B cells	GPR183	1.04	0.75	0	0	0.59	0.11	0.48
B cells	FCMR	0.8	0.74	0	0	0.49	0.01	0.48
B cells	BIRC3	0.95	0.75	0	0	0.57	0.09	0.47
B cells	CCR7	0.97	0.73	0	0	0.48	0.01	0.46
B cells	NR4A2	1.32	0.77	0	0	0.67	0.21	0.46
B cells	RHOH	0.81	0.73	0	0	0.48	0.03	0.45
B cells	ADAM28	0.7	0.71	0	0	0.44	0.02	0.42
B cells	STK17B	0.79	0.72	0	0	0.58	0.17	0.41
B cells	ISG20	0.73	0.7	0	0	0.44	0.05	0.39
B cells	IL2RG	0.64	0.7	0	0	0.45	0.05	0.39
B cells	UCP2	0.72	0.7	0	0	0.49	0.1	0.39
B cells	EVI2B	0.68	0.7	0	0	0.52	0.14	0.39
B cells	DUSP2	0.81	0.69	0	0	0.44	0.05	0.39
B cells	CD79B	0.66	0.69	0	0	0.41	0.03	0.37
B cells	NCF1	0.56	0.67	0	0	0.51	0.15	0.36
B cells	SP140	0.6	0.68	0	0	0.4	0.04	0.36
B cells	SELL	0.63	0.68	0	0	0.4	0.06	0.35
B cells	LY86	0.52	0.67	0	0	0.4	0.07	0.33
B cells	GRASP	0.65	0.68	0	0	0.43	0.1	0.33
B cells	CYBA	1.27	0.83	0	0	0.92	0.6	0.32
B cells	LCP1	0.52	0.65	0	0	0.44	0.12	0.31
B cells	KLF6	1.51	0.8	0	0	0.89	0.63	0.25
B cells	TSC22D3	1.6	0.86	0	0	0.92	0.71	0.22
B cells	JUND	1.57	0.86	0	0	0.95	0.79	0.15
B cells	NR4A1	0.96	0.7	2.17e-302	1.59e-300	0.64	0.32	0.32
B cells	PDE4B	0.56	0.65	1.65e-214	8.27e-213	0.47	0.23	0.24
B cells	SRGN	0.65	0.66	3.4e-197	1.57e-195	0.62	0.3	0.32
B cells	CD55	0.58	0.65	1.16e-121	3.37e-120	0.74	0.58	0.17
B cells	NFKBIA	0.52	0.63	1.51e-95	3.46e-94	0.79	0.69	0.11
B cells	FOSB	0.52	0.62	1.29e-73	2.21e-72	0.81	0.67	0.15
Endothelial	CCL14	2.84	0.92	0	0	0.85	0	0.85
Endothelial	ACKR1	2.6	0.91	0	0	0.82	0	0.82
Endothelial	VWF	1.81	0.9	0	0	0.79	0	0.79
Endothelial	TM4SF1	1.96	0.91	0	0	0.83	0.04	0.79
Endothelial	ADGRL4	1.54	0.89	0	0	0.78	0	0.78
Endothelial	ECSCR	1.32	0.87	0	0	0.73	0	0.73
Endothelial	IGFBP7	3.07	0.95	0	0	0.96	0.24	0.72
Endothelial	EGFL7	1.24	0.85	0	0	0.69	0.01	0.69
Endothelial	CLEC14A	1.22	0.84	0	0	0.68	0	0.68
Endothelial	SYNE2	1.91	0.89	0	0	0.83	0.15	0.68
Endothelial	POSTN	1.82	0.84	0	0	0.68	0.01	0.68
Endothelial	PTPRB	1.13	0.83	0	0	0.66	0	0.66
Endothelial	NOSTRIN	1.24	0.84	0	0	0.68	0.02	0.66
Endothelial	CD74	1.61	0.74	0	0	0.92	0.28	0.64
Endothelial	PREX2	1.06	0.82	0	0	0.64	0	0.63
Endothelial	CD34	1.27	0.83	0	0	0.74	0.11	0.63
Endothelial	CALCRL	1.42	0.85	0	0	0.76	0.14	0.62
Endothelial	JAM2	1.08	0.82	0	0	0.65	0.03	0.62
Endothelial	CYYR1	0.97	0.81	0	0	0.61	0	0.61
Endothelial	IL33	1.19	0.82	0	0	0.67	0.06	0.61
Endothelial	EDN1	1.48	0.8	0	0	0.6	0	0.6
Endothelial	NPDC1	1.33	0.85	0	0	0.77	0.18	0.59
Endothelial	TNFSF10	1.41	0.84	0	0	0.77	0.17	0.59
Endothelial	CDH5	0.86	0.79	0	0	0.59	0	0.59
Endothelial	RNASE1	0.8	0.72	0	0	0.79	0.2	0.59
Endothelial	ESAM	0.87	0.79	0	0	0.59	0.01	0.58
Endothelial	RAMP2	1.6	0.87	0	0	0.83	0.25	0.58
Endothelial	COL15A1	1.06	0.79	0	0	0.62	0.05	0.57
Endothelial	AQP1	1.8	0.89	0	0	0.86	0.29	0.57
Endothelial	NRN1	0.9	0.79	0	0	0.58	0.02	0.56
Endothelial	GNG11	1.93	0.92	0	0	0.91	0.37	0.54
Endothelial	ARHGAP29	1.04	0.8	0	0	0.69	0.15	0.54
Endothelial	RAMP3	0.97	0.78	0	0	0.6	0.06	0.53
Endothelial	SNCG	0.84	0.77	0	0	0.58	0.05	0.53
Endothelial	ITM2A	1.23	0.81	0	0	0.75	0.24	0.52
Endothelial	LIFR	1.11	0.79	0	0	0.66	0.15	0.51
Endothelial	SMAD1	0.84	0.77	0	0	0.57	0.06	0.51
Endothelial	ERG	0.69	0.75	0	0	0.51	0.01	0.5
Endothelial	FABP5	1.15	0.77	0	0	0.62	0.12	0.5
Endothelial	MYCT1	0.67	0.75	0	0	0.5	0	0.5
Endothelial	SPRY1	1.01	0.77	0	0	0.6	0.1	0.5
Endothelial	LMCD1	0.85	0.77	0	0	0.6	0.1	0.5
Endothelial	MMRN1	0.92	0.74	0	0	0.48	0	0.48
Endothelial	ANKRD29	0.7	0.74	0	0	0.5	0.02	0.48
Endothelial	SOX18	0.73	0.74	0	0	0.48	0	0.48
Endothelial	PALMD	1.26	0.82	0	0	0.79	0.32	0.47
Endothelial	ADCY4	0.63	0.73	0	0	0.46	0	0.46
Endothelial	PLAT	0.78	0.74	0	0	0.5	0.04	0.46
Endothelial	PALM2-AKAP2	0.78	0.75	0	0	0.59	0.13	0.46
Endothelial	TSPAN7	0.86	0.75	0	0	0.68	0.22	0.46
Endothelial	TM4SF18	0.69	0.73	0	0	0.46	0	0.46
Endothelial	DOCK9	0.64	0.73	0	0	0.5	0.05	0.45
Endothelial	MMRN2	0.59	0.73	0	0	0.45	0	0.45
Endothelial	OLFM1	0.81	0.74	0	0	0.55	0.11	0.45
Endothelial	ID1	0.96	0.74	0	0	0.6	0.15	0.44
Endothelial	NR2F2	0.81	0.74	0	0	0.58	0.14	0.44
Endothelial	CNN3	0.97	0.77	0	0	0.7	0.27	0.43
Endothelial	TINAGL1	0.53	0.71	0	0	0.43	0.01	0.42
Endothelial	SLCO2A1	0.64	0.71	0	0	0.42	0	0.42
Endothelial	CRIP2	1.01	0.77	0	0	0.74	0.33	0.41
Endothelial	ADIRF	1.4	0.82	0	0	0.84	0.43	0.41
Endothelial	SOCS2	0.6	0.71	0	0	0.45	0.04	0.41
Endothelial	SEMA6A	0.54	0.71	0	0	0.41	0	0.41
Endothelial	GIMAP5	0.55	0.71	0	0	0.44	0.04	0.41
Endothelial	RHOJ	0.51	0.7	0	0	0.42	0.03	0.4
Endothelial	RBP7	0.57	0.7	0	0	0.41	0.02	0.39
Endothelial	SELP	0.62	0.71	0	0	0.49	0.1	0.39
Endothelial	SPTBN1	1.23	0.81	0	0	0.81	0.42	0.39
Endothelial	SH3BGRL2	0.51	0.7	0	0	0.4	0.01	0.39
Endothelial	AKR1C3	0.63	0.71	0	0	0.53	0.14	0.38
Endothelial	THBD	0.62	0.69	0	0	0.45	0.08	0.37
Endothelial	CCDC69	0.56	0.7	0	0	0.49	0.12	0.37
Endothelial	IFI27	1.12	0.76	0	0	0.86	0.5	0.36
Endothelial	MGLL	0.57	0.69	0	0	0.49	0.15	0.34
Endothelial	ABLIM1	0.51	0.68	0	0	0.51	0.18	0.33
Endothelial	PDK4	0.52	0.63	0	0	0.54	0.31	0.23
Endothelial	MTRNR2L12	0.63	0.63	0	0	0.61	0.41	0.19
Endothelial	SOCS3	0.63	0.64	0	0	0.65	0.46	0.19
Endothelial	EMP1	0.53	0.64	0	0	0.66	0.49	0.17
Lining fibroblasts	CRTAC1	3.36	0.97	0	0	0.98	0.11	0.86
Lining fibroblasts	CLIC5	1.71	0.91	0	0	0.82	0.01	0.81
Lining fibroblasts	ITGB8	1.71	0.91	0	0	0.88	0.12	0.76
Lining fibroblasts	ITGBL1	2.29	0.95	0	0	0.96	0.22	0.74
Lining fibroblasts	THBS4	2.24	0.93	0	0	0.95	0.27	0.68
Lining fibroblasts	ERRFI1	1.88	0.9	0	0	0.9	0.23	0.67
Lining fibroblasts	TMEM196	1.28	0.86	0	0	0.82	0.16	0.66
Lining fibroblasts	PRG4	5.52	0.99	0	0	1	0.34	0.66
Lining fibroblasts	IGFBP5	2.02	0.88	0	0	0.92	0.27	0.66
Lining fibroblasts	HBEGF	1.65	0.86	0	0	0.79	0.13	0.65
Lining fibroblasts	HTRA1	3.36	0.97	0	0	0.98	0.35	0.63
Lining fibroblasts	GPR1	1.32	0.82	0	0	0.67	0.04	0.62
Lining fibroblasts	DNASE1L3	1.12	0.82	0	0	0.67	0.05	0.62
Lining fibroblasts	SOX5	1.23	0.85	0	0	0.8	0.18	0.62
Lining fibroblasts	ZNF385B	1.1	0.83	0	0	0.76	0.15	0.61
Lining fibroblasts	GABRA4	0.83	0.8	0	0	0.62	0.02	0.6
Lining fibroblasts	SEMA5A	0.89	0.8	0	0	0.64	0.04	0.59
Lining fibroblasts	NTN4	1.05	0.82	0	0	0.72	0.13	0.59
Lining fibroblasts	GPX3	1.62	0.86	0	0	0.87	0.3	0.57
Lining fibroblasts	PLA2G2A	2.06	0.74	0	0	0.95	0.39	0.57
Lining fibroblasts	ANK3	0.84	0.79	0	0	0.61	0.05	0.56
Lining fibroblasts	COL1A2	1.43	0.7	0	0	0.96	0.41	0.55
Lining fibroblasts	CREB5	1.22	0.83	0	0	0.83	0.29	0.55
Lining fibroblasts	UAP1	1.09	0.81	0	0	0.78	0.24	0.54
Lining fibroblasts	PCOLCE	1.43	0.79	0	0	0.9	0.36	0.54
Lining fibroblasts	PCSK6	0.74	0.78	0	0	0.62	0.08	0.54
Lining fibroblasts	AK1	1.18	0.83	0	0	0.78	0.25	0.53
Lining fibroblasts	ENPP1	0.8	0.77	0	0	0.65	0.13	0.52
Lining fibroblasts	PCOLCE2	0.84	0.76	0	0	0.74	0.22	0.52
Lining fibroblasts	GFPT2	0.86	0.78	0	0	0.7	0.19	0.52
Lining fibroblasts	SEMA3A	0.72	0.76	0	0	0.55	0.04	0.51
Lining fibroblasts	LUM	0.89	0.64	0	0	0.9	0.4	0.5
Lining fibroblasts	CFI	1.07	0.79	0	0	0.86	0.35	0.5
Lining fibroblasts	TNXB	1.07	0.76	0	0	0.81	0.31	0.5
Lining fibroblasts	MMP3	1.45	0.75	0	0	0.52	0.03	0.49
Lining fibroblasts	FGF10	0.76	0.75	0	0	0.66	0.17	0.49
Lining fibroblasts	VCAM1	1.1	0.77	0	0	0.75	0.26	0.48
Lining fibroblasts	FAM49A	0.68	0.76	0	0	0.62	0.14	0.48
Lining fibroblasts	BCAT1	0.75	0.76	0	0	0.67	0.2	0.48
Lining fibroblasts	TIMP3	2.2	0.89	0	0	0.98	0.51	0.48
Lining fibroblasts	CRLF1	0.87	0.74	0	0	0.63	0.15	0.47
Lining fibroblasts	STEAP4	1.03	0.74	0	0	0.73	0.26	0.47
Lining fibroblasts	COLEC12	1.3	0.82	0	0	0.91	0.44	0.47
Lining fibroblasts	BTC	0.58	0.74	0	0	0.5	0.03	0.47
Lining fibroblasts	CLU	2.78	0.9	0	0	0.99	0.52	0.47
Lining fibroblasts	IGFBP6	0.74	0.72	0	0	0.68	0.22	0.46
Lining fibroblasts	SMIM14	1	0.8	0	0	0.82	0.36	0.46
Lining fibroblasts	MTUS2	0.56	0.73	0	0	0.46	0	0.46
Lining fibroblasts	NDUFA4L2	0.92	0.74	0	0	0.61	0.15	0.46
Lining fibroblasts	MT1E	1	0.73	0	0	0.79	0.34	0.45
Lining fibroblasts	TSPAN7	0.69	0.72	0	0	0.58	0.13	0.45
Lining fibroblasts	COL4A1	0.66	0.73	0	0	0.65	0.2	0.45
Lining fibroblasts	PROCR	0.81	0.75	0	0	0.71	0.26	0.45
Lining fibroblasts	EML1	0.58	0.73	0	0	0.56	0.12	0.44
Lining fibroblasts	VEGFC	0.57	0.72	0	0	0.5	0.06	0.44
Lining fibroblasts	SLC2A12	0.58	0.72	0	0	0.49	0.05	0.44
Lining fibroblasts	TNC	0.7	0.7	0	0	0.67	0.23	0.44
Lining fibroblasts	TMEM100	0.63	0.73	0	0	0.59	0.15	0.44
Lining fibroblasts	ANGPTL2	0.7	0.73	0	0	0.68	0.24	0.44
Lining fibroblasts	C11orf96	0.85	0.72	0	0	0.66	0.22	0.43
Lining fibroblasts	COL6A3	0.69	0.69	0	0	0.75	0.32	0.43
Lining fibroblasts	MEDAG	0.69	0.72	0	0	0.68	0.25	0.43
Lining fibroblasts	DEFB1	0.66	0.72	0	0	0.53	0.1	0.43
Lining fibroblasts	GJB2	0.69	0.71	0	0	0.44	0.01	0.43
Lining fibroblasts	SCARA3	0.56	0.72	0	0	0.56	0.13	0.43
Lining fibroblasts	COL6A2	0.66	0.66	0	0	0.82	0.4	0.42
Lining fibroblasts	PLEKHA1	0.62	0.73	0	0	0.59	0.18	0.42
Lining fibroblasts	CYP1B1	0.8	0.7	0	0	0.75	0.33	0.42
Lining fibroblasts	MT2A	2.19	0.84	0	0	0.97	0.56	0.41
Lining fibroblasts	MGP	1.45	0.73	0	0	0.96	0.55	0.41
Lining fibroblasts	CD9	1.34	0.82	0	0	0.87	0.46	0.41
Lining fibroblasts	PLOD2	0.6	0.72	0	0	0.63	0.22	0.41
Lining fibroblasts	MT1X	0.95	0.73	0	0	0.79	0.38	0.41
Lining fibroblasts	RGCC	0.81	0.72	0	0	0.7	0.29	0.41
Lining fibroblasts	CD55	1.22	0.8	0	0	0.85	0.45	0.4
Lining fibroblasts	TPD52L1	0.56	0.7	0	0	0.63	0.22	0.4
Lining fibroblasts	FOXO1	0.65	0.73	0	0	0.64	0.25	0.4
Lining fibroblasts	SNED1	0.57	0.7	0	0	0.65	0.25	0.4
Lining fibroblasts	LTBP4	0.69	0.71	0	0	0.63	0.23	0.39
Lining fibroblasts	CD82	0.57	0.71	0	0	0.55	0.16	0.39
Lining fibroblasts	MT1M	0.68	0.7	0	0	0.64	0.25	0.39
Lining fibroblasts	APP	1.25	0.83	0	0	0.91	0.52	0.39
Lining fibroblasts	HAS1	0.55	0.69	0	0	0.51	0.12	0.39
Lining fibroblasts	CRYAB	0.52	0.69	0	0	0.61	0.22	0.39
Lining fibroblasts	VKORC1	1.23	0.82	0	0	0.85	0.47	0.38
Lining fibroblasts	TWISTNB	0.87	0.72	0	0	0.56	0.18	0.38
Lining fibroblasts	FXYD1	0.54	0.7	0	0	0.6	0.22	0.38
Lining fibroblasts	C1GALT1	0.6	0.7	0	0	0.68	0.31	0.37
Lining fibroblasts	PTGDS	0.96	0.68	0	0	0.65	0.28	0.36
Lining fibroblasts	TPPP3	0.68	0.69	0	0	0.59	0.23	0.36
Lining fibroblasts	FN1	3.38	0.98	0	0	1	0.64	0.35
Lining fibroblasts	TNFAIP6	0.6	0.66	0	0	0.58	0.24	0.34
Lining fibroblasts	CFD	1.24	0.69	0	0	0.94	0.61	0.33
Lining fibroblasts	ANKH	0.53	0.67	0	0	0.67	0.35	0.32
Lining fibroblasts	RGS16	0.54	0.65	0	0	0.41	0.12	0.29
Lining fibroblasts	CLEC3B	0.93	0.65	0	0	0.5	0.21	0.28
Lining fibroblasts	TIMP1	1.69	0.85	0	0	0.97	0.69	0.28
Lining fibroblasts	PLTP	0.52	0.63	0	0	0.75	0.48	0.28
Lining fibroblasts	APLP2	1.18	0.83	0	0	0.96	0.69	0.27
Lining fibroblasts	EMP3	0.77	0.68	0	0	0.9	0.64	0.26
Lining fibroblasts	BZW1	0.53	0.66	0	0	0.79	0.56	0.24
Lining fibroblasts	S100A4	0.91	0.67	0	0	0.94	0.74	0.2
Lining fibroblasts	SSR4	0.5	0.66	0	0	0.83	0.64	0.19
Lining fibroblasts	CRIP1	0.54	0.61	0	0	0.84	0.68	0.16
Lining fibroblasts	SH3BGRL3	0.63	0.67	0	0	0.89	0.75	0.14
Myeloid	TYROBP	3.12	0.98	0	0	0.97	0	0.96
Myeloid	AIF1	2.53	0.96	0	0	0.92	0	0.92
Myeloid	C1QA	3.18	0.95	0	0	0.91	0	0.91
Myeloid	IFI30	3.03	0.96	0	0	0.92	0.02	0.9
Myeloid	C1QB	3.06	0.95	0	0	0.89	0	0.89
Myeloid	LYZ	2.63	0.94	0	0	0.89	0	0.89
Myeloid	FCER1G	2.22	0.94	0	0	0.87	0	0.87
Myeloid	CYBB	2.33	0.93	0	0	0.87	0.01	0.86
Myeloid	CTSS	2.53	0.96	0	0	0.93	0.1	0.83
Myeloid	C1QC	2.2	0.9	0	0	0.81	0	0.81
Myeloid	RNASE1	3.38	0.95	0	0	0.91	0.11	0.8
Myeloid	CD74	3.91	0.97	0	0	0.99	0.19	0.8
Myeloid	CD163	1.87	0.89	0	0	0.78	0	0.78
Myeloid	MARCO	2.47	0.89	0	0	0.78	0	0.78
Myeloid	LAPTM5	1.87	0.89	0	0	0.83	0.05	0.77
Myeloid	VSIG4	1.75	0.88	0	0	0.76	0	0.76
Myeloid	FCGR3A	1.88	0.88	0	0	0.76	0	0.76
Myeloid	VAMP8	1.64	0.88	0	0	0.77	0.04	0.74
Myeloid	MSR1	1.53	0.86	0	0	0.72	0	0.72
Myeloid	ADAP2	1.22	0.81	0	0	0.63	0	0.62
Myeloid	CD84	1.17	0.81	0	0	0.62	0.01	0.61
Myeloid	NCF1	1.34	0.81	0	0	0.64	0.03	0.61
Myeloid	ALOX5AP	1.22	0.81	0	0	0.64	0.03	0.61
Myeloid	SPI1	1.09	0.8	0	0	0.6	0	0.6
Myeloid	COTL1	1.35	0.83	0	0	0.71	0.12	0.59
Myeloid	SRGN	1.64	0.83	0	0	0.78	0.19	0.59
Myeloid	LILRB5	1.1	0.78	0	0	0.57	0	0.57
Myeloid	ITGB2	0.99	0.78	0	0	0.59	0.04	0.56
Myeloid	FBP1	1.08	0.78	0	0	0.56	0.01	0.56
Myeloid	CPVL	1.06	0.78	0	0	0.59	0.03	0.56
Myeloid	C1orf162	0.98	0.78	0	0	0.56	0.01	0.55
Myeloid	S100A9	1.2	0.77	0	0	0.55	0	0.55
Myeloid	GLUL	1.7	0.87	0	0	0.82	0.28	0.54
Myeloid	LGMN	1.52	0.83	0	0	0.71	0.18	0.54
Myeloid	S100A8	1.33	0.76	0	0	0.52	0	0.52
Myeloid	RGS1	1.18	0.76	0	0	0.56	0.05	0.51
Myeloid	MNDA	0.9	0.75	0	0	0.5	0	0.5
Myeloid	FPR3	0.83	0.75	0	0	0.49	0	0.49
Myeloid	CAPG	1.02	0.77	0	0	0.58	0.09	0.49
Myeloid	C5AR1	0.87	0.74	0	0	0.48	0	0.48
Myeloid	CCL3	1.24	0.74	0	0	0.49	0.01	0.48
Myeloid	IGSF6	0.85	0.74	0	0	0.48	0	0.48
Myeloid	EVI2B	0.83	0.74	0	0	0.52	0.05	0.48
Myeloid	HCLS1	0.78	0.74	0	0	0.52	0.06	0.46
Myeloid	RASGEF1B	0.97	0.76	0	0	0.58	0.12	0.46
Myeloid	CLEC7A	0.71	0.73	0	0	0.45	0	0.45
Myeloid	TIMD4	0.88	0.73	0	0	0.45	0	0.45
Myeloid	CCL4	1.24	0.72	0	0	0.48	0.02	0.45
Myeloid	TREM2	0.77	0.73	0	0	0.45	0	0.45
Myeloid	CTSH	0.9	0.75	0	0	0.59	0.14	0.45
Myeloid	ALDH1A1	0.81	0.73	0	0	0.47	0.02	0.44
Myeloid	CD53	0.69	0.72	0	0	0.49	0.05	0.44
Myeloid	ALDH2	1.06	0.77	0	0	0.64	0.21	0.43
Myeloid	OLR1	0.83	0.72	0	0	0.43	0	0.43
Myeloid	CD83	0.81	0.72	0	0	0.45	0.02	0.43
Myeloid	ITGAM	0.65	0.72	0	0	0.43	0	0.43
Myeloid	GPR34	0.74	0.71	0	0	0.43	0	0.43
Myeloid	CD37	0.67	0.71	0	0	0.49	0.06	0.42
Myeloid	LYVE1	0.95	0.71	0	0	0.42	0	0.42
Myeloid	LILRB4	0.64	0.71	0	0	0.42	0	0.42
Myeloid	CD68	1.42	0.83	0	0	0.8	0.38	0.42
Myeloid	IL18	0.62	0.71	0	0	0.41	0	0.41
Myeloid	AP1S2	0.88	0.74	0	0	0.59	0.18	0.41
Myeloid	2026-03-01	0.62	0.71	0	0	0.42	0.01	0.41
Myeloid	EMB	0.73	0.7	0	0	0.44	0.04	0.41
Myeloid	CPM	0.66	0.71	0	0	0.42	0.01	0.41
Myeloid	CTSB	1.97	0.91	0	0	0.89	0.48	0.4
Myeloid	CD4	0.67	0.71	0	0	0.47	0.07	0.4
Myeloid	APOE	1.67	0.75	0	0	0.73	0.33	0.4
Myeloid	AP1B1	0.7	0.71	0	0	0.48	0.08	0.4
Myeloid	LCP1	0.63	0.69	0	0	0.44	0.05	0.39
Myeloid	MPP1	0.64	0.7	0	0	0.44	0.06	0.38
Myeloid	BMP2K	0.7	0.71	0	0	0.49	0.11	0.38
Myeloid	ACP5	0.64	0.69	0	0	0.4	0.02	0.38
Myeloid	MARCKS	0.97	0.74	0	0	0.72	0.35	0.37
Myeloid	GRN	1.54	0.86	0	0	0.83	0.47	0.36
Myeloid	TNFAIP3	0.74	0.68	0	0	0.44	0.08	0.36
Myeloid	HMOX1	0.66	0.69	0	0	0.45	0.09	0.36
Myeloid	VASP	0.67	0.7	0	0	0.49	0.14	0.35
Myeloid	ME2	0.61	0.68	0	0	0.43	0.1	0.34
Myeloid	RAP2B	0.58	0.68	0	0	0.45	0.12	0.33
Myeloid	APOC1	0.88	0.68	0	0	0.42	0.09	0.33
Myeloid	GPNMB	1.2	0.77	0	0	0.73	0.4	0.33
Myeloid	DUSP6	0.72	0.69	0	0	0.5	0.17	0.33
Myeloid	CYBA	1.34	0.84	0	0	0.85	0.54	0.31
Myeloid	LTA4H	0.65	0.68	0	0	0.49	0.19	0.3
Myeloid	KLF6	1.42	0.81	0	0	0.86	0.58	0.28
Myeloid	PLAUR	0.59	0.66	0	0	0.41	0.14	0.27
Myeloid	NR4A2	0.52	0.63	0	0	0.41	0.17	0.24
Myeloid	FUCA1	0.5	0.64	0	0	0.4	0.17	0.24
Myeloid	CTSD	0.99	0.75	0	0	0.73	0.51	0.22
Myeloid	TYMP	0.62	0.67	0	0	0.55	0.33	0.22
Myeloid	EMP3	1.18	0.78	0	0	0.89	0.68	0.21
Myeloid	S100A4	1.2	0.75	0	0	0.96	0.77	0.19
Myeloid	CTSL	0.7	0.68	0	0	0.59	0.41	0.19
Myeloid	FTL	3.61	0.99	0	0	1	0.84	0.16
Myeloid	SAT1	1.04	0.76	0	0	0.92	0.78	0.14
Myeloid	PDK4	0.51	0.6	0	0	0.45	0.31	0.14
Myeloid	NFKBIA	0.65	0.66	0	0	0.77	0.67	0.1
Plasma cells	MZB1	3.11	1	0	0	0.99	0	0.99
Plasma cells	DERL3	2.66	0.98	0	0	0.97	0	0.97
Plasma cells	IGKC	4.48	0.94	0	0	0.89	0	0.89
Plasma cells	PIM2	1.44	0.94	0	0	0.91	0.02	0.89
Plasma cells	CD79A	1.61	0.93	0	0	0.89	0.01	0.87
Plasma cells	POU2AF1	1.06	0.93	0	0	0.87	0.01	0.87
Plasma cells	FCRL5	0.99	0.93	0	0	0.86	0	0.86
Plasma cells	JCHAIN	3.64	0.93	0	0	0.86	0	0.86
Plasma cells	ISG20	1.11	0.92	0	0	0.88	0.04	0.84
Plasma cells	CD27	1.03	0.91	0	0	0.83	0.01	0.82
Plasma cells	SLAMF7	0.76	0.9	0	0	0.82	0.01	0.81
Plasma cells	ITM2C	1.52	0.93	0	0	0.9	0.1	0.81
Plasma cells	TPD52	0.65	0.88	0	0	0.81	0.04	0.77
Plasma cells	SPAG4	0.74	0.88	0	0	0.77	0	0.77
Plasma cells	PRDM1	0.84	0.87	0	0	0.81	0.05	0.76
Plasma cells	SEL1L3	0.73	0.87	0	0	0.79	0.04	0.75
Plasma cells	LIME1	0.66	0.87	0	0	0.79	0.05	0.75
Plasma cells	MEI1	0.61	0.87	0	0	0.75	0.01	0.74
Plasma cells	SDC1	0.7	0.87	0	0	0.74	0.01	0.73
Plasma cells	CD38	0.66	0.86	0	0	0.75	0.02	0.73
Plasma cells	CYTIP	0.6	0.82	0	0	0.78	0.09	0.69
Plasma cells	ICAM3	0.57	0.84	0	0	0.78	0.09	0.68
Plasma cells	EAF2	0.52	0.83	0	0	0.69	0.04	0.66
Plasma cells	JSRP1	0.84	0.82	0	0	0.63	0	0.63
Plasma cells	SEC11C	1.72	0.94	0	0	0.93	0.3	0.63
Plasma cells	RGS1	1.02	0.79	0	0	0.76	0.14	0.62
Plasma cells	CXCR4	0.58	0.76	0	0	0.71	0.13	0.59
Plasma cells	PRDX4	1.05	0.83	0	0	0.89	0.46	0.43
Plasma cells	HSPA1B	1.43	0.75	0	0	0.74	0.34	0.41
Plasma cells	CYBA	1.6	0.88	0	0	0.95	0.6	0.35
Plasma cells	SSR4	2.38	0.97	0	0	0.97	0.69	0.27
Sublining fibroblasts	COL14A1	2.34	0.93	0	0	0.91	0.13	0.77
Sublining fibroblasts	CXCL12	2.08	0.89	0	0	0.83	0.12	0.72
Sublining fibroblasts	DPT	1.48	0.86	0	0	0.75	0.07	0.68
Sublining fibroblasts	VCAN	2.54	0.93	0	0	0.92	0.27	0.65
Sublining fibroblasts	AEBP1	1.18	0.83	0	0	0.7	0.06	0.64
Sublining fibroblasts	MMP2	1.83	0.89	0	0	0.87	0.25	0.62
Sublining fibroblasts	DCN	3.38	0.97	0	0	0.99	0.39	0.6
Sublining fibroblasts	PLPP1	1.55	0.86	0	0	0.79	0.19	0.6
Sublining fibroblasts	GAS1	1.26	0.82	0	0	0.67	0.07	0.6
Sublining fibroblasts	BGN	1.48	0.83	0	0	0.77	0.18	0.59
Sublining fibroblasts	COL3A1	2.31	0.91	0	0	0.94	0.35	0.59
Sublining fibroblasts	COL1A1	1.51	0.84	0	0	0.8	0.22	0.58
Sublining fibroblasts	CP	1.27	0.8	0	0	0.66	0.09	0.57
Sublining fibroblasts	FBLN1	1.08	0.79	0	0	0.61	0.05	0.56
Sublining fibroblasts	SFRP1	1.44	0.78	0	0	0.57	0.01	0.56
Sublining fibroblasts	LUM	2.26	0.89	0	0	0.96	0.41	0.55
Sublining fibroblasts	IGF1	1.44	0.78	0	0	0.59	0.05	0.54
Sublining fibroblasts	ECM2	0.92	0.78	0	0	0.62	0.08	0.54
Sublining fibroblasts	COL1A2	1.99	0.85	0	0	0.97	0.44	0.53
Sublining fibroblasts	COL6A1	1.37	0.85	0	0	0.87	0.35	0.52
Sublining fibroblasts	OGN	0.94	0.76	0	0	0.55	0.04	0.52
Sublining fibroblasts	PLA2G2A	2.35	0.79	0	0	0.94	0.43	0.51
Sublining fibroblasts	THY1	0.91	0.75	0	0	0.52	0.02	0.5
Sublining fibroblasts	MXRA5	0.77	0.75	0	0	0.54	0.04	0.5
Sublining fibroblasts	CFH	1.44	0.84	0	0	0.85	0.36	0.49
Sublining fibroblasts	LTBP1	0.71	0.75	0	0	0.57	0.08	0.48
Sublining fibroblasts	CHI3L2	1.17	0.75	0	0	0.54	0.05	0.48
Sublining fibroblasts	COL6A2	1.39	0.81	0	0	0.88	0.4	0.48
Sublining fibroblasts	NNMT	1.66	0.84	0	0	0.86	0.39	0.47
Sublining fibroblasts	MXRA8	0.97	0.78	0	0	0.73	0.26	0.47
Sublining fibroblasts	FBN1	1.35	0.81	0	0	0.78	0.32	0.46
Sublining fibroblasts	PDGFRL	0.77	0.75	0	0	0.58	0.13	0.45
Sublining fibroblasts	MFAP4	0.92	0.75	0	0	0.66	0.21	0.45
Sublining fibroblasts	FGF7	0.7	0.73	0	0	0.46	0.02	0.45
Sublining fibroblasts	PCOLCE	1.02	0.7	0	0	0.86	0.41	0.45
Sublining fibroblasts	MGST1	0.67	0.73	0	0	0.55	0.1	0.44
Sublining fibroblasts	OLFML3	0.58	0.72	0	0	0.45	0.02	0.43
Sublining fibroblasts	SSPN	0.73	0.75	0	0	0.63	0.2	0.43
Sublining fibroblasts	FHL1	0.9	0.75	0	0	0.67	0.24	0.43
Sublining fibroblasts	COL6A3	0.93	0.73	0	0	0.76	0.34	0.42
Sublining fibroblasts	PLPP3	0.89	0.75	0	0	0.67	0.26	0.41
Sublining fibroblasts	ASPN	0.92	0.7	0	0	0.42	0.01	0.4
Sublining fibroblasts	SERPINF1	1.13	0.78	0	0	0.79	0.38	0.4
Sublining fibroblasts	IGFBP4	1.98	0.86	0	0	0.9	0.5	0.4
Sublining fibroblasts	C3	0.68	0.7	0	0	0.42	0.04	0.39
Sublining fibroblasts	AKR1C1	0.57	0.7	0	0	0.53	0.14	0.38
Sublining fibroblasts	PRRX1	0.66	0.71	0	0	0.63	0.25	0.38
Sublining fibroblasts	MGP	1.35	0.72	0	0	0.96	0.57	0.38
Sublining fibroblasts	TAGLN	0.66	0.69	0	0	0.46	0.08	0.38
Sublining fibroblasts	CDKN1C	0.59	0.7	0	0	0.49	0.12	0.38
Sublining fibroblasts	PTGFR	0.55	0.69	0	0	0.41	0.03	0.38
Sublining fibroblasts	PRELP	0.57	0.69	0	0	0.45	0.07	0.38
Sublining fibroblasts	CDH11	0.53	0.69	0	0	0.45	0.08	0.37
Sublining fibroblasts	TIMP3	0.88	0.62	0	0	0.93	0.56	0.37
Sublining fibroblasts	MARCKS	0.65	0.68	0	0	0.69	0.32	0.36
Sublining fibroblasts	MDK	0.58	0.69	0	0	0.42	0.06	0.36
Sublining fibroblasts	COL5A2	0.6	0.69	0	0	0.63	0.27	0.36
Sublining fibroblasts	RARRES1	0.82	0.69	0	0	0.48	0.13	0.35
Sublining fibroblasts	SPARC	0.87	0.71	0	0	0.83	0.48	0.35
Sublining fibroblasts	ABCA8	0.54	0.68	0	0	0.43	0.09	0.34
Sublining fibroblasts	ANK2	0.51	0.68	0	0	0.47	0.13	0.34
Sublining fibroblasts	CLU	0.59	0.57	0	0	0.92	0.58	0.34
Sublining fibroblasts	ADAMTS1	0.72	0.68	0	0	0.48	0.15	0.34
Sublining fibroblasts	PTGDS	1.01	0.68	0	0	0.64	0.31	0.33
Sublining fibroblasts	APOE	0.91	0.66	0	0	0.64	0.32	0.32
Sublining fibroblasts	MT1E	0.72	0.67	0	0	0.72	0.4	0.32
Sublining fibroblasts	ANGPTL4	0.55	0.67	0	0	0.44	0.13	0.32
Sublining fibroblasts	TNFAIP6	0.72	0.67	0	0	0.58	0.27	0.31
Sublining fibroblasts	CYP1B1	0.79	0.68	0	0	0.69	0.38	0.31
Sublining fibroblasts	MT2A	1.01	0.65	0	0	0.91	0.61	0.3
Sublining fibroblasts	RASD1	0.71	0.66	0	0	0.41	0.1	0.3
Sublining fibroblasts	TMEM176A	0.62	0.67	0	0	0.54	0.25	0.29
Sublining fibroblasts	STEAP4	0.51	0.63	0	0	0.61	0.33	0.28
Sublining fibroblasts	SERPINH1	0.51	0.67	0	0	0.57	0.29	0.28
Sublining fibroblasts	MRPS6	0.51	0.66	0	0	0.46	0.18	0.28
Sublining fibroblasts	ACKR3	0.59	0.66	0	0	0.56	0.29	0.27
Sublining fibroblasts	TNXB	0.56	0.64	0	0	0.66	0.39	0.27
Sublining fibroblasts	FILIP1L	0.53	0.65	0	0	0.63	0.37	0.25
Sublining fibroblasts	GSN	1.45	0.8	0	0	0.93	0.68	0.25
Sublining fibroblasts	TNC	0.61	0.64	0	0	0.54	0.31	0.23
Sublining fibroblasts	EGR1	1.02	0.71	0	0	0.83	0.6	0.23
Sublining fibroblasts	SOCS3	0.72	0.66	0	0	0.64	0.42	0.23
Sublining fibroblasts	MT1X	0.56	0.63	0	0	0.67	0.45	0.22
Sublining fibroblasts	IGFBP6	0.61	0.62	0	0	0.52	0.31	0.21
Sublining fibroblasts	CEBPD	0.86	0.69	0	0	0.83	0.63	0.21
Sublining fibroblasts	GADD45B	0.73	0.64	0	0	0.64	0.46	0.18
Sublining fibroblasts	CFD	0.87	0.64	0	0	0.84	0.67	0.17
Sublining fibroblasts	JUN	0.95	0.69	0	0	0.88	0.73	0.15
T cells	CD69	2.55	0.92	0	0	0.85	0.03	0.82
T cells	IL32	2.23	0.91	0	0	0.82	0.03	0.79
T cells	IL7R	2.34	0.87	0	0	0.74	0.01	0.73
T cells	CXCR4	2.44	0.88	0	0	0.82	0.11	0.72
T cells	CD2	1.59	0.85	0	0	0.71	0.01	0.7
T cells	HCST	1.46	0.84	0	0	0.72	0.06	0.66
T cells	RAC2	1.35	0.83	0	0	0.69	0.05	0.64
T cells	CD3D	1.3	0.82	0	0	0.64	0	0.64
T cells	CORO1A	1.42	0.84	0	0	0.72	0.08	0.64
T cells	IL2RG	1.24	0.82	0	0	0.65	0.03	0.62
T cells	TNFAIP3	1.97	0.84	0	0	0.74	0.12	0.62
T cells	CD48	1.22	0.81	0	0	0.65	0.04	0.61
T cells	SRGN	2.21	0.89	0	0	0.89	0.28	0.61
T cells	LCP1	1.46	0.82	0	0	0.7	0.1	0.6
T cells	CCL5	1.97	0.8	0	0	0.61	0.01	0.6
T cells	CD3E	1.2	0.8	0	0	0.6	0	0.59
T cells	TRBC2	1.31	0.8	0	0	0.6	0.01	0.59
T cells	LTB	1.43	0.8	0	0	0.61	0.02	0.59
T cells	CYTIP	1.11	0.79	0	0	0.64	0.08	0.56
T cells	STK17B	1.26	0.81	0	0	0.7	0.15	0.55
T cells	CD52	1.31	0.78	0	0	0.58	0.03	0.55
T cells	CD37	1.03	0.77	0	0	0.66	0.12	0.53
T cells	TAGAP	1.17	0.78	0	0	0.59	0.06	0.53
T cells	GZMA	1.31	0.76	0	0	0.52	0	0.52
T cells	ARL4C	1.15	0.78	0	0	0.63	0.11	0.52
T cells	CST7	1.12	0.75	0	0	0.51	0.01	0.51
T cells	LIMD2	0.91	0.75	0	0	0.54	0.04	0.49
T cells	CD96	0.85	0.74	0	0	0.49	0	0.49
T cells	ARHGAP15	0.87	0.75	0	0	0.52	0.03	0.49
T cells	ACAP1	0.84	0.74	0	0	0.5	0.02	0.49
T cells	ITGA4	0.94	0.74	0	0	0.51	0.03	0.48
T cells	DUSP2	1.16	0.74	0	0	0.51	0.04	0.47
T cells	SPOCK2	0.82	0.73	0	0	0.47	0.01	0.46
T cells	CD3G	0.85	0.73	0	0	0.46	0	0.46
T cells	LAPTM5	0.79	0.7	0	0	0.64	0.19	0.45
T cells	SKAP1	0.75	0.72	0	0	0.45	0.01	0.44
T cells	BCL11B	0.76	0.72	0	0	0.44	0	0.44
T cells	CD7	0.85	0.72	0	0	0.44	0.01	0.44
T cells	TRAC	0.89	0.72	0	0	0.44	0	0.43
T cells	ITGB2	0.8	0.71	0	0	0.55	0.13	0.42
T cells	SYNE2	1.13	0.74	0	0	0.63	0.21	0.42
T cells	CD53	0.77	0.72	0	0	0.54	0.12	0.42
T cells	LCK	0.67	0.71	0	0	0.42	0	0.42
T cells	SLA	0.79	0.72	0	0	0.48	0.06	0.42
T cells	GPR183	0.92	0.71	0	0	0.51	0.1	0.41
T cells	RHOH	0.74	0.71	0	0	0.43	0.02	0.41
T cells	CTSW	0.8	0.7	0	0	0.4	0	0.4
T cells	TUBA4A	0.78	0.71	0	0	0.47	0.07	0.4
T cells	EMB	0.75	0.7	0	0	0.5	0.1	0.4
T cells	PRDM1	0.77	0.7	0	0	0.43	0.04	0.39
T cells	LIME1	0.65	0.69	0	0	0.42	0.04	0.37
T cells	BIRC3	0.76	0.69	0	0	0.45	0.09	0.37
T cells	RGS1	0.85	0.68	0	0	0.5	0.14	0.36
T cells	SAMSN1	0.63	0.68	0	0	0.42	0.08	0.34
T cells	CCL4	1.26	0.67	0	0	0.42	0.1	0.32
T cells	SOCS1	0.69	0.68	0	0	0.44	0.12	0.32
T cells	HCLS1	0.54	0.66	0	0	0.45	0.13	0.32
T cells	EVI2B	0.58	0.66	0	0	0.44	0.13	0.32
T cells	ALOX5AP	0.51	0.64	0	0	0.43	0.14	0.29
T cells	NR4A2	0.73	0.66	0	0	0.48	0.21	0.27
T cells	KLF6	1.45	0.8	0	0	0.88	0.63	0.25
T cells	CYBA	0.64	0.67	0	0	0.76	0.6	0.16
T cells	TSC22D3	1.44	0.81	0	0	0.85	0.7	0.15
T cells	NFKBIA	0.82	0.69	0	0	0.8	0.68	0.11

## Sheet: S5
Variable	Bulk	Single-cell	p-value2
	N = 1351	N = 181
Age, years	65 (7)	64 (8)	0.8
BMI, kg/m²	31 (7)	33 (7)	0.058
Sex			0.8
Female	82 (61%)	12 (67%)
Male	53 (39%)	6 (33%)
Race			0.2
Non-White	26 (19%)	6 (33%)
White	109 (81%)	12 (67%)
Kellgren–Lawrence grade			0.7
Grade 1	4 (3.0%)	0 (0%)
Grade 2	16 (12%)	2 (11%)
Grade 3	60 (44%)	6 (33%)
Grade 4	55 (41%)	10 (56%)
Diagnosis duration, years	10 (9)	9 (11)	0.4
CRP	2.71 (3.35)	1.04 (1.84)	<0.001
ESR	17 (13)	20 (11)	0.2
1 Mean (SD); n (%)
2 Wilcoxon rank sum test; Fisher’s exact test

## Sheet: S6
Cluster	Gene	log2FC	t	P	FDR	AveExpr
C1	CSRP2	1.13	12.74	8.1e-25	1.3e-20	1.27
C1	RASGRF2	1.11	12.42	5.3e-24	4.1e-20	1.83
C1	EHBP1	0.85	12.21	1.7e-23	9.1e-20	4.37
C1	RIMKLB	0.79	11.82	1.7e-22	6.6e-19	2.95
C1	FHL1	1.64	11.65	4.5e-22	1.4e-18	5.89
C1	ANKRD29	0.94	11.58	6.7e-22	1.7e-18	1.56
C1	GAB1	0.67	11.44	1.5e-21	3.4e-18	4.22
C1	DMD	1.17	11.41	1.9e-21	3.7e-18	2.93
C1	TJP2	1.1	11.37	2.3e-21	4e-18	3.1
C1	HSPB6	1.36	11.35	2.7e-21	4.1e-18	3.32
C1	ACADL	1.66	11.22	5.5e-21	6.5e-18	-2.51
C1	GNAI1	0.82	11.23	5.3e-21	6.5e-18	2.5
C1	CAP2	1.67	11.08	1.3e-20	1.2e-17	0.1
C1	C2CD2	0.82	11.09	1.2e-20	1.2e-17	4.45
C1	COBLL1	0.82	11.07	1.3e-20	1.2e-17	4.05
C1	AMOT	1.15	10.92	3.3e-20	2.6e-17	1.88
C1	HSPA12B	1.26	10.87	4.2e-20	3.2e-17	3.01
C1	PPP1R9A	1.5	10.86	4.5e-20	3.2e-17	-1.54
C1	PDZRN3	1.36	10.81	6.1e-20	4.1e-17	2.33
C1	TYRO3	1	10.78	7.1e-20	4.6e-17	2.63
C1	ADCYAP1R1	1.76	10.74	9.2e-20	5.6e-17	-0.51
C1	GPRC5B	0.99	10.73	9.3e-20	5.6e-17	3.3
C1	2026-03-01	1.42	10.63	1.8e-19	1e-16	0.92
C1	AFAP1L1	1.11	10.58	2.3e-19	1.3e-16	2.4
C1	VSIG10	0.58	10.54	2.8e-19	1.4e-16	3.45
C1	AIF1L	1.31	10.45	4.8e-19	2.3e-16	1.32
C1	MYOM1	1.5	10.4	6.4e-19	2.9e-16	1.37
C1	MCF2L	1.12	10.38	7.2e-19	3.2e-16	3.59
C1	THSD1	0.79	10.37	7.6e-19	3.3e-16	2.4
C1	APCDD1	1.5	10.33	9.5e-19	4e-16	1.46
C1	CD34	1.09	10.31	1.1e-18	4.3e-16	6
C1	ABCA10	1.33	10.3	1.1e-18	4.3e-16	0.02
C1	C1orf115	1.2	10.24	1.6e-18	6.1e-16	1.71
C1	SDPR	1.18	10.19	2.2e-18	7.8e-16	2.82
C1	APBB2	0.8	10.17	2.5e-18	8.4e-16	4.33
C1	PAWR	0.81	10.15	2.7e-18	9.1e-16	1.38
C1	PPP1R12B	0.73	10.08	4.2e-18	1.3e-15	5.44
C1	NPR 1.00	1.36	10.07	4.3e-18	1.3e-15	3.1
C1	AMPH	1.68	10.07	4.5e-18	1.3e-15	0.38
C1	LAMA3	0.95	10.06	4.7e-18	1.4e-15	2.95
C1	SYNE2	0.77	10.04	5.2e-18	1.5e-15	5.71
C1	WSCD1	1.22	10.02	5.9e-18	1.7e-15	0.68
C1	CAV2	0.75	10.01	6.3e-18	1.7e-15	3.83
C1	MYH14	1.89	10	6.5e-18	1.8e-15	-0.96
C1	JADE3	0.75	9.98	7.2e-18	1.9e-15	1.14
C1	ADAM33	1.75	9.96	8.2e-18	2.1e-15	2.11
C1	ARHGAP29	0.81	9.93	9.8e-18	2.5e-15	4.36
C1	SEMA6A	0.97	9.92	1e-17	2.6e-15	3.08
C1	CA8	1.59	9.9	1.2e-17	2.9e-15	-1.36
C1	HCAR1	0.96	9.89	1.2e-17	3e-15	0.8
C1	PTCH2	1.15	9.88	1.3e-17	3e-15	1.66
C1	RALGAPA2	0.59	9.87	1.4e-17	3.1e-15	5.38
C1	PERP	1.4	9.87	1.4e-17	3.1e-15	0.33
C1	PPP2R5A	0.57	9.87	1.4e-17	3.1e-15	4.35
C1	TWIST2	1.21	9.86	1.5e-17	3.2e-15	0.52
C1	PDZD2	1.52	9.83	1.8e-17	3.6e-15	2.5
C1	IRS1	0.81	9.83	1.8e-17	3.6e-15	4.29
C1	PEAR1	1	9.82	1.9e-17	3.7e-15	3.19
C1	JAM2	0.84	9.81	1.9e-17	3.8e-15	4.09
C1	DMTN	1.58	9.8	2.1e-17	4e-15	-0.33
C1	LRCH2	1.08	9.8	2.1e-17	4e-15	-0.68
C1	FAM26E	1.07	9.79	2.2e-17	4.1e-15	1.24
C1	SCRN1	0.91	9.79	2.2e-17	4.1e-15	3.77
C1	ARHGEF7	0.35	9.77	2.5e-17	4.5e-15	5.76
C1	CD36	1.83	9.76	2.6e-17	4.6e-15	2.69
C1	PLXNB1	0.99	9.76	2.6e-17	4.6e-15	3.41
C1	TET1	0.84	9.76	2.6e-17	4.6e-15	1.75
C1	MSRB3	0.72	9.76	2.6e-17	4.6e-15	4.72
C1	GPT2	1.25	9.66	4.7e-17	7.9e-15	1.29
C1	GHR	1.12	9.65	4.8e-17	7.9e-15	1.94
C1	RBPMS	0.77	9.65	4.8e-17	7.9e-15	4.44
C1	KLHL31	2.62	9.64	5.1e-17	8.1e-15	-2.83
C1	ABCD2	1.86	9.64	5.1e-17	8.1e-15	-1.82
C1	NMT2	0.61	9.61	6.1e-17	9.3e-15	2.99
C1	SPTBN1	0.79	9.6	6.4e-17	9.6e-15	9.06
C1	EEPD1	1.06	9.57	7.8e-17	1.2e-14	2.81
C1	ADRA2A	1.5	9.56	8.5e-17	1.2e-14	1.74
C1	2026-03-02	0.61	9.55	8.5e-17	1.2e-14	2.11
C1	FBLN2	1.29	9.54	9.2e-17	1.3e-14	7.56
C1	PHKG1	0.9	9.54	9.2e-17	1.3e-14	1.33
C1	CRYAB	1.3	9.54	9.3e-17	1.3e-14	4.28
C1	MYCT1	0.87	9.52	1e-16	1.4e-14	1.93
C1	GPR146	1	9.51	1.1e-16	1.5e-14	0.68
C1	DTX1	1.97	9.5	1.1e-16	1.5e-14	-1.49
C1	ATP7B	0.58	9.5	1.1e-16	1.6e-14	2.91
C1	ABCC9	0.92	9.49	1.2e-16	1.6e-14	5.1
C1	RASSF9	1.18	9.48	1.3e-16	1.8e-14	-0.07
C1	PKD1L1	0.81	9.47	1.4e-16	1.9e-14	1.79
C1	GFOD1	0.68	9.46	1.4e-16	1.9e-14	3.85
C1	KL	1.08	9.41	2e-16	2.5e-14	1.72
C1	INMT	0.88	9.39	2.2e-16	2.7e-14	2.35
C1	NPY1R	1.92	9.38	2.3e-16	2.7e-14	-3.21
C1	2026-09-11	0.53	9.38	2.4e-16	2.8e-14	6.57
C1	CLEC1A	0.61	9.37	2.4e-16	2.8e-14	1.53
C1	MEOX2	1.26	9.36	2.6e-16	3e-14	3.47
C1	HRASLS5	1.59	9.33	3.1e-16	3.4e-14	-0.75
C1	GLYAT	1.48	9.33	3.1e-16	3.4e-14	-1.59
C1	SGCE	0.73	9.33	3e-16	3.4e-14	3.63
C1	SHROOM3	1.2	9.33	3.1e-16	3.4e-14	0.55
C1	SESTD1	0.61	9.32	3.2e-16	3.5e-14	5.22
C1	LIN7A	0.98	9.28	4.1e-16	4.4e-14	-0.68
C1	AIFM2	0.91	9.27	4.3e-16	4.5e-14	2.95
C1	USHBP1	0.75	9.25	5e-16	5.2e-14	1.66
C1	GALNT16	1.12	9.24	5e-16	5.2e-14	5.2
C1	ACVR1C	1.85	9.24	5.1e-16	5.2e-14	-3.07
C1	NTM	1.5	9.24	5.2e-16	5.2e-14	1.62
C1	FAM213A	1.03	9.24	5.2e-16	5.3e-14	3.07
C1	RRAS2	0.72	9.24	5.3e-16	5.3e-14	1.4
C1	MID1	1	9.23	5.5e-16	5.4e-14	2.16
C1	HSPB7	2.06	9.22	5.6e-16	5.5e-14	0.24
C1	PDE3B	1.17	9.22	5.7e-16	5.6e-14	2.31
C1	GPAM	1.74	9.21	6.2e-16	6e-14	1.95
C1	PLIN5	1.52	9.21	6.2e-16	6e-14	-1.55
C1	CTIF	0.65	9.21	6.2e-16	6e-14	4.25
C1	MYO5C	0.92	9.2	6.3e-16	6e-14	2.58
C1	TM7SF2	1.23	9.19	6.6e-16	6.2e-14	-0.47
C1	EPDR1	0.74	9.19	6.7e-16	6.2e-14	4.07
C1	MAST4	0.79	9.19	6.9e-16	6.4e-14	4.51
C1	FGF1	1.48	9.18	7.4e-16	6.8e-14	-0.53
C1	PODN	1.15	9.17	7.8e-16	7.2e-14	6.44
C1	PACSIN3	1.12	9.16	8e-16	7.3e-14	0.8
C1	ITSN1	0.55	9.15	8.6e-16	7.7e-14	6.14
C1	CLDN5	1.32	9.14	8.8e-16	7.8e-14	1.83
C1	PREX2	0.83	9.14	9e-16	8e-14	3.67
C1	HEPACAM	2.1	9.13	9.4e-16	8.2e-14	-2.97
C1	ABO	0.84	9.13	9.5e-16	8.3e-14	0.39
C1	NEXN	1.05	9.11	1.1e-15	9.2e-14	2.13
C1	TMEM56	0.95	9.11	1.1e-15	9.2e-14	-0.51
C1	C2orf88	1.09	9.1	1.1e-15	9.6e-14	-0.51
C1	RAPGEF5	0.98	9.08	1.3e-15	1.1e-13	2.21
C1	RNF125	0.43	9.08	1.3e-15	1.1e-13	3.55
C1	SIK2	0.62	9.06	1.4e-15	1.2e-13	5.67
C1	SLC29A4	1.21	9.05	1.5e-15	1.2e-13	0.35
C1	AVPR1A	1.05	9.05	1.6e-15	1.3e-13	1.97
C1	MAP1B	1.01	9.04	1.6e-15	1.3e-13	5.9
C1	MYH10	0.95	9.04	1.6e-15	1.3e-13	5.22
C1	SH3RF2	1.43	9.03	1.7e-15	1.4e-13	-1.64
C1	RETSAT	1.09	9.02	1.8e-15	1.4e-13	4.04
C1	OSBPL1A	0.44	9.01	1.9e-15	1.5e-13	4.97
C1	PBX1	0.51	9	2e-15	1.6e-13	5.34
C1	CHRDL1	1.65	8.99	2.1e-15	1.6e-13	2.05
C1	FAM89A	1.16	8.99	2.1e-15	1.6e-13	-0.54
C1	CYB5A	0.61	8.99	2.1e-15	1.6e-13	3.18
C1	RBM20	1.05	8.98	2.2e-15	1.7e-13	-1.18
C1	ANKRD33B	1.13	8.97	2.4e-15	1.8e-13	0.2
C1	RARRES2	1.56	8.97	2.4e-15	1.8e-13	-0.16
C1	MTURN	0.89	8.95	2.6e-15	2e-13	4.07
C1	KLHL3	0.68	8.95	2.7e-15	2e-13	2.73
C1	YAP1	0.43	8.95	2.7e-15	2e-13	6.16
C1	ADRA1A	1.67	8.93	2.9e-15	2.1e-13	-0.21
C1	KANK3	0.88	8.93	2.9e-15	2.1e-13	2.48
C1	EGFL7	0.82	8.93	3e-15	2.2e-13	3.94
C1	FAM124A	0.58	8.93	3e-15	2.2e-13	2.23
C1	TEAD1	0.51	8.92	3.1e-15	2.2e-13	5.49
C1	PLEKHG1	0.8	8.92	3.1e-15	2.2e-13	3.38
C1	AOC3	1.52	8.92	3.1e-15	2.2e-13	3.99
C1	FAM180B	1.25	8.91	3.3e-15	2.3e-13	0.86
C1	IL17RD	1	8.9	3.4e-15	2.4e-13	3.47
C1	CNN3	0.65	8.9	3.6e-15	2.5e-13	6.07
C1	SVEP1	0.87	8.89	3.7e-15	2.6e-13	5.62
C1	PHLDB2	0.62	8.89	3.8e-15	2.6e-13	6.05
C1	SNRK	0.38	8.88	3.9e-15	2.7e-13	4.9
C1	PHGDH	0.96	8.87	4.2e-15	2.8e-13	1.2
C1	PECR	0.86	8.87	4.2e-15	2.8e-13	1.27
C1	ITGA7	1.14	8.87	4.3e-15	2.9e-13	4.22
C1	SLC1A7	1.52	8.86	4.3e-15	2.9e-13	-0.61
C1	ADCY5	1.53	8.86	4.4e-15	2.9e-13	0.5
C1	CELSR2	0.73	8.86	4.4e-15	2.9e-13	3
C1	GPIHBP1	1.63	8.86	4.5e-15	3e-13	-1.14
C1	GRAMD3	0.56	8.86	4.5e-15	3e-13	3.47
C1	RAI2	1	8.85	4.8e-15	3.2e-13	2.16
C1	SNCG	1.13	8.84	4.8e-15	3.2e-13	1.31
C1	SORBS1	1.61	8.84	4.9e-15	3.2e-13	3.73
C1	GPC3	2.09	8.84	5e-15	3.2e-13	-2.34
C1	NATD1	0.51	8.84	5e-15	3.2e-13	4.31
C1	SMAD1	0.6	8.84	5.1e-15	3.3e-13	3.53
C1	ACACB	1.13	8.83	5.3e-15	3.4e-13	4.95
C1	LURAP1L	1.16	8.82	5.6e-15	3.5e-13	0.33
C1	PPP2R1B	0.63	8.82	5.6e-15	3.5e-13	4.07
C1	C1orf21	0.86	8.81	5.9e-15	3.7e-13	4.79
C1	NOVA2	0.95	8.8	6.3e-15	3.9e-13	2.86
C1	PFKFB1	1.96	8.78	7.1e-15	4.3e-13	-3.1
C1	CDHR3	0.86	8.78	7.1e-15	4.3e-13	0.13
C1	DSG2	1.47	8.77	7.2e-15	4.3e-13	-0.81
C1	GSC	1.09	8.77	7.4e-15	4.4e-13	1.19
C1	LINC00961	0.95	8.76	7.6e-15	4.6e-13	-0.86
C1	RGMB	0.45	8.75	8.4e-15	5e-13	4.18
C1	PALM	0.92	8.73	9.5e-15	5.5e-13	5.6
C1	ARHGEF28	0.89	8.72	9.6e-15	5.6e-13	2.71
C1	ADAMTS12	1.14	8.72	9.7e-15	5.6e-13	3.33
C1	SPRY1	0.86	8.72	9.9e-15	5.7e-13	4.67
C1	TRIP10	0.49	8.71	1e-14	6e-13	5.81
C1	ABCB5	0.95	8.7	1.1e-14	6e-13	0.28
C1	FREM1	1.11	8.7	1.1e-14	6.2e-13	2.89
C1	IGF2	1.3	8.7	1.1e-14	6.3e-13	4.42
C1	TYSND1	0.37	8.69	1.1e-14	6.4e-13	3.7
C1	SHC2	1.15	8.69	1.2e-14	6.5e-13	2.01
C1	ABLIM3	0.87	8.69	1.2e-14	6.5e-13	3.97
C1	TLCD2	0.61	8.69	1.2e-14	6.5e-13	2.24
C1	KLB	2.03	8.68	1.2e-14	6.6e-13	-1.04
C1	MCAM	1.01	8.67	1.3e-14	7e-13	5.48
C1	SLC25A10	0.99	8.66	1.4e-14	7.5e-13	0.68
C1	SLC2A4	1.64	8.65	1.4e-14	7.5e-13	-0.89
C1	PTGER3	1.85	8.64	1.5e-14	8e-13	-0.48
C1	BTNL9	1.51	8.63	1.6e-14	8.5e-13	-0.27
C1	ACKR4	1.69	8.62	1.8e-14	9.1e-13	-3.02
C1	RNF19A	0.44	8.62	1.7e-14	9.1e-13	4.92
C1	LGALS12	2.09	8.61	1.8e-14	9.2e-13	-1.93
C1	ADCY4	0.83	8.61	1.8e-14	9.4e-13	3.18
C1	FZD4	0.85	8.6	1.9e-14	9.8e-13	5.72
C1	MFAP5	2.03	8.6	1.9e-14	9.9e-13	4.61
C1	PLEKHA7	0.67	8.59	2.1e-14	1.1e-12	2.67
C1	PKP4	0.46	8.59	2.1e-14	1.1e-12	4.98
C1	HACD2	0.9	8.58	2.1e-14	1.1e-12	3.03
C1	FEZ1	0.71	8.58	2.2e-14	1.1e-12	2.89
C1	ELMOD3	0.51	8.56	2.4e-14	1.2e-12	3.76
C1	MGST1	0.95	8.54	2.6e-14	1.3e-12	3.07
C1	LMCD1	0.72	8.54	2.7e-14	1.3e-12	4.85
C1	NID1	0.96	8.54	2.7e-14	1.3e-12	5.68
C1	MMP15	1.13	8.53	2.9e-14	1.4e-12	2.34
C1	NHSL1	0.95	8.52	3e-14	1.4e-12	4.08
C1	NMUR1	1.02	8.52	3.1e-14	1.5e-12	-2.01
C1	KIAA1161	0.39	8.5	3.4e-14	1.6e-12	4.39
C1	TMEM200B	0.71	8.49	3.5e-14	1.7e-12	2.13
C1	ACSL1	1.3	8.49	3.6e-14	1.7e-12	4.43
C1	HILPDA	0.68	8.48	3.7e-14	1.7e-12	2.08
C1	PRKAR2B	1.71	8.48	3.8e-14	1.8e-12	-0.36
C1	SEMA6C	0.87	8.45	4.4e-14	2e-12	3.76
C1	ABLIM1	0.86	8.44	4.6e-14	2.1e-12	6.54
C1	MESP1	1.21	8.44	4.8e-14	2.2e-12	-2.36
C1	ALDH1L1	1.65	8.43	4.9e-14	2.2e-12	-1.16
C1	FNBP1L	0.49	8.43	4.9e-14	2.2e-12	3.47
C1	AKAP12	1.07	8.42	5.2e-14	2.3e-12	4.58
C1	SNTB2	0.4	8.41	5.5e-14	2.4e-12	6.57
C1	PLPPR4	0.91	8.4	5.8e-14	2.6e-12	1.99
C1	FZD6	0.66	8.4	5.9e-14	2.6e-12	2.37
C1	ABCA9	0.93	8.4	6e-14	2.6e-12	3.18
C1	KCP	1.32	8.39	6.3e-14	2.7e-12	1.46
C1	MKX	1.69	8.38	6.6e-14	2.9e-12	-1.34
C1	PIK3C2B	0.61	8.37	6.7e-14	2.9e-12	5.54
C1	ADGRA2	0.71	8.37	6.9e-14	3e-12	5.98
C1	HEBP2	0.69	8.36	7.3e-14	3.1e-12	3.53
C1	AQP7	2.04	8.35	7.7e-14	3.3e-12	0.51
C1	LARGE1	0.37	8.34	8e-14	3.4e-12	4.9
C1	MYLK	0.72	8.34	8.2e-14	3.5e-12	4.59
C1	KCNJ8	0.91	8.33	8.7e-14	3.6e-12	2.18
C1	ECM2	0.72	8.33	8.8e-14	3.6e-12	6
C1	MMRN2	0.67	8.31	9.6e-14	3.9e-12	5.11
C1	GPC4	1.01	8.31	9.7e-14	4e-12	2.63
C1	KANK1	0.82	8.29	1.1e-13	4.3e-12	3.63
C1	CACHD1	0.86	8.29	1.1e-13	4.3e-12	3.77
C1	BAIAP2L1	0.87	8.29	1.1e-13	4.4e-12	0.12
C1	TLE1	0.65	8.27	1.2e-13	4.8e-12	3.79
C1	HDAC7	0.44	8.26	1.3e-13	5.1e-12	6.93
C1	INHBB	1.55	8.24	1.4e-13	5.5e-12	0.2
C1	AXIN2	0.97	8.24	1.4e-13	5.5e-12	3.37
C1	ARHGEF15	0.81	8.24	1.4e-13	5.5e-12	3.49
C1	HID1	0.86	8.23	1.5e-13	5.9e-12	0.89
C1	SH3D19	0.46	8.22	1.6e-13	6.1e-12	6.87
C1	FLNC	1.28	8.22	1.6e-13	6.2e-12	6.16
C1	DACH1	0.94	8.21	1.7e-13	6.4e-12	-0.16
C1	LYRM1	0.45	8.21	1.7e-13	6.5e-12	2.12
C1	HADH	0.55	8.2	1.7e-13	6.6e-12	3.96
C1	LIMCH1	0.52	8.2	1.8e-13	6.9e-12	5.91
C1	NRN1	0.84	8.2	1.8e-13	7e-12	2.08
C1	TEK	0.82	8.19	1.8e-13	7e-12	3.47
C1	CLEC14A	0.74	8.19	1.9e-13	7.1e-12	4.11
C1	KCNIP2	1.78	8.19	1.9e-13	7.2e-12	0.13
C1	CDH5	0.8	8.18	2e-13	7.6e-12	5.1
C1	ITGA11	1.48	8.18	2e-13	7.6e-12	6.04
C1	ADGRF5	0.81	8.18	2e-13	7.6e-12	4.47
C1	AMOTL2	0.77	8.18	2e-13	7.6e-12	5.7
C1	ALPK3	1.12	8.17	2.1e-13	7.8e-12	2.7
C1	TIE1	0.8	8.16	2.2e-13	8e-12	4.54
C1	CXorf36	0.76	8.16	2.2e-13	8e-12	4.28
C1	ARHGEF4	1	8.15	2.4e-13	8.7e-12	1.37
C1	FAM69B	0.8	8.14	2.5e-13	9e-12	1.24
C1	ACSS2	0.58	8.14	2.5e-13	9.2e-12	3.95
C1	RDH5	1.13	8.13	2.6e-13	9.4e-12	0.65
C1	RORC	1.14	8.12	2.8e-13	1e-11	-1.44
C1	SYNM	1.04	8.12	2.8e-13	1e-11	4.09
C1	PLP1	1.83	8.11	2.8e-13	1e-11	0.29
C1	PLK2	0.76	8.11	2.9e-13	1e-11	2.82
C1	MBNL2	0.43	8.1	3e-13	1.1e-11	5.21
C1	AKR1C3	0.67	8.1	3.1e-13	1.1e-11	4.09
C1	ADIRF	0.91	8.1	3.1e-13	1.1e-11	4.81
C1	CRIM1	0.6	8.1	3.1e-13	1.1e-11	5.94
C1	PALM2-AKAP2	0.69	8.09	3.2e-13	1.1e-11	5.81
C1	EHD2	0.58	8.07	3.6e-13	1.3e-11	7.6
C1	FIGN	0.76	8.07	3.7e-13	1.3e-11	2.04
C1	CYP4X1	1.09	8.05	3.9e-13	1.4e-11	0.02
C1	FST	1.05	8.05	4.1e-13	1.4e-11	-0.25
C1	AGPAT2	0.93	8.04	4.3e-13	1.5e-11	3.87
C1	PRR5	0.61	8.03	4.5e-13	1.5e-11	3.81
C1	BCAR3	0.47	8.03	4.6e-13	1.6e-11	3.65
C1	GPD1L	0.46	8.02	4.7e-13	1.6e-11	3.13
C1	ZNF704	0.65	8.02	4.8e-13	1.6e-11	5.32
C1	PKD1L2	1.03	8.01	5.2e-13	1.7e-11	1.85
C1	SOCS2	0.64	8	5.2e-13	1.8e-11	2.6
C1	LRRC32	0.86	7.99	5.5e-13	1.8e-11	4.87
C1	PDHX	0.33	7.98	5.9e-13	2e-11	3.41
C1	TTLL7	0.76	7.97	6.1e-13	2e-11	2.04
C1	PLA2G16	0.95	7.97	6.2e-13	2e-11	3.31
C1	NKD1	1.01	7.97	6.3e-13	2e-11	2.66
C1	DPY19L2	1.11	7.96	6.6e-13	2.2e-11	-1.14
C1	CD300LG	1.71	7.96	6.6e-13	2.2e-11	-2.88
C1	VKORC1L1	0.63	7.95	6.8e-13	2.2e-11	4.43
C1	STAMBPL1	0.59	7.95	7.1e-13	2.3e-11	2.08
C1	RAVER2	0.85	7.94	7.5e-13	2.4e-11	1.98
C1	ARFGEF3	0.78	7.92	8.1e-13	2.6e-11	1.71
C1	RHOJ	0.61	7.92	8.1e-13	2.6e-11	3.22
C1	DOCK9	0.59	7.92	8.4e-13	2.7e-11	5.9
C1	C10orf128	0.42	7.92	8.4e-13	2.7e-11	3.99
C1	ZEB1	0.52	7.91	8.6e-13	2.7e-11	5.96
C1	FSTL3	0.83	7.91	8.9e-13	2.8e-11	2.9
C1	GUCY1A3	0.87	7.9	9.2e-13	2.9e-11	3.74
C1	PPP2R3A	0.49	7.9	9.2e-13	2.9e-11	4.49
C1	TMEM47	0.66	7.9	9.3e-13	2.9e-11	3.79
C1	BCL6B	0.8	7.87	1.1e-12	3.4e-11	2.51
C1	ASXL3	1.27	7.87	1.1e-12	3.4e-11	-1.79
C1	EFCC1	0.88	7.86	1.1e-12	3.5e-11	0.11
C1	NDRG4	0.79	7.86	1.2e-12	3.6e-11	1.04
C1	FAM84B	0.7	7.86	1.2e-12	3.6e-11	3.25
C1	ASIC1	0.73	7.86	1.2e-12	3.6e-11	1.12
C1	CACNA2D1	0.51	7.85	1.2e-12	3.7e-11	4.06
C1	RBMS3	0.61	7.84	1.2e-12	3.8e-11	5.48
C1	MCU	0.34	7.84	1.3e-12	3.9e-11	3.91
C1	FAT2	1.72	7.83	1.3e-12	3.9e-11	-2.65
C1	SLC25A48	1.04	7.83	1.3e-12	4e-11	-1.45
C1	ARHGAP32	0.39	7.82	1.4e-12	4.3e-11	4.32
C1	MLXIPL	1.92	7.81	1.5e-12	4.4e-11	-0.34
C1	KCNJ12	1.21	7.81	1.5e-12	4.5e-11	1.74
C1	CPLX1	0.89	7.81	1.5e-12	4.6e-11	0.46
C1	MCC	0.42	7.8	1.6e-12	4.7e-11	5.06
C1	VSTM4	0.53	7.8	1.6e-12	4.7e-11	4.62
C1	NXPH3	1.03	7.8	1.6e-12	4.7e-11	2.46
C1	PTPRB	0.63	7.79	1.7e-12	4.9e-11	5.56
C1	HEY1	0.8	7.78	1.7e-12	5e-11	0.93
C1	CCDC146	0.58	7.78	1.7e-12	5e-11	1.8
C1	PPP1R1B	2.5	7.78	1.8e-12	5.1e-11	-3.13
C1	KATNAL1	0.41	7.77	1.8e-12	5.2e-11	4.36
C1	CDC14B	0.37	7.77	1.9e-12	5.4e-11	4.65
C1	ZFP92	0.85	7.75	2.1e-12	5.8e-11	1.47
C1	DOCK6	0.54	7.73	2.4e-12	6.6e-11	5.55
C1	KLHL25	0.68	7.72	2.4e-12	6.7e-11	1.9
C1	ZNF532	0.26	7.72	2.4e-12	6.8e-11	6.92
C1	CTPS2	0.3	7.72	2.5e-12	6.9e-11	3.77
C1	AGMO	0.81	7.71	2.6e-12	7.3e-11	-0.54
C1	ESAM	0.71	7.7	2.7e-12	7.4e-11	4.09
C1	RADIL	0.9	7.69	2.8e-12	7.8e-11	2.17
C1	CDC42EP3	0.55	7.69	2.9e-12	7.9e-11	3.49
C1	GKAP1	0.63	7.69	2.9e-12	7.9e-11	0.06
C1	APLF	0.42	7.69	2.9e-12	7.9e-11	2.46
C1	MYOZ3	1.21	7.68	3.1e-12	8.3e-11	-0.74
C1	SHANK3	1.01	7.67	3.2e-12	8.6e-11	4.37
C1	USP31	0.36	7.67	3.2e-12	8.6e-11	4.78
C1	SH3TC2	0.73	7.66	3.4e-12	9.1e-11	0.07
C1	FBLN1	1.01	7.64	3.7e-12	1e-10	7.19
C1	SLC25A16	0.3	7.64	3.7e-12	1e-10	3.9
C1	MTA3	0.27	7.64	3.8e-12	1e-10	4.29
C1	BCAM	0.7	7.63	3.9e-12	1e-10	5.5
C1	CTHRC1	1.52	7.63	4e-12	1.1e-10	1.56
C1	STXBP1	0.49	7.62	4.1e-12	1.1e-10	4.82
C1	RAC3	1.13	7.61	4.3e-12	1.1e-10	-2.5
C1	MRAS	0.56	7.59	4.8e-12	1.3e-10	5.11
C1	CCM2L	0.85	7.59	5e-12	1.3e-10	1.84
C1	PLCB4	0.86	7.59	5e-12	1.3e-10	2.29
C1	FGF12	0.94	7.58	5.1e-12	1.3e-10	-2.25
C1	FAM189A2	0.99	7.58	5.3e-12	1.4e-10	0.44
C1	RASIP1	0.76	7.58	5.3e-12	1.4e-10	3.09
C1	LAMA2	1.2	7.57	5.4e-12	1.4e-10	4.95
C1	GYG2	2.18	7.56	5.9e-12	1.5e-10	-1.99
C1	ADGRL4	0.82	7.56	5.9e-12	1.5e-10	2.69
C1	SSTR1	1.33	7.55	6.1e-12	1.5e-10	-2.84
C1	PXDNL	1.58	7.55	6.1e-12	1.5e-10	2.54
C1	NUDT8	0.74	7.55	6.1e-12	1.5e-10	-0.32
C1	PARD3	0.36	7.55	6.2e-12	1.5e-10	5.06
C1	TNMD	2.72	7.54	6.5e-12	1.6e-10	-1.4
C1	RNF144A	0.99	7.54	6.5e-12	1.6e-10	4.03
C1	KCND2	1.35	7.53	6.7e-12	1.7e-10	-1.02
C1	SUN1	0.29	7.53	7e-12	1.7e-10	6.75
C1	NEGR1	0.49	7.53	7e-12	1.7e-10	4.07
C1	PRKCH	0.46	7.52	7.1e-12	1.7e-10	4.34
C1	SRCIN1	1.03	7.52	7.2e-12	1.8e-10	-1.68
C1	TMEM178B	1.02	7.51	7.5e-12	1.8e-10	-2.24
C1	CYYR1	0.7	7.5	7.9e-12	1.9e-10	2.8
C1	DUOX1	1.35	7.5	8e-12	1.9e-10	0.82
C1	PCDH19	0.98	7.5	8e-12	1.9e-10	0.86
C1	ITGB4	0.78	7.5	8e-12	1.9e-10	5.77
C1	LRRN3	1.27	7.49	8.4e-12	2e-10	0.96
C1	PAPOLB	1.13	7.49	8.4e-12	2e-10	-2.09
C1	TNFRSF8	0.83	7.49	8.6e-12	2.1e-10	-0.57
C1	PALMD	0.62	7.48	9.2e-12	2.2e-10	5.49
C1	SH3BGRL2	0.62	7.47	9.2e-12	2.2e-10	2.6
C1	IRX6	1.51	7.47	9.4e-12	2.2e-10	-1.34
C1	SOS 1	0.45	7.47	9.7e-12	2.3e-10	5.28
C1	TBX3	0.82	7.46	1e-11	2.4e-10	1.81
C1	ESR2	0.81	7.46	1e-11	2.4e-10	-1.29
C1	KLHL33	0.79	7.46	1e-11	2.4e-10	1.08
C1	MEGF6	0.82	7.46	1e-11	2.4e-10	5.46
C1	PDE8B	1.43	7.45	1.1e-11	2.5e-10	-1.02
C1	TMEM35A	1.1	7.45	1.1e-11	2.5e-10	-0.79
C1	PDE2A	0.73	7.45	1.1e-11	2.5e-10	4.49
C1	DOK6	0.67	7.44	1.1e-11	2.6e-10	1.19
C1	DHRS3	0.6	7.43	1.2e-11	2.7e-10	5.28
C1	PRKD1	0.74	7.43	1.2e-11	2.7e-10	2.92
C1	RNF157	0.84	7.42	1.2e-11	2.8e-10	-0.1
C1	MOCS1	0.63	7.42	1.2e-11	2.8e-10	3.24
C1	LAMC1	0.36	7.42	1.2e-11	2.8e-10	8.93
C1	SAMD4A	0.44	7.42	1.2e-11	2.8e-10	6.07
C1	HMCN2	1.64	7.41	1.3e-11	2.9e-10	6.4
C1	PXDN	0.77	7.41	1.3e-11	3e-10	6.98
C1	PKDCC	0.7	7.4	1.3e-11	3e-10	5.24
C1	AFF3	1.08	7.4	1.4e-11	3.1e-10	1.94
C1	MMP16	1.25	7.4	1.4e-11	3.1e-10	1.8
C1	AMOTL1	0.48	7.38	1.5e-11	3.4e-10	6.5
C1	FABP5	0.86	7.38	1.5e-11	3.4e-10	2.32
C1	TMSB15B	0.59	7.38	1.5e-11	3.4e-10	0.06
C1	EFHD1	0.96	7.37	1.6e-11	3.5e-10	1.6
C1	MFSD4A	0.9	7.37	1.6e-11	3.6e-10	-1.24
C1	AR	0.69	7.36	1.7e-11	3.7e-10	3.91
C1	MAPK11	0.71	7.36	1.7e-11	3.7e-10	2.31
C1	TM4SF1	0.72	7.36	1.7e-11	3.8e-10	3.67
C1	ADAMTS9	0.93	7.35	1.8e-11	3.9e-10	3.6
C1	EGFL6	2.84	7.35	1.8e-11	4e-10	-4.78
C1	FBN1	0.64	7.31	2.2e-11	4.6e-10	10.61
C1	CSRNP3	0.86	7.3	2.3e-11	4.9e-10	1.16
C1	NEURL1B	0.72	7.3	2.3e-11	5e-10	5.32
C1	PTPRK	0.58	7.3	2.3e-11	5e-10	4.05
C1	SHOX2	0.49	7.3	2.3e-11	5e-10	4.27
C1	RFTN1	0.55	7.3	2.4e-11	5e-10	4.51
C1	PANK1	0.59	7.3	2.4e-11	5e-10	0.62
C1	POLE	0.32	7.3	2.4e-11	5e-10	5.21
C1	LHFP	0.58	7.3	2.4e-11	5e-10	6.38
C1	ADGRL1	0.6	7.29	2.4e-11	5.2e-10	4.97
C1	RP11-644F5.10	0.69	7.29	2.5e-11	5.2e-10	1.58
C1	GPR176	0.57	7.29	2.5e-11	5.2e-10	3.85
C1	HOXB3	0.55	7.29	2.5e-11	5.2e-10	1.85
C1	CFL2	0.56	7.29	2.5e-11	5.2e-10	3.03
C1	MMD	0.9	7.27	2.7e-11	5.6e-10	2.24
C1	GLI1	1.35	7.27	2.7e-11	5.7e-10	-0.1
C1	IQSEC3	0.97	7.27	2.8e-11	5.7e-10	0.91
C1	KIAA0355	0.29	7.26	2.8e-11	5.9e-10	5.39
C1	SFRP4	1.93	7.26	2.9e-11	5.9e-10	5.5
C1	GNAZ	1	7.26	2.9e-11	6e-10	-0.1
C1	TSPAN9	0.51	7.25	3e-11	6.2e-10	4.94
C1	ITPR1	0.44	7.25	3e-11	6.3e-10	5.54
C1	ZNF541	0.97	7.24	3.2e-11	6.5e-10	-2.05
C1	ADH1B	2.7	7.24	3.2e-11	6.6e-10	-0.66
C1	FBXO27	0.56	7.24	3.2e-11	6.6e-10	-0.17
C1	LEPR	1.06	7.23	3.3e-11	6.7e-10	2.15
C1	PLA2G6	0.47	7.23	3.4e-11	6.8e-10	3.05
C1	FRMD1	1.81	7.22	3.5e-11	7.1e-10	-4.83
C1	PRDM16	0.75	7.22	3.6e-11	7.3e-10	2.37
C1	C1QTNF2	1.27	7.21	3.7e-11	7.5e-10	2.71
C1	HCAR2	2.02	7.21	3.8e-11	7.6e-10	-3.39
C1	NR2F2	0.65	7.21	3.8e-11	7.6e-10	5.49
C1	ROBO4	0.73	7.21	3.8e-11	7.7e-10	4.56
C1	PLEKHG6	1.2	7.2	3.9e-11	7.8e-10	-1.16
C1	ZNF106	0.3	7.2	4e-11	8e-10	7.74
C1	DGKI	0.89	7.2	4e-11	8.1e-10	1.75
C1	MDFI	1.13	7.19	4.1e-11	8.2e-10	0.38
C1	ANXA3	0.83	7.19	4.1e-11	8.3e-10	-0.69
C1	PDP2	0.38	7.19	4.2e-11	8.3e-10	2.96
C1	CARD10	0.67	7.19	4.2e-11	8.4e-10	3.24
C1	VIPR2	1.43	7.18	4.3e-11	8.6e-10	-1.34
C1	TANC1	0.49	7.18	4.3e-11	8.6e-10	4.79
C1	DMRT3	1.07	7.18	4.4e-11	8.7e-10	-0.94
C1	DCLK2	0.52	7.18	4.5e-11	8.8e-10	2.56
C1	DENND2A	0.79	7.17	4.6e-11	9e-10	4.07
C1	SYTL4	0.46	7.17	4.7e-11	9.2e-10	2.99
C1	STXBP6	1.04	7.17	4.7e-11	9.3e-10	0.9
C1	COL15A1	0.78	7.16	5e-11	9.7e-10	7.6
C1	PRRG1	0.34	7.16	5e-11	9.7e-10	3.27
C1	RDH10	0.56	7.15	5.1e-11	9.9e-10	2.47
C1	LMO3	1.29	7.15	5.1e-11	1e-09	0.07
C1	VGLL3	0.62	7.15	5.1e-11	1e-09	4.84
C1	DGAT1	0.49	7.14	5.3e-11	1e-09	3
C1	PRRG3	0.92	7.13	5.7e-11	1.1e-09	3.87
C1	N4BP3	1.05	7.13	5.7e-11	1.1e-09	-1.33
C1	MEST	1.2	7.13	5.8e-11	1.1e-09	2.65
C1	MPRIP	0.32	7.13	5.8e-11	1.1e-09	7.84
C1	LHCGR	1.63	7.12	6e-11	1.2e-09	-0.93
C1	PNPLA2	0.93	7.12	6e-11	1.2e-09	5.39
C1	PLCG1	0.38	7.12	6.1e-11	1.2e-09	5.79
C1	ZFPM2	0.4	7.12	6.2e-11	1.2e-09	3.91
C1	EMILIN3	1.69	7.11	6.2e-11	1.2e-09	0.26
C1	NACAD	0.82	7.11	6.2e-11	1.2e-09	2.82
C1	FAM162B	0.96	7.11	6.3e-11	1.2e-09	-1.08
C1	EPB41L4B	2.06	7.11	6.4e-11	1.2e-09	-3.86
C1	PDE9A	0.8	7.11	6.4e-11	1.2e-09	1.26
C1	EIF4EBP2	0.38	7.11	6.5e-11	1.2e-09	6.81
C1	CAMK2N1	0.95	7.11	6.5e-11	1.2e-09	2.89
C1	TINAGL1	0.72	7.1	6.6e-11	1.2e-09	4.59
C1	HIP1R	0.65	7.1	6.7e-11	1.3e-09	2.28
C1	PPP1R13B	0.48	7.1	6.8e-11	1.3e-09	3.67
C1	INPP5A	0.36	7.09	7e-11	1.3e-09	3.89
C1	CD200	0.78	7.09	7.1e-11	1.3e-09	1.06
C1	C4orf19	1.1	7.09	7.1e-11	1.3e-09	-4.31
C1	ZNF366	0.63	7.09	7.2e-11	1.3e-09	2.39
C1	TTPA	1.04	7.08	7.5e-11	1.4e-09	-3.5
C1	LIPE	1.99	7.07	8.1e-11	1.5e-09	0.71
C1	ADIPOQ	2.44	7.06	8.2e-11	1.5e-09	1.47
C1	CALB2	1.49	7.06	8.2e-11	1.5e-09	-2.73
C1	DPP4	1.33	7.06	8.3e-11	1.5e-09	3.75
C1	ATP9A	0.58	7.06	8.5e-11	1.6e-09	5.22
C1	ANKEF1	0.56	7.05	8.5e-11	1.6e-09	0.6
C1	DACT1	0.83	7.05	8.5e-11	1.6e-09	2.23
C1	GDF7	1.66	7.05	8.8e-11	1.6e-09	-1.41
C1	PRPSAP1	0.28	7.05	8.9e-11	1.6e-09	4.44
C1	TNNT3	1.58	7.05	8.9e-11	1.6e-09	0.71
C1	EHHADH	0.44	7.04	9.2e-11	1.7e-09	2.15
C1	RYR3	1.12	7.04	9.4e-11	1.7e-09	0.76
C1	GALNT13	1.13	7.03	9.5e-11	1.7e-09	-1.81
C1	RRAD	1.33	7.03	9.6e-11	1.7e-09	-0.51
C1	STARD9	0.58	7.03	9.7e-11	1.8e-09	6.78
C1	GSDMB	0.57	7.03	9.9e-11	1.8e-09	1.68
C1	IL33	0.99	7.02	1e-10	1.8e-09	1.72
C1	ADHFE1	0.68	7.02	1e-10	1.9e-09	1.08
C1	MATN2	0.88	7.02	1e-10	1.9e-09	5.88
C1	ADCY6	0.39	7.01	1.1e-10	1.9e-09	6.02
C1	RBM24	1.4	7.01	1.1e-10	1.9e-09	-1.49
C1	FAM149A	0.6	7.01	1.1e-10	1.9e-09	2.03
C1	KLHL5	0.36	7.01	1.1e-10	2e-09	4.21
C1	NTRK2	0.92	7	1.1e-10	2e-09	5.3
C1	SRL	1.22	7	1.1e-10	2e-09	0.25
C1	FKBP9	0.38	7	1.1e-10	2e-09	7.73
C1	PHLDA3	0.56	7	1.1e-10	2e-09	4.56
C1	ATP10A	0.94	6.99	1.2e-10	2.1e-09	3.88
C1	DACT3	0.49	6.99	1.2e-10	2.1e-09	2.24
C1	EMCN	0.52	6.98	1.3e-10	2.2e-09	3.42
C1	GPD1	2.33	6.98	1.3e-10	2.3e-09	0.95
C1	GPLD1	0.42	6.97	1.3e-10	2.3e-09	1.14
C1	DOC2B	0.75	6.97	1.3e-10	2.3e-09	3.79
C1	TMEM44	0.56	6.97	1.3e-10	2.3e-09	2.72
C1	TMOD2	0.37	6.97	1.3e-10	2.3e-09	4.52
C1	ARID1B	0.15	6.97	1.3e-10	2.3e-09	7.59
C1	LPL	1.79	6.97	1.4e-10	2.4e-09	2.83
C1	ATP1A2	1.58	6.97	1.4e-10	2.4e-09	0.53
C1	MARK1	0.4	6.97	1.4e-10	2.4e-09	2.94
C1	GRIN2C	0.85	6.96	1.4e-10	2.4e-09	0.47
C1	ANO6	0.32	6.96	1.4e-10	2.4e-09	6.78
C1	SLIT3	0.77	6.96	1.4e-10	2.4e-09	6.35
C1	TRPV1	0.41	6.94	1.5e-10	2.6e-09	2.85
C1	STAU2	0.29	6.94	1.5e-10	2.6e-09	4.16
C1	AGTR1	0.89	6.94	1.5e-10	2.6e-09	1.96
C1	HRC	1.06	6.93	1.6e-10	2.8e-09	0.34
C1	RGS11	1.04	6.92	1.7e-10	2.9e-09	1.47
C1	FABP4	2.38	6.92	1.7e-10	2.9e-09	0.74
C1	PEAK1	0.27	6.92	1.7e-10	2.9e-09	7.72
C1	CEP112	0.41	6.92	1.8e-10	3e-09	3.91
C1	SLC7A10	2.28	6.91	1.8e-10	3e-09	-4.37
C1	CAMK2G	0.3	6.91	1.8e-10	3e-09	4.84
C1	FNDC1	1.86	6.91	1.8e-10	3.1e-09	7.12
C1	TMEM135	0.56	6.91	1.8e-10	3.1e-09	3.16
C1	SATB2	0.5	6.9	1.9e-10	3.1e-09	3.15
C1	MTERF4	0.29	6.9	1.9e-10	3.1e-09	3.51
C1	GUCY1B3	0.61	6.9	1.9e-10	3.2e-09	3.28
C1	G0S2	1.86	6.9	1.9e-10	3.3e-09	1.11
C1	ARAP3	0.63	6.9	2e-10	3.3e-09	4
C1	OSBPL10	0.39	6.89	2e-10	3.4e-09	4.61
C1	PCDH1	0.68	6.89	2e-10	3.4e-09	4.64
C1	PARD3B	0.42	6.88	2.1e-10	3.5e-09	5.02
C1	GPT	1.12	6.88	2.2e-10	3.6e-09	-1.46
C1	SLC19A3	0.91	6.87	2.2e-10	3.7e-09	1.99
C1	ERG	0.61	6.87	2.2e-10	3.7e-09	3.57
C1	KCNB1	0.49	6.87	2.2e-10	3.7e-09	3.44
C1	CCDC50	0.36	6.87	2.3e-10	3.7e-09	5.71
C1	FAM65C	1.27	6.86	2.3e-10	3.8e-09	1.47
C1	AFAP1L2	0.63	6.86	2.3e-10	3.8e-09	3.32
C1	TRIO	0.38	6.86	2.4e-10	3.9e-09	7.74
C1	S100B	1.2	6.85	2.4e-10	4e-09	-1.29
C1	DDHD2	0.26	6.85	2.4e-10	4e-09	5.15
C1	LRIG1	0.53	6.85	2.4e-10	4e-09	4.42
C1	PTGIS	1.3	6.85	2.5e-10	4e-09	4.96
C1	ZNRF3	0.35	6.85	2.5e-10	4.1e-09	3.26
C1	WASF1	0.49	6.85	2.5e-10	4.1e-09	1.95
C1	WBSCR17	0.9	6.84	2.6e-10	4.2e-09	-0.67
C1	EXPH5	0.64	6.83	2.7e-10	4.4e-09	2.75
C1	SIRT5	0.24	6.83	2.7e-10	4.4e-09	3.14
C1	TENM4	0.82	6.83	2.7e-10	4.4e-09	3.4
C1	ITGA1	0.5	6.83	2.8e-10	4.5e-09	4.99
C1	WNT10B	1.17	6.83	2.8e-10	4.5e-09	-1.3
C1	FAM198A	0.66	6.81	3e-10	4.8e-09	2.97
C1	DAAM2	0.68	6.81	3e-10	4.8e-09	5.64
C1	PPP1R14A	1.02	6.81	3e-10	4.8e-09	-0.68
C1	AKR1C1	0.76	6.81	3e-10	4.9e-09	5.84
C1	HEPH	0.83	6.81	3.1e-10	5e-09	3.03
C1	LHX6	0.88	6.79	3.3e-10	5.3e-09	2.25
C1	CCNG2	0.45	6.79	3.4e-10	5.3e-09	4.18
C1	COL25A1	0.89	6.79	3.4e-10	5.4e-09	-0.65
C1	TRIM45	0.5	6.79	3.5e-10	5.5e-09	1.34
C1	SPECC1L	0.25	6.78	3.5e-10	5.6e-09	6.51
C1	SLC15A1	0.58	6.78	3.6e-10	5.6e-09	-0.74
C1	HPSE2	1.65	6.77	3.7e-10	5.8e-09	-3.49
C1	HIF3A	1.05	6.77	3.7e-10	5.8e-09	0.49
C1	RORB	1.35	6.77	3.8e-10	5.9e-09	-2.26
C1	REEP1	0.93	6.76	3.9e-10	6e-09	-0.73
C1	BMX	0.9	6.76	3.9e-10	6e-09	0.2
C1	WNT11	1.01	6.75	4.1e-10	6.4e-09	2.15
C1	CORO6	0.93	6.75	4.2e-10	6.5e-09	2.98
C1	BAMBI	1.03	6.74	4.3e-10	6.6e-09	-0.23
C1	MEOX1	0.84	6.74	4.3e-10	6.6e-09	2.85
C1	NOSTRIN	0.63	6.74	4.3e-10	6.7e-09	1.07
C1	SCD5	0.41	6.74	4.3e-10	6.7e-09	3.39
C1	SPOP	0.18	6.74	4.4e-10	6.7e-09	5.59
C1	STAT5B	0.27	6.74	4.4e-10	6.8e-09	6.36
C1	ECHDC3	1.25	6.74	4.4e-10	6.8e-09	-1.76
C1	ANO2	0.71	6.73	4.5e-10	6.9e-09	1.53
C1	EBF3	0.46	6.73	4.5e-10	6.9e-09	4.69
C1	C3	0.86	6.73	4.5e-10	6.9e-09	7.11
C1	MRVI1	0.62	6.73	4.6e-10	7e-09	4.32
C1	WNT9A	1.22	6.73	4.6e-10	7e-09	1.61
C1	PRICKLE1	0.71	6.73	4.6e-10	7e-09	4.25
C1	SCAI	0.42	6.73	4.7e-10	7.1e-09	2.58
C1	ANKRD40	0.36	6.72	4.7e-10	7.2e-09	5.23
C1	RP11-722G7.1	0.47	6.72	4.7e-10	7.2e-09	0.38
C1	BCL7A	0.39	6.72	4.8e-10	7.2e-09	1
C1	SCARF1	0.5	6.72	4.9e-10	7.3e-09	3.07
C1	LVRN	1.35	6.72	4.9e-10	7.4e-09	0.98
C1	PDE5A	0.75	6.7	5.2e-10	7.9e-09	4.67
C1	EPB41L5	0.49	6.7	5.2e-10	7.9e-09	3.22
C1	UBXN2A	0.24	6.7	5.3e-10	7.9e-09	4.32
C1	PAMR1	1.35	6.69	5.5e-10	8.2e-09	3.21
C1	THSD7B	1.33	6.69	5.7e-10	8.5e-09	-3.13
C1	TAL1	0.62	6.68	5.9e-10	8.8e-09	1.74
C1	ITIH5	0.95	6.68	5.9e-10	8.8e-09	5.35
C1	LIMS2	0.52	6.68	6.1e-10	9e-09	5.27
C1	ABCA6	0.76	6.67	6.3e-10	9.3e-09	4.95
C1	MYCBP2	0.3	6.66	6.5e-10	9.6e-09	7.61
C1	APOD	1.87	6.66	6.7e-10	9.8e-09	1.25
C1	CA3	1.66	6.65	6.8e-10	1e-08	-0.95
C1	LRP6	0.41	6.65	6.8e-10	1e-08	4.75
C1	KIRREL3	0.83	6.65	6.8e-10	1e-08	0.06
C1	GIPC2	0.79	6.65	6.9e-10	1e-08	0
C1	GRB10	0.48	6.65	6.9e-10	1e-08	5.37
C1	PRKCE	0.27	6.65	6.9e-10	1e-08	4.36
C1	OPLAH	0.47	6.65	7e-10	1e-08	3.07
C1	MUC3A	1.21	6.65	7e-10	1e-08	0.32
C1	PLEKHG3	0.48	6.65	7e-10	1e-08	5.86
C1	NTN1	1.24	6.64	7.2e-10	1e-08	5.04
C1	STC1	1.18	6.64	7.2e-10	1e-08	1.02
C1	MAGI1	0.42	6.64	7.2e-10	1e-08	3.66
C1	FMO1	1.34	6.64	7.3e-10	1.1e-08	-1.25
C1	GABRE	1.07	6.63	7.5e-10	1.1e-08	1.78
C1	SLC25A33	0.43	6.63	7.8e-10	1.1e-08	1.56
C1	DCLK1	0.6	6.62	7.8e-10	1.1e-08	5.74
C1	DNM3	0.49	6.62	8e-10	1.2e-08	2.34
C1	HOOK2	0.56	6.62	8.1e-10	1.2e-08	3.1
C1	FBXL22	0.78	6.62	8.1e-10	1.2e-08	-0.5
C1	GNG11	0.5	6.61	8.2e-10	1.2e-08	4.14
C1	PGM1	0.46	6.61	8.3e-10	1.2e-08	5.34
C1	SPX	1.06	6.61	8.3e-10	1.2e-08	-4.03
C1	SPRY2	0.5	6.61	8.5e-10	1.2e-08	3.84
C1	MMP28	0.63	6.61	8.6e-10	1.2e-08	2.74
C1	HSDL2	0.5	6.61	8.6e-10	1.2e-08	3.55
C1	HIC1	0.64	6.6	8.7e-10	1.2e-08	5.28
C1	KRT222	1.33	6.59	9.2e-10	1.3e-08	-2.41
C1	CNTNAP1	0.56	6.58	9.7e-10	1.4e-08	4.62
C1	PZP	0.82	6.58	9.9e-10	1.4e-08	-2.41
C1	KIF26A	0.72	6.58	9.9e-10	1.4e-08	2.51
C1	SHE	0.32	6.58	1e-09	1.4e-08	5.38
C1	2026-09-04	0.53	6.57	1e-09	1.4e-08	2.89
C1	BMP5	1.52	6.57	1e-09	1.4e-08	1.15
C1	CCDC3	0.82	6.57	1e-09	1.4e-08	3.21
C1	TSPAN13	0.93	6.57	1e-09	1.5e-08	-0.17
C1	MAPK12	0.66	6.57	1.1e-09	1.5e-08	2.36
C1	PYROXD2	0.47	6.56	1.1e-09	1.5e-08	2.85
C1	PKN3	0.7	6.56	1.1e-09	1.5e-08	3.54
C1	FAM43A	0.66	6.55	1.1e-09	1.6e-08	2.67
C1	MED13L	0.2	6.55	1.2e-09	1.6e-08	7.74
C1	CIDEA	2.41	6.54	1.2e-09	1.6e-08	-3.23
C1	NECTIN3	0.47	6.54	1.2e-09	1.6e-08	3.31
C1	BMPR1B	0.84	6.54	1.2e-09	1.6e-08	0.64
C1	SCN4A	1.29	6.54	1.2e-09	1.7e-08	-0.38
C1	DAPK2	0.68	6.53	1.3e-09	1.7e-08	2.41
C1	TPO	1.32	6.53	1.3e-09	1.8e-08	1.28
C1	CD70	1.43	6.53	1.3e-09	1.8e-08	0.16
C1	NRK	1.47	6.52	1.3e-09	1.8e-08	1.18
C1	CCDC141	0.77	6.52	1.3e-09	1.8e-08	3.01
C1	HOXA4	0.51	6.51	1.4e-09	1.9e-08	0.57
C1	NDST1	0.36	6.51	1.4e-09	1.9e-08	7
C1	TUB	0.5	6.51	1.4e-09	1.9e-08	4.38
C1	ZSCAN31	0.62	6.51	1.4e-09	1.9e-08	0.3
C1	PRR26	0.84	6.51	1.4e-09	1.9e-08	-2.55
C1	SRPX	0.59	6.51	1.4e-09	1.9e-08	4.27
C1	MREG	0.61	6.5	1.5e-09	2e-08	0.38
C1	ALDH5A1	0.51	6.5	1.5e-09	2e-08	1.59
C1	SLC35F1	0.71	6.5	1.5e-09	2e-08	-1.88
C1	C15orf41	0.37	6.49	1.5e-09	2e-08	2.39
C1	HOXA3	0.49	6.49	1.5e-09	2.1e-08	1.81
C1	PLCL1	0.39	6.49	1.5e-09	2.1e-08	3.19
C1	C9orf40	0.42	6.49	1.5e-09	2.1e-08	1.45
C1	PLIN1	2.33	6.48	1.6e-09	2.1e-08	1.73
C1	PCDH17	0.83	6.48	1.7e-09	2.2e-08	2.82
C1	MAOA	1.03	6.47	1.7e-09	2.3e-08	2.8
C1	ID4	0.88	6.47	1.7e-09	2.3e-08	2.48
C1	HSPB8	0.61	6.47	1.7e-09	2.3e-08	5.03
C1	INSR	0.35	6.47	1.7e-09	2.3e-08	5.71
C1	MGEA5	0.3	6.47	1.8e-09	2.3e-08	6.46
C1	ASPN	1.59	6.46	1.8e-09	2.3e-08	6.79
C1	SCN4B	0.71	6.46	1.8e-09	2.4e-08	3.43
C1	CPED1	0.45	6.45	1.9e-09	2.4e-08	5.27
C1	LEP	2.35	6.45	1.9e-09	2.5e-08	-3.54
C1	LRRC4B	1.13	6.45	1.9e-09	2.5e-08	-1.6
C1	MRAP	1.94	6.44	1.9e-09	2.5e-08	-3.7
C1	AKR1C2	0.82	6.44	2e-09	2.6e-08	5.71
C1	ZNF521	0.48	6.44	2e-09	2.6e-08	6.03
C1	NFYB	0.35	6.44	2e-09	2.6e-08	3.28
C1	MOB2	0.3	6.44	2e-09	2.6e-08	4.3
C1	CRACR2B	0.6	6.43	2.1e-09	2.7e-08	1.19
C1	RMND5A	0.27	6.43	2.1e-09	2.7e-08	5.32
C1	CYP4B1	1.84	6.43	2.1e-09	2.8e-08	-1.79
C1	RAB9B	0.79	6.42	2.2e-09	2.8e-08	-0.2
C1	EGFLAM	0.57	6.42	2.2e-09	2.8e-08	3.09
C1	RXRG	1.09	6.42	2.2e-09	2.9e-08	-0.73
C1	USP54	0.35	6.42	2.2e-09	2.9e-08	4.45
C1	SLC16A14	0.61	6.41	2.3e-09	2.9e-08	1.04
C1	SLC25A51	0.24	6.41	2.3e-09	3e-08	3.51
C1	SPON2	0.87	6.41	2.3e-09	3e-08	5.24
C1	LMX1B	0.7	6.41	2.4e-09	3e-08	1.86
C1	FDFT1	0.31	6.4	2.4e-09	3.1e-08	3.67
C1	AZGP1	2.1	6.39	2.5e-09	3.2e-08	-4.6
C1	NEDD9	0.69	6.39	2.5e-09	3.2e-08	3.68
C1	MPP3	0.67	6.39	2.5e-09	3.2e-08	1.12
C1	FAM166B	1.26	6.38	2.7e-09	3.4e-08	-1.77
C1	CBX2	0.77	6.38	2.7e-09	3.4e-08	0.79
C1	PI16	2.73	6.38	2.7e-09	3.4e-08	-2.4
C1	GLUD2	0.68	6.38	2.7e-09	3.4e-08	0.55
C1	CNKSR3	0.36	6.37	2.8e-09	3.5e-08	3.71
C1	CLDN4	0.85	6.37	2.8e-09	3.5e-08	0.91
C1	RHOBTB3	0.61	6.37	2.8e-09	3.6e-08	5.12
C1	SMIM10L2B	0.64	6.37	2.9e-09	3.6e-08	-0.58
C1	AFF2	0.9	6.36	2.9e-09	3.6e-08	0.16
C1	TBC1D8	0.34	6.36	2.9e-09	3.6e-08	3.94
C1	TEAD2	0.5	6.36	3e-09	3.7e-08	4.28
C1	GRK3	0.43	6.36	3e-09	3.8e-08	5.35
C1	C1orf198	0.51	6.36	3.1e-09	3.8e-08	5.01
C1	ELOVL5	0.44	6.35	3.1e-09	3.8e-08	4.99
C1	HTR1F	1	6.35	3.1e-09	3.8e-08	-1.51
C1	NXN	0.68	6.35	3.1e-09	3.9e-08	4.26
C1	EFNA1	0.55	6.35	3.1e-09	3.9e-08	1.79
C1	CIDEC	2.62	6.35	3.2e-09	3.9e-08	-0.27
C1	NOTCH3	0.7	6.34	3.3e-09	4e-08	7.98
C1	PROSER2	0.54	6.33	3.4e-09	4.2e-08	0.99
C1	MYOC	2.28	6.33	3.5e-09	4.2e-08	0.09
C1	DGKE	0.36	6.33	3.5e-09	4.3e-08	2.42
C1	LDHB	0.37	6.33	3.5e-09	4.3e-08	4.97
C1	SLC1A2	0.39	6.33	3.5e-09	4.3e-08	1.35
C1	LMOD1	0.94	6.32	3.6e-09	4.4e-08	3.25
C1	TSPAN2	1	6.32	3.7e-09	4.5e-08	2.34
C1	C14orf180	1.78	6.32	3.7e-09	4.6e-08	-2.84
C1	CENPJ	0.33	6.31	3.8e-09	4.6e-08	2.96
C1	C1QTNF4	1.15	6.31	3.9e-09	4.7e-08	1.38
C1	BNIP3	0.4	6.31	3.9e-09	4.7e-08	3.42
C1	ECHDC2	0.47	6.3	4e-09	4.8e-08	5.06
C1	ABCA8	0.71	6.3	4e-09	4.9e-08	4.87
C1	NMNAT2	0.78	6.3	4e-09	4.9e-08	0.74
C1	WFS1	0.49	6.3	4.1e-09	5e-08	4.15
C1	MAP2	0.54	6.29	4.2e-09	5.1e-08	1.93
C1	SMTNL2	1.42	6.29	4.2e-09	5.1e-08	-0.7
C1	CMA1	1.8	6.28	4.3e-09	5.2e-08	-1.83
C1	PDE11A	0.8	6.28	4.4e-09	5.3e-08	0.23
C1	CCL13	1.1	6.27	4.6e-09	5.5e-08	1.51
C1	TDRD10	0.48	6.27	4.6e-09	5.5e-08	2.75
C1	SLC24A3	0.77	6.27	4.7e-09	5.7e-08	2.01
C1	LRRC1	0.33	6.27	4.7e-09	5.7e-08	3.34
C1	SLC12A2	0.3	6.27	4.7e-09	5.7e-08	4.25
C1	ARHGEF37	0.6	6.26	4.8e-09	5.7e-08	3.31
C1	ANGPTL7	2.14	6.26	4.9e-09	5.9e-08	0.23
C1	CD93	0.55	6.25	5.2e-09	6.1e-08	6.8
C1	SNTG2	0.85	6.25	5.3e-09	6.3e-08	0.14
C1	ATOH8	0.78	6.24	5.4e-09	6.4e-08	3.4
C1	DGAT2	1.68	6.24	5.5e-09	6.5e-08	1.31
C1	GALR1	0.51	6.23	5.6e-09	6.7e-08	0.05
C1	GOLGA8M	0.68	6.23	5.7e-09	6.7e-08	-0.88
C1	COL4A5	0.69	6.23	5.8e-09	6.8e-08	1.21
C1	COQ8A	0.56	6.22	5.8e-09	6.9e-08	4.19
C1	IFRD1	0.33	6.22	5.9e-09	6.9e-08	3.73
C1	CKMT2	1.25	6.22	6e-09	7e-08	-1.87
C1	SLC10A6	0.89	6.22	6e-09	7e-08	-0.74
C1	MEIS3	0.52	6.21	6.2e-09	7.3e-08	3.88
C1	MAP4K3	0.33	6.21	6.4e-09	7.5e-08	3.79
C1	SPTB	1.27	6.21	6.4e-09	7.5e-08	0.67
C1	RBP7	0.87	6.2	6.5e-09	7.5e-08	-0.4
C1	DBN1	0.64	6.2	6.6e-09	7.7e-08	6.35
C1	ABHD5	0.58	6.2	6.6e-09	7.7e-08	2.47
C1	PNPLA3	1.11	6.19	6.8e-09	7.9e-08	-2.13
C1	UTRN	0.3	6.19	6.9e-09	7.9e-08	8.21
C1	B3GNT8	0.62	6.19	7e-09	8e-08	1.4
C1	GAS6	0.52	6.19	7.1e-09	8.2e-08	7.44
C1	GID4	0.23	6.18	7.3e-09	8.4e-08	4.1
C1	PARVA	0.27	6.18	7.3e-09	8.4e-08	6.22
C1	PLA2R1	0.45	6.18	7.3e-09	8.4e-08	4.75
C1	FHOD3	1.09	6.18	7.4e-09	8.5e-08	1.73
C1	PCBP4	0.36	6.17	7.5e-09	8.6e-08	4.33
C1	FBXL7	0.41	6.17	7.5e-09	8.6e-08	5.11
C1	BCL2	0.66	6.17	7.5e-09	8.6e-08	2.7
C1	SLMAP	0.17	6.17	7.6e-09	8.7e-08	5.88
C1	PALLD	0.49	6.17	7.7e-09	8.8e-08	7.07
C1	KANK4	1.22	6.17	7.7e-09	8.8e-08	-1.02
C1	PLAT	0.66	6.16	7.9e-09	9e-08	3.54
C1	LBR	0.36	6.16	8e-09	9.1e-08	3.91
C1	NSMCE4A	0.21	6.16	8e-09	9.1e-08	3.75
C1	CLCN4	0.37	6.15	8.4e-09	9.5e-08	3.82
C1	RBM38	0.49	6.15	8.5e-09	9.6e-08	2.48
C1	TAGLN	0.71	6.15	8.5e-09	9.6e-08	6.43
C1	MME	1.09	6.15	8.5e-09	9.7e-08	1.27
C1	NFIB	0.32	6.15	8.6e-09	9.8e-08	7.37
C1	ANGPT2	0.64	6.14	8.8e-09	9.9e-08	2.17
C1	ADGRG1	0.62	6.14	9e-09	1e-07	3.03
C1	INPP4B	0.49	6.13	9.2e-09	1e-07	3.04
C1	SCHIP1	0.48	6.13	9.2e-09	1e-07	2.11
C1	ADGRL2	0.5	6.13	9.3e-09	1e-07	4.77
C1	SUSD2	0.79	6.13	9.3e-09	1e-07	3.59
C1	PTPRF	0.58	6.13	9.3e-09	1e-07	6.28
C1	CRYBG3	0.29	6.12	9.6e-09	1.1e-07	6.21
C1	CNTN3	1.25	6.12	9.6e-09	1.1e-07	-2.62
C1	MPST	0.29	6.12	9.6e-09	1.1e-07	4.66
C1	ULK2	0.26	6.12	9.7e-09	1.1e-07	4.82
C1	TNN	1.26	6.12	9.9e-09	1.1e-07	-1.62
C1	UVRAG	0.21	6.12	1e-08	1.1e-07	4.94
C1	PPP1R16B	0.66	6.12	1e-08	1.1e-07	2.16
C1	SMAD9	0.56	6.11	1e-08	1.1e-07	3.62
C1	ATL1	0.49	6.11	1e-08	1.1e-07	2.42
C1	SGCG	1.22	6.11	1e-08	1.1e-07	-2.81
C1	RAB30	0.47	6.11	1e-08	1.2e-07	3.64
C1	POTEI	0.67	6.11	1e-08	1.2e-07	-1.02
C1	MYO5B	1.5	6.1	1.1e-08	1.2e-07	-1.86
C1	RELN	1.2	6.1	1.1e-08	1.2e-07	0.2
C1	ST6GALNAC1	0.87	6.09	1.1e-08	1.2e-07	-0.4
C1	YBX2	1.05	6.09	1.1e-08	1.3e-07	-2.48
C1	CCDC136	0.77	6.09	1.1e-08	1.3e-07	2.55
C1	RIMS1	1.08	6.08	1.2e-08	1.3e-07	-0.81
C1	PLEKHH2	0.63	6.07	1.2e-08	1.3e-07	4.5
C1	GLIS1	1.37	6.07	1.2e-08	1.4e-07	-0.04
C1	C6orf141	0.77	6.07	1.3e-08	1.4e-07	-0.8
C1	TBX4	0.9	6.06	1.3e-08	1.4e-07	-0.51
C1	ITGA2	0.69	6.06	1.3e-08	1.4e-07	3.34
C1	PECAM1	0.32	6.06	1.3e-08	1.4e-07	8.26
C1	S1PR1	0.43	6.06	1.3e-08	1.4e-07	5.07
C1	MAN2A2	0.28	6.06	1.3e-08	1.4e-07	5.95
C1	CNKSR2	0.47	6.05	1.3e-08	1.5e-07	2.82
C1	THRSP	2.45	6.05	1.4e-08	1.5e-07	-2.81
C1	F2R	0.53	6.05	1.4e-08	1.5e-07	3.65
C1	AJUBA	0.61	6.05	1.4e-08	1.5e-07	1.48
C1	ICA1L	0.43	6.04	1.4e-08	1.5e-07	1.83
C1	RGS9	0.42	6.04	1.4e-08	1.5e-07	0.98
C1	NBEAL1	0.39	6.04	1.4e-08	1.6e-07	5.25
C1	SOX13	0.45	6.04	1.5e-08	1.6e-07	4.67
C1	HMGCLL1	0.94	6.03	1.5e-08	1.6e-07	-0.43
C1	CTNNA3	1.08	6.03	1.5e-08	1.6e-07	-3.03
C1	NOS1	0.59	6.02	1.6e-08	1.7e-07	1.47
C1	ADH5	0.3	6.02	1.6e-08	1.7e-07	5.31
C1	ACBD4	0.27	6.02	1.6e-08	1.7e-07	3.46
C1	TESC	0.66	6.02	1.6e-08	1.7e-07	0.33
C1	ZFYVE9	0.28	6.02	1.6e-08	1.7e-07	4.83
C1	CITED2	0.52	6.02	1.6e-08	1.7e-07	4.63
C1	SLFN5	0.3	6.02	1.6e-08	1.7e-07	6.22
C1	DOK5	0.68	6.01	1.6e-08	1.7e-07	1.34
C1	CHODL	1.44	6.01	1.7e-08	1.8e-07	-0.39
C1	CXCL14	1.39	6.01	1.7e-08	1.8e-07	4.05
C1	TTN	1.72	6	1.7e-08	1.8e-07	5.85
C1	TMEM64	0.39	6	1.7e-08	1.8e-07	3.25
C1	PLIN4	2.29	6	1.7e-08	1.8e-07	4.37
C1	CAND2	0.58	6	1.7e-08	1.8e-07	3
C1	FAM110D	0.45	6	1.7e-08	1.8e-07	2.63
C1	F2RL2	0.98	6	1.7e-08	1.8e-07	-0.74
C1	CIB2	0.64	6	1.8e-08	1.8e-07	0.3
C1	EPHA2	0.57	5.99	1.8e-08	1.9e-07	2.56
C1	STRBP	0.41	5.99	1.8e-08	1.9e-07	1.72
C1	LOXHD1	0.89	5.99	1.8e-08	1.9e-07	-0.78
C1	CCDC69	0.6	5.99	1.8e-08	1.9e-07	5.44
C1	RUNDC3B	0.65	5.99	1.9e-08	1.9e-07	0.15
C1	SHMT1	0.48	5.98	1.9e-08	2e-07	3.82
C1	WWP1	0.33	5.98	2e-08	2.1e-07	5.76
C1	SCD	1.4	5.96	2.1e-08	2.2e-07	6.98
C1	OLFML2A	0.64	5.96	2.1e-08	2.2e-07	5.95
C1	COX14	0.44	5.96	2.2e-08	2.2e-07	2.45
C1	WTIP	0.32	5.95	2.2e-08	2.3e-07	5.39
C1	SCN3B	0.41	5.95	2.2e-08	2.3e-07	1.27
C1	MACROD2	0.32	5.95	2.3e-08	2.3e-07	1.08
C1	SLC22A3	0.9	5.95	2.3e-08	2.3e-07	0.22
C1	ZNF518B	0.36	5.94	2.3e-08	2.4e-07	3.55
C1	FLT4	0.55	5.94	2.3e-08	2.4e-07	3.01
C1	LOXL4	0.82	5.94	2.4e-08	2.4e-07	2.12
C1	ITGB1	0.3	5.93	2.4e-08	2.5e-07	8.61
C1	ADARB1	0.39	5.93	2.4e-08	2.5e-07	5.51
C1	EIF4E3	0.47	5.93	2.5e-08	2.5e-07	3.43
C1	RASSF3	0.31	5.93	2.5e-08	2.5e-07	4.79
C1	ANO3	1.52	5.92	2.5e-08	2.6e-07	-5.13
C1	MMP17	0.94	5.92	2.6e-08	2.6e-07	-0.3
C1	PNMA6A	0.89	5.92	2.6e-08	2.7e-07	-0.14
C1	RCAN2	0.63	5.92	2.6e-08	2.7e-07	2.75
C1	ABTB1	0.37	5.91	2.7e-08	2.8e-07	4.88
C1	MYL9	0.55	5.9	2.9e-08	2.9e-07	6.81
C1	ICK	0.24	5.9	2.9e-08	2.9e-07	4.71
C1	EBF1	0.38	5.89	3e-08	3e-07	7.21
C1	ASPA	0.4	5.89	3e-08	3.1e-07	3.11
C1	PRRX1	0.44	5.88	3.1e-08	3.1e-07	7.91
C1	NYAP1	0.88	5.88	3.1e-08	3.1e-07	-2.73
C1	SATB1	0.25	5.88	3.1e-08	3.1e-07	4.91
C1	ANKS1A	0.22	5.88	3.1e-08	3.2e-07	6.19
C1	ACKR1	0.7	5.88	3.2e-08	3.2e-07	4.57
C1	TSC22D2	0.27	5.87	3.3e-08	3.3e-07	6.12
C1	FAM219B	0.2	5.87	3.3e-08	3.3e-07	5.26
C1	PAIP2B	0.53	5.87	3.4e-08	3.3e-07	1.25
C1	SOX17	0.61	5.86	3.5e-08	3.4e-07	1.86
C1	FAM124B	0.6	5.86	3.5e-08	3.4e-07	1.67
C1	VWF	0.61	5.86	3.5e-08	3.5e-07	7.71
C1	ANTXR1	0.5	5.85	3.5e-08	3.5e-07	8.57
C1	ANKRD46	0.24	5.85	3.6e-08	3.5e-07	2.66
C1	BPHL	0.34	5.85	3.7e-08	3.6e-07	3.05
C1	DYRK3	0.43	5.85	3.7e-08	3.6e-07	2.67
C1	GPAT3	0.61	5.85	3.7e-08	3.6e-07	0.24
C1	GJA4	0.59	5.85	3.7e-08	3.6e-07	2.72
C1	ITGB1BP1	0.36	5.85	3.7e-08	3.6e-07	4.93
C1	HRCT1	1.07	5.84	3.7e-08	3.6e-07	-0.85
C1	STK39	0.3	5.84	3.7e-08	3.7e-07	3.49
C1	FADS3	0.42	5.84	3.7e-08	3.7e-07	4.36
C1	LZTS3	0.5	5.84	3.8e-08	3.7e-07	2.78
C1	CLASP1	0.13	5.84	3.8e-08	3.7e-07	6.52
C1	AOC2	0.69	5.84	3.8e-08	3.7e-07	1.92
C1	EPHA4	0.48	5.84	3.8e-08	3.7e-07	3.9
C1	GRIK5	1.15	5.84	3.8e-08	3.7e-07	-1.78
C1	LRRC34	0.39	5.84	3.8e-08	3.8e-07	0.94
C1	OAF	0.58	5.84	3.9e-08	3.8e-07	6.63
C1	CRTC3	0.21	5.84	3.9e-08	3.8e-07	5.95
C1	PCDH18	0.66	5.83	3.9e-08	3.8e-07	4.82
C1	LIPG	0.37	5.83	3.9e-08	3.8e-07	2.29
C1	ST8SIA1	0.52	5.83	3.9e-08	3.8e-07	2.18
C1	COLCA2	0.73	5.83	4e-08	3.9e-07	-3.08
C1	KIAA1958	0.42	5.82	4.2e-08	4e-07	1.46
C1	PLA2G4F	0.69	5.82	4.2e-08	4.1e-07	-1.6
C1	DOCK11	0.39	5.82	4.2e-08	4.1e-07	6.64
C1	BACE2	0.43	5.81	4.3e-08	4.2e-07	5.42
C1	PHACTR3	0.66	5.81	4.4e-08	4.3e-07	-0.49
C1	ZNF117	0.57	5.81	4.5e-08	4.3e-07	3.31
C1	LNX2	0.31	5.81	4.5e-08	4.3e-07	3.34
C1	PTPRZ1	0.95	5.8	4.7e-08	4.5e-07	1.17
C1	CLSTN2	0.87	5.79	4.8e-08	4.6e-07	3.16
C1	GATSL2	0.39	5.79	4.8e-08	4.6e-07	3.55
C1	PELI2	0.47	5.79	4.8e-08	4.6e-07	2.96
C1	MEX3B	0.61	5.79	4.8e-08	4.6e-07	3.01
C1	CMTM8	0.65	5.78	4.9e-08	4.7e-07	-0.74
C1	TMEM74B	0.71	5.78	5.1e-08	4.9e-07	0.76
C1	KIAA0922	0.41	5.78	5.1e-08	4.9e-07	3.03
C1	LGR4	0.47	5.78	5.1e-08	4.9e-07	4.34
C1	ELOVL7	0.67	5.77	5.2e-08	4.9e-07	1.33
C1	CYP19A1	1.15	5.77	5.2e-08	5e-07	-1.79
C1	ADGRB1	0.91	5.76	5.4e-08	5.2e-07	-0.96
C1	ZBTB8A	0.27	5.76	5.5e-08	5.2e-07	3.38
C1	LEFTY2	1.18	5.76	5.5e-08	5.3e-07	-1.45
C1	ZC2HC1A	0.35	5.76	5.6e-08	5.3e-07	2.41
C1	SLITRK2	0.88	5.75	5.7e-08	5.4e-07	-0.56
C1	IGFBP6	0.79	5.75	5.7e-08	5.4e-07	6.21
C1	BCKDHB	0.31	5.75	5.8e-08	5.4e-07	2.95
C1	PCCA	0.27	5.75	5.8e-08	5.4e-07	4.12
C1	TENM2	1.33	5.75	5.9e-08	5.5e-07	-0.49
C1	TTC39C	0.31	5.74	5.9e-08	5.6e-07	3.42
C1	ABCC8	0.48	5.74	6e-08	5.6e-07	0.61
C1	COL5A3	0.81	5.74	6e-08	5.6e-07	5.91
C1	HES4	0.73	5.74	6e-08	5.6e-07	0.97
C1	RUNX1T1	0.41	5.74	6.1e-08	5.7e-07	5.72
C1	TMEM178A	0.75	5.74	6.1e-08	5.7e-07	-1.48
C1	CCL14	0.85	5.74	6.1e-08	5.7e-07	2.45
C1	ANXA6	0.28	5.73	6.3e-08	5.9e-07	6.88
C1	TRPC6	0.61	5.73	6.4e-08	6e-07	1.84
C1	SYNPO2	0.56	5.73	6.5e-08	6e-07	6.13
C1	TNFSF10	0.46	5.73	6.5e-08	6.1e-07	3.71
C1	CHADL	0.6	5.72	6.6e-08	6.2e-07	-0.7
C1	KCNMB3	0.44	5.72	6.7e-08	6.2e-07	0.67
C1	ESRRG	0.73	5.72	6.8e-08	6.3e-07	-0.88
C1	C12orf75	0.79	5.72	6.8e-08	6.3e-07	1.24
C1	AKTIP	0.25	5.71	6.9e-08	6.4e-07	3.49
C1	DLG1	0.21	5.71	6.9e-08	6.4e-07	5.26
C1	DUOXA1	1.29	5.71	6.9e-08	6.4e-07	-0.96
C1	NAALAD2	0.77	5.71	7e-08	6.4e-07	-0.72
C1	SNX25	0.25	5.71	7e-08	6.5e-07	3.48
C1	SPATS2L	0.21	5.71	7.1e-08	6.5e-07	6.27
C1	SIN3B	0.23	5.71	7.2e-08	6.6e-07	6.07
C1	RAD51D	0.18	5.7	7.2e-08	6.7e-07	4.46
C1	LPCAT4	0.29	5.7	7.5e-08	6.9e-07	4.22
C1	ACSS3	0.43	5.69	7.7e-08	7.1e-07	3.02
C1	FAM171B	0.4	5.69	7.7e-08	7.1e-07	3.57
C1	DHRS11	0.52	5.68	8e-08	7.3e-07	1.3
C1	PRND	0.96	5.68	8.1e-08	7.4e-07	0.25
C1	TUSC5	2.42	5.68	8.1e-08	7.4e-07	-2.48
C1	LGI1	0.86	5.68	8.2e-08	7.5e-07	-1.05
C1	HIBCH	0.34	5.67	8.3e-08	7.6e-07	3.36
C1	TNFRSF25	0.51	5.67	8.4e-08	7.6e-07	3.2
C1	DNAH9	0.86	5.67	8.5e-08	7.8e-07	-2.39
C1	STK32B	0.64	5.67	8.6e-08	7.8e-07	1.81
C1	IRS2	0.62	5.67	8.6e-08	7.8e-07	4.96
C1	NFIX	0.37	5.67	8.6e-08	7.8e-07	8.8
C1	AIM1	0.53	5.66	8.8e-08	8e-07	1.22
C1	BTBD3	0.26	5.66	8.9e-08	8e-07	3.71
C1	NNAT	1.45	5.66	8.9e-08	8e-07	-0.99
C1	LRP3	0.41	5.66	8.9e-08	8.1e-07	5.43
C1	FLT1	0.47	5.66	9e-08	8.1e-07	4.84
C1	PYGL	0.45	5.65	9.1e-08	8.2e-07	5.13
C1	C11orf52	0.78	5.65	9.2e-08	8.3e-07	-1.25
C1	CCDC71L	0.43	5.65	9.2e-08	8.3e-07	3.39
C1	LRRC49	0.38	5.65	9.2e-08	8.3e-07	2.06
C1	BVES	0.4	5.65	9.3e-08	8.3e-07	3.32
C1	LGI4	0.75	5.65	9.4e-08	8.4e-07	2.59
C1	THBS1	1.06	5.65	9.5e-08	8.5e-07	7.12
C1	C16orf74	0.65	5.64	9.6e-08	8.6e-07	-2.7
C1	NFASC	0.67	5.64	9.6e-08	8.6e-07	3.34
C1	C1QTNF9	0.55	5.64	9.7e-08	8.6e-07	-0.38
C1	MTERF2	0.42	5.64	9.7e-08	8.6e-07	2.38
C1	APMAP	0.38	5.64	9.7e-08	8.6e-07	5.14
C1	ALDH4A1	0.51	5.64	9.8e-08	8.7e-07	2.3
C1	EPHB4	0.57	5.64	9.8e-08	8.8e-07	5.05
C1	LCA5	0.45	5.64	9.8e-08	8.8e-07	2.13
C1	EDNRA	0.63	5.63	1e-07	9e-07	3.03
C1	GRASP	0.5	5.63	1e-07	9e-07	3.4
C1	SCUBE2	0.68	5.63	1e-07	9.1e-07	3.12
C1	ZNF664	0.23	5.63	1e-07	9.1e-07	5.64
C1	JPH2	1.16	5.62	1e-07	9.3e-07	1.11
C1	ACER2	0.41	5.62	1.1e-07	9.4e-07	0.79
C1	CARNS1	0.75	5.62	1.1e-07	9.4e-07	-0.41
C1	SPATA13	0.43	5.61	1.1e-07	9.7e-07	5.36
C1	TRDC	0.88	5.61	1.1e-07	9.9e-07	-1.85
C1	PRX	0.43	5.61	1.1e-07	9.9e-07	2.86
C1	NAT8L	2.57	5.61	1.1e-07	9.9e-07	-5.71
C1	FASN	0.99	5.61	1.1e-07	1e-06	5.79
C1	NRP1	0.24	5.61	1.1e-07	1e-06	8.21
C1	SGK2	0.61	5.6	1.2e-07	1e-06	0.05
C1	TPM2	0.65	5.6	1.2e-07	1e-06	3.45
C1	TCEAL7	0.72	5.6	1.2e-07	1e-06	-0.18
C1	TMEM255A	1.52	5.6	1.2e-07	1e-06	-2.41
C1	ZNF22	0.29	5.6	1.2e-07	1e-06	3.5
C1	FREM2	1.05	5.59	1.2e-07	1.1e-06	-2.83
C1	OSBPL6	0.53	5.59	1.2e-07	1.1e-06	2.71
C1	BAIAP3	0.77	5.59	1.2e-07	1.1e-06	-1.65
C1	TSHZ2	0.41	5.59	1.2e-07	1.1e-06	6.81
C1	CELF2	0.31	5.59	1.2e-07	1.1e-06	6.89
C1	WASF3	0.49	5.59	1.2e-07	1.1e-06	3.25
C1	ST6GALNAC3	0.65	5.58	1.3e-07	1.1e-06	-0.06
C1	SHISA2	0.75	5.58	1.3e-07	1.1e-06	0.79
C1	PDHA1	0.27	5.57	1.3e-07	1.2e-06	4.55
C1	EPS15L1	0.18	5.57	1.4e-07	1.2e-06	5.53
C1	FAM175A	0.27	5.57	1.4e-07	1.2e-06	3.35
C1	STRADB	0.32	5.57	1.4e-07	1.2e-06	2.14
C1	AHNAK2	0.63	5.57	1.4e-07	1.2e-06	8.52
C1	SULT1A2	0.58	5.57	1.4e-07	1.2e-06	-0.15
C1	XPNPEP2	0.75	5.56	1.4e-07	1.2e-06	3.38
C1	NCBP3	0.16	5.56	1.4e-07	1.2e-06	5.69
C1	DCN	0.56	5.56	1.4e-07	1.2e-06	10.38
C1	HSDL1	0.26	5.56	1.4e-07	1.2e-06	3.46
C1	PXMP2	0.4	5.56	1.4e-07	1.2e-06	0.91
C1	LUZP2	0.77	5.56	1.4e-07	1.2e-06	-2.95
C1	PIEZO2	0.94	5.56	1.4e-07	1.2e-06	5.66
C1	LDB3	1.07	5.55	1.5e-07	1.3e-06	1.78
C1	CRABP2	0.99	5.55	1.5e-07	1.3e-06	4.16
C1	ZNF91	0.44	5.55	1.5e-07	1.3e-06	3.85
C1	C10orf10	0.73	5.55	1.5e-07	1.3e-06	5.36
C1	LPP	0.28	5.55	1.5e-07	1.3e-06	7.95
C1	BOK	0.74	5.54	1.6e-07	1.3e-06	3.45
C1	SEMA3F	0.68	5.54	1.6e-07	1.3e-06	3.26
C1	PPARG	0.65	5.53	1.6e-07	1.4e-06	2.89
C1	FCER2	1.1	5.53	1.6e-07	1.4e-06	-2.06
C1	ITM2A	0.7	5.53	1.6e-07	1.4e-06	4.07
C1	MGLL	0.51	5.53	1.7e-07	1.4e-06	6.5
C1	ROCK2	0.26	5.53	1.7e-07	1.4e-06	6.55
C1	HSPG2	0.39	5.52	1.7e-07	1.4e-06	11.11
C1	CCDC107	0.33	5.52	1.7e-07	1.4e-06	2.91
C1	GRIA1	0.89	5.52	1.7e-07	1.4e-06	-1.45
C1	RRAGB	0.21	5.52	1.7e-07	1.4e-06	3.04
C1	PIR	0.37	5.51	1.8e-07	1.5e-06	2.29
C1	VLDLR	0.79	5.51	1.8e-07	1.5e-06	1.24
C1	LOX	0.73	5.51	1.8e-07	1.5e-06	4.6
C1	GLI4	0.32	5.51	1.8e-07	1.5e-06	3.64
C1	ZNF469	0.54	5.51	1.8e-07	1.5e-06	5.31
C1	DUSP22	0.19	5.51	1.8e-07	1.5e-06	5.64
C1	CPT1B	0.67	5.5	1.9e-07	1.6e-06	1.18
C1	PTPRM	0.2	5.5	1.9e-07	1.6e-06	7.11
C1	DHRS12	0.33	5.5	1.9e-07	1.6e-06	2.19
C1	ORMDL3	0.36	5.49	1.9e-07	1.6e-06	4.49
C1	STARD13	0.23	5.49	2e-07	1.7e-06	6.52
C1	NOV	0.93	5.48	2e-07	1.7e-06	4.98
C1	PLVAP	0.51	5.48	2.1e-07	1.7e-06	6.4
C1	NPDC1	0.47	5.48	2.1e-07	1.7e-06	5.53
C1	PLEKHM3	0.15	5.48	2.1e-07	1.7e-06	4.37
C1	CLMN	0.47	5.47	2.1e-07	1.7e-06	4
C1	CXXC4	0.6	5.47	2.1e-07	1.8e-06	-2.01
C1	HEATR4	0.52	5.47	2.2e-07	1.8e-06	-1.05
C1	UBE2H	0.18	5.47	2.2e-07	1.8e-06	6.41
C1	PPP2R2A	0.22	5.46	2.2e-07	1.8e-06	4.76
C1	PRKG2	0.48	5.46	2.2e-07	1.8e-06	0.11
C1	GPR135	0.39	5.46	2.3e-07	1.9e-06	2.24
C1	SLC16A2	0.33	5.46	2.3e-07	1.9e-06	4.18
C1	AC013461.1	0.26	5.45	2.3e-07	1.9e-06	6.26
C1	GXYLT2	0.72	5.45	2.3e-07	1.9e-06	3.94
C1	POLB	0.25	5.45	2.3e-07	1.9e-06	2.41
C1	UBE3B	0.15	5.45	2.3e-07	1.9e-06	5.86
C1	ZBTB44	0.23	5.44	2.4e-07	2e-06	5.4
C1	VWCE	0.61	5.44	2.5e-07	2e-06	0.66
C1	FLCN	0.28	5.44	2.5e-07	2e-06	6.34
C1	STK38	0.23	5.43	2.5e-07	2.1e-06	5.85
C1	EPB41L4A	0.35	5.43	2.5e-07	2.1e-06	3.92
C1	TIMP4	0.9	5.43	2.6e-07	2.1e-06	2.1
C1	PHYH	0.32	5.43	2.6e-07	2.1e-06	3.43
C1	GNG2	0.36	5.43	2.6e-07	2.1e-06	4.41
C1	CAMK1	0.35	5.43	2.6e-07	2.1e-06	3.29
C1	ITGA8	0.88	5.42	2.7e-07	2.1e-06	0.99
C1	DDR2	0.38	5.42	2.7e-07	2.1e-06	7.63
C1	AAMDC	0.29	5.42	2.7e-07	2.1e-06	2.29
C1	ALDH7A1	0.21	5.42	2.7e-07	2.2e-06	4.95
C1	C3orf70	0.47	5.42	2.7e-07	2.2e-06	1.66
C1	CHL1	1.39	5.41	2.8e-07	2.3e-06	0.14
C1	PDGFRL	0.64	5.41	2.8e-07	2.3e-06	4.5
C1	RYR1	0.87	5.41	2.8e-07	2.3e-06	4.85
C1	FGF2	0.63	5.41	2.8e-07	2.3e-06	2.33
C1	ECSCR	0.81	5.41	2.9e-07	2.3e-06	2.35
C1	B4GALNT1	0.64	5.4	2.9e-07	2.3e-06	1.17
C1	FOXO4	0.33	5.4	2.9e-07	2.4e-06	4.36
C1	SIAH1	0.21	5.4	3e-07	2.4e-06	3.54
C1	ETFDH	0.3	5.4	3e-07	2.4e-06	3.61
C1	ADRA2C	0.83	5.39	3.1e-07	2.4e-06	-0.56
C1	ADH1C	1.22	5.39	3.1e-07	2.5e-06	-1.41
C1	ARHGEF17	0.38	5.39	3.2e-07	2.5e-06	6.67
C1	LAMA5	0.45	5.39	3.2e-07	2.5e-06	6.93
C1	PLXNB3	0.75	5.38	3.3e-07	2.6e-06	1.58
C1	PEG10	0.93	5.37	3.3e-07	2.6e-06	0.09
C1	TXLNB	0.88	5.37	3.4e-07	2.7e-06	0.67
C1	ASB2	1.02	5.37	3.4e-07	2.7e-06	-1.91
C1	RGN	0.47	5.37	3.5e-07	2.7e-06	1.65
C1	CYP39A1	0.7	5.36	3.5e-07	2.8e-06	-0.74
C1	TMEM159	0.34	5.36	3.6e-07	2.8e-06	2.86
C1	DGKB	0.49	5.36	3.6e-07	2.8e-06	-0.84
C1	GUCY1A2	0.66	5.35	3.7e-07	2.9e-06	3.29
C1	CEACAM1	0.43	5.35	3.7e-07	2.9e-06	-0.32
C1	TMEM204	0.46	5.35	3.8e-07	3e-06	3.73
C1	TMEM17	0.37	5.35	3.8e-07	3e-06	-0.66
C1	PODXL	0.47	5.35	3.8e-07	3e-06	6.62
C1	CASZ1	0.53	5.34	3.9e-07	3e-06	2.75
C1	NQO1	0.51	5.34	3.9e-07	3e-06	3.18
C1	CFLAR	0.2	5.34	3.9e-07	3e-06	7.79
C1	ZC3H12C	0.35	5.34	3.9e-07	3e-06	3.55
C1	EIF2B3	0.2	5.34	4e-07	3.1e-06	3.7
C1	RGS12	0.25	5.33	4e-07	3.2e-06	5.26
C1	GIMAP8	0.35	5.33	4.1e-07	3.2e-06	5.61
C1	FAM107A	0.67	5.33	4.1e-07	3.2e-06	2.91
C1	RBP4	0.96	5.33	4.1e-07	3.2e-06	3.19
C1	DNAJC18	0.26	5.33	4.1e-07	3.2e-06	3.23
C1	RGL1	0.32	5.33	4.1e-07	3.2e-06	7.21
C1	LIMS4	0.76	5.32	4.2e-07	3.3e-06	-1.21
C1	PARD6G	0.48	5.32	4.2e-07	3.3e-06	1.22
C1	NR5A2	0.46	5.32	4.2e-07	3.3e-06	1.59
C1	TECRL	0.71	5.32	4.3e-07	3.3e-06	-0.47
C1	KLHL23	0.51	5.32	4.3e-07	3.4e-06	0.8
C1	ABLIM2	0.63	5.31	4.5e-07	3.4e-06	3.57
C1	KCNAB1	0.79	5.31	4.5e-07	3.5e-06	-0.37
C1	BOC	0.53	5.3	4.6e-07	3.6e-06	6.01
C1	PTK2	0.15	5.3	4.6e-07	3.6e-06	6.56
C1	SPON1	0.91	5.3	4.7e-07	3.6e-06	6.47
C1	ZNF33B	0.29	5.3	4.7e-07	3.6e-06	3.16
C1	FRMD7	1.1	5.29	4.8e-07	3.7e-06	1.05
C1	C15orf59	0.49	5.29	4.9e-07	3.8e-06	0.78
C1	ACE	0.51	5.29	4.9e-07	3.8e-06	5.28
C1	NET1	0.37	5.29	5e-07	3.8e-06	5.27
C1	KCTD1	0.35	5.29	5e-07	3.8e-06	3.44
C1	MTMR12	0.2	5.28	5.1e-07	3.9e-06	4.89
C1	P2RY14	0.94	5.28	5.1e-07	3.9e-06	1.92
C1	ATP13A3	0.32	5.28	5.1e-07	3.9e-06	5.31
C1	ZHX3	0.34	5.28	5.2e-07	3.9e-06	6.04
C1	FBXL20	0.19	5.28	5.2e-07	4e-06	5.62
C1	OLFML3	0.55	5.27	5.2e-07	4e-06	5.56
C1	CALCRL	0.59	5.27	5.3e-07	4e-06	4.29
C1	KANSL1L	0.34	5.27	5.3e-07	4e-06	3.88
C1	TMEM184B	0.27	5.26	5.5e-07	4.2e-06	6.29
C1	CRISPLD2	0.78	5.25	5.8e-07	4.4e-06	6.2
C1	NRBP2	0.34	5.25	5.8e-07	4.4e-06	5.13
C1	TCF7L1	0.46	5.25	5.9e-07	4.5e-06	4.07
C1	APLNR	0.79	5.25	5.9e-07	4.5e-06	4.88
C1	JAG1	0.3	5.25	5.9e-07	4.5e-06	6.99
C1	C6	1.29	5.25	5.9e-07	4.5e-06	2.2
C1	PATJ	0.3	5.25	5.9e-07	4.5e-06	3.58
C1	PLN	0.93	5.25	5.9e-07	4.5e-06	-0.13
C1	ZCCHC18	0.85	5.24	6.1e-07	4.6e-06	-0.89
C1	HABP4	0.29	5.24	6.2e-07	4.6e-06	4.29
C1	CHAD	1.98	5.23	6.4e-07	4.8e-06	-1.3
C1	TXNL4B	0.23	5.23	6.4e-07	4.8e-06	2.3
C1	VEGFB	0.31	5.23	6.5e-07	4.9e-06	6.06
C1	CHRD	0.36	5.22	6.6e-07	5e-06	5.18
C1	LDB2	0.5	5.22	6.7e-07	5e-06	3.45
C1	IQCJ-SCHIP1	0.59	5.22	6.7e-07	5e-06	2.32
C1	CASKIN2	0.37	5.22	6.8e-07	5.1e-06	5.36
C1	PHKA1	0.43	5.22	6.8e-07	5.1e-06	2.56
C1	MBTD1	0.26	5.22	6.8e-07	5.1e-06	3.7
C1	TNFSF14	0.68	5.21	6.9e-07	5.1e-06	-0.32
C1	SSFA2	0.15	5.21	6.9e-07	5.2e-06	6.47
C1	TMEM132C	1.48	5.21	7e-07	5.2e-06	-0.56
C1	JAG2	0.51	5.21	7.1e-07	5.3e-06	4.55
C1	MACROD1	0.29	5.21	7.1e-07	5.3e-06	2.62
C1	NUAK1	0.46	5.2	7.2e-07	5.3e-06	4.61
C1	ACAT1	0.26	5.2	7.2e-07	5.4e-06	4.46
C1	ZFYVE21	0.2	5.2	7.3e-07	5.4e-06	4.91
C1	FUT1	0.29	5.2	7.3e-07	5.4e-06	1.35
C1	ADM5	0.61	5.2	7.3e-07	5.4e-06	0.11
C1	SLC6A8	0.37	5.2	7.4e-07	5.5e-06	4.65
C1	TBC1D9	0.26	5.19	7.5e-07	5.5e-06	5.38
C1	C17orf67	0.39	5.19	7.6e-07	5.6e-06	1.64
C1	LRRC75B	0.42	5.19	7.6e-07	5.6e-06	1.58
C1	STX1B	0.41	5.19	7.6e-07	5.6e-06	1.67
C1	MTCL1	0.71	5.18	8.1e-07	5.9e-06	2.97
C1	PGM5	0.33	5.17	8.3e-07	6.1e-06	5.34
C1	PCSK2	0.65	5.17	8.3e-07	6.1e-06	-1.04
C1	FGF13	0.3	5.17	8.3e-07	6.1e-06	4.23
C1	BAHCC1	0.32	5.17	8.4e-07	6.1e-06	6.29
C1	ADAMTS4	0.56	5.17	8.4e-07	6.2e-06	3.71
C1	MPDZ	0.37	5.17	8.4e-07	6.2e-06	5.77
C1	TBC1D4	0.23	5.17	8.5e-07	6.2e-06	5.85
C1	SLITRK4	0.54	5.16	8.6e-07	6.3e-06	1.92
C1	ACOT2	0.47	5.16	8.6e-07	6.3e-06	3.33
C1	TXLNG	0.34	5.16	8.7e-07	6.4e-06	2.95
C1	INVS	0.19	5.16	8.9e-07	6.5e-06	4.67
C1	ACTN1	0.45	5.15	9.1e-07	6.6e-06	7.33
C1	ANKRD53	0.66	5.15	9.1e-07	6.6e-06	-1.6
C1	DPT	0.68	5.15	9.2e-07	6.7e-06	7.14
C1	CCNJL	0.4	5.15	9.2e-07	6.7e-06	1.75
C1	GRPEL2	0.28	5.15	9.2e-07	6.7e-06	2.97
C1	PAK3	0.51	5.15	9.3e-07	6.7e-06	1.78
C1	DKK 2.00	0.8	5.15	9.3e-07	6.7e-06	-0.53
C1	BMP7	0.94	5.15	9.3e-07	6.8e-06	0.92
C1	SPRY4	0.47	5.14	9.5e-07	6.9e-06	3.98
C1	RIDA	0.44	5.14	9.5e-07	6.9e-06	0.37
C1	LSMEM1	0.56	5.14	9.6e-07	6.9e-06	-0.44
C1	FMOD	0.85	5.14	9.6e-07	7e-06	8.78
C1	HOXB4	0.36	5.14	9.7e-07	7e-06	1.77
C1	PXN	0.29	5.14	9.7e-07	7e-06	7.07
C1	CYP4A22	0.72	5.13	9.8e-07	7.1e-06	-1.88
C1	CHN1	0.52	5.13	9.8e-07	7.1e-06	2.44
C1	FBXO10	0.23	5.13	9.9e-07	7.1e-06	3.81
C1	ASB9	0.45	5.13	9.9e-07	7.1e-06	1.15
C1	PIP5K1B	0.55	5.13	1e-06	7.2e-06	-1.35
C1	TMEM170B	0.47	5.13	1e-06	7.2e-06	2.32
C1	AVPR2	1.05	5.13	1e-06	7.2e-06	1.29
C1	AC255361.1	1.11	5.13	1e-06	7.2e-06	3.18
C1	FZD5	0.44	5.13	1e-06	7.2e-06	2.62
C1	MATN3	0.83	5.13	1e-06	7.3e-06	-1.1
C1	GATSL3	0.37	5.12	1e-06	7.4e-06	2.65
C1	VAX2	0.8	5.12	1e-06	7.4e-06	-2.92
C1	SYDE1	0.28	5.12	1.1e-06	7.6e-06	5.25
C1	SOX10	1.29	5.11	1.1e-06	7.7e-06	-0.83
C1	COL18A1	0.57	5.11	1.1e-06	7.7e-06	5.32
C1	CASK	0.17	5.11	1.1e-06	7.8e-06	5.33
C1	PMP2	0.81	5.11	1.1e-06	7.9e-06	-2.29
C1	AMZ2	0.16	5.11	1.1e-06	7.9e-06	4.26
C1	ACVR2B	0.21	5.11	1.1e-06	7.9e-06	4.24
C1	COL4A6	1.06	5.11	1.1e-06	7.9e-06	-2.13
C1	ERV3-1	0.35	5.1	1.2e-06	8.2e-06	4.23
C1	FAM131B	0.54	5.1	1.2e-06	8.2e-06	0.25
C1	AK3	0.29	5.1	1.2e-06	8.2e-06	4.87
C1	UHRF2	0.23	5.09	1.2e-06	8.4e-06	4.83
C1	FRAT1	0.48	5.09	1.2e-06	8.5e-06	2.91
C1	RNF122	0.56	5.08	1.2e-06	8.8e-06	1.19
C1	KIFAP3	0.29	5.08	1.2e-06	8.8e-06	5.11
C1	HUNK	0.53	5.08	1.3e-06	8.8e-06	3.14
C1	TEAD3	0.38	5.08	1.3e-06	8.9e-06	3.35
C1	ARNT2	0.58	5.08	1.3e-06	8.9e-06	3.1
C1	BAALC	0.71	5.08	1.3e-06	8.9e-06	-0.76
C1	CBFA2T3	0.49	5.07	1.3e-06	9e-06	2.54
C1	LRFN5	0.85	5.07	1.3e-06	9.1e-06	1.63
C1	SALL2	0.4	5.07	1.3e-06	9.3e-06	3.43
C1	PTP4A3	0.66	5.06	1.3e-06	9.4e-06	1.84
C1	RASL10B	0.62	5.06	1.3e-06	9.4e-06	0.94
C1	DSEL	0.43	5.06	1.4e-06	9.6e-06	4.29
C1	LPIN1	0.21	5.06	1.4e-06	9.7e-06	5.36
C1	IGFBP7	0.5	5.05	1.4e-06	9.9e-06	7.69
C1	TWIST1	0.56	5.05	1.5e-06	1e-05	3.11
C1	BTBD8	0.4	5.05	1.5e-06	1e-05	1.92
C1	AGL	0.35	5.04	1.5e-06	1e-05	4.78
C1	RAB3IP	0.27	5.04	1.5e-06	1e-05	2.39
C1	DCST2	0.51	5.04	1.5e-06	1e-05	-1.37
C1	BAIAP2L2	0.64	5.04	1.5e-06	1e-05	-2.3
C1	SLC22A5	0.3	5.04	1.5e-06	1e-05	3.35
C1	ADGRD1	0.6	5.04	1.5e-06	1e-05	4.37
C1	TRPC3	0.63	5.04	1.5e-06	1e-05	-1.99
C1	FHL2	0.46	5.04	1.5e-06	1e-05	3.52
C1	NAV3	0.66	5.03	1.5e-06	1.1e-05	2.33
C1	RHOD	0.53	5.03	1.5e-06	1.1e-05	1.87
C1	WHSC1L1	0.15	5.03	1.5e-06	1.1e-05	6.33
C1	SHOX	0.71	5.03	1.5e-06	1.1e-05	-0.48
C1	PDLIM3	0.64	5.03	1.5e-06	1.1e-05	5.49
C1	PLEKHG5	0.47	5.03	1.6e-06	1.1e-05	5.38
C1	CASQ2	0.73	5.03	1.6e-06	1.1e-05	0.72
C1	UBE2L5P	0.52	5.03	1.6e-06	1.1e-05	-1.98
C1	NBEAL2	0.31	5.03	1.6e-06	1.1e-05	5.33
C1	ZNF706	0.24	5.02	1.6e-06	1.1e-05	4.06
C1	C2CD4B	1.01	5.02	1.6e-06	1.1e-05	-2.5
C1	DYRK2	0.27	5.02	1.6e-06	1.1e-05	5.64
C1	CNN1	0.94	5.02	1.6e-06	1.1e-05	2
C1	FAM78B	0.54	5.02	1.6e-06	1.1e-05	1.07
C1	SPAG1	0.37	5.02	1.7e-06	1.1e-05	0.97
C1	FMO2	1.04	5.01	1.7e-06	1.1e-05	0.71
C1	MYEF2	0.41	5.01	1.7e-06	1.2e-05	1.36
C1	SPNS2	0.49	5.01	1.7e-06	1.2e-05	4.02
C1	PIK3R1	0.34	5.01	1.7e-06	1.2e-05	6.77
C1	SLC7A6	0.31	5.01	1.7e-06	1.2e-05	4.87
C1	CCDC88C	0.57	5	1.8e-06	1.2e-05	2.02
C1	SERPINF1	0.4	5	1.8e-06	1.2e-05	8.36
C1	TRIM16	0.26	5	1.8e-06	1.2e-05	3.52
C1	NCS1	0.52	5	1.8e-06	1.2e-05	4.8
C1	EYS	0.51	5	1.8e-06	1.2e-05	0.16
C1	TMCC3	0.43	5	1.8e-06	1.2e-05	3.76
C1	ELOVL2	0.84	5	1.8e-06	1.2e-05	-3.2
C1	PGGHG	0.42	4.99	1.8e-06	1.2e-05	3.93
C1	SCN9A	0.62	4.99	1.8e-06	1.2e-05	5.06
C1	TRIM24	0.19	4.99	1.9e-06	1.3e-05	3.9
C1	PPP2R2B	0.36	4.99	1.9e-06	1.3e-05	1.12
C1	CLVS1	0.55	4.98	1.9e-06	1.3e-05	-1.81
C1	HECTD4	0.16	4.98	1.9e-06	1.3e-05	7.18
C1	FGD4	0.29	4.98	1.9e-06	1.3e-05	5.43
C1	SNPH	0.49	4.98	1.9e-06	1.3e-05	4.39
C1	TJP1	0.29	4.98	1.9e-06	1.3e-05	6.08
C1	TMTC1	0.35	4.98	1.9e-06	1.3e-05	6.51
C1	KCNA2	0.97	4.98	1.9e-06	1.3e-05	-3.03
C1	IL12RB2	0.74	4.98	2e-06	1.3e-05	1.27
C1	ABCA4	0.72	4.97	2e-06	1.3e-05	-1.33
C1	FAM126B	0.25	4.97	2e-06	1.4e-05	4.1
C1	KIF3C	0.46	4.97	2e-06	1.4e-05	3.74
C1	L3HYPDH	0.19	4.96	2.1e-06	1.4e-05	3.31
C1	PPP1R1A	1.09	4.96	2.1e-06	1.4e-05	0.66
C1	TMC5	0.7	4.96	2.1e-06	1.4e-05	-1.61
C1	SLC37A3	0.21	4.95	2.2e-06	1.4e-05	5.03
C1	PTBP2	0.39	4.95	2.2e-06	1.5e-05	3.36
C1	COL6A6	1.5	4.94	2.3e-06	1.5e-05	-0.65
C1	DUSP4	0.86	4.94	2.3e-06	1.5e-05	1.84
C1	UNC13C	0.5	4.94	2.3e-06	1.5e-05	0.67
C1	TSC1	0.13	4.93	2.4e-06	1.6e-05	6.17
C1	RGS5	0.49	4.93	2.4e-06	1.6e-05	6.06
C1	SKP2	0.23	4.93	2.4e-06	1.6e-05	3.36
C1	PROB1	0.55	4.93	2.4e-06	1.6e-05	1.28
C1	STBD1	0.53	4.93	2.4e-06	1.6e-05	1.49
C1	CPAMD8	0.89	4.93	2.4e-06	1.6e-05	2.34
C1	NIPSNAP3B	0.45	4.93	2.4e-06	1.6e-05	0.32
C1	ST3GAL4	0.33	4.93	2.4e-06	1.6e-05	4.12
C1	ARHGEF10	0.26	4.93	2.4e-06	1.6e-05	5.35
C1	CCDC92	0.24	4.92	2.5e-06	1.6e-05	4.89
C1	VSIG2	0.72	4.92	2.5e-06	1.6e-05	-1.55
C1	DMRT2	0.93	4.92	2.5e-06	1.6e-05	-0.18
C1	LRRC4	0.45	4.92	2.5e-06	1.6e-05	2.75
C1	NCOA6	0.14	4.92	2.5e-06	1.6e-05	6.4
C1	SLC25A29	0.37	4.92	2.5e-06	1.6e-05	3.71
C1	MAGI3	0.25	4.92	2.6e-06	1.7e-05	4.77
C1	MTA1	0.19	4.91	2.6e-06	1.7e-05	5.93
C1	IGSF1	0.44	4.91	2.6e-06	1.7e-05	0.25
C1	FAXC	0.47	4.91	2.6e-06	1.7e-05	-0.48
C1	NES	0.5	4.91	2.6e-06	1.7e-05	5.25
C1	RP11-136C24.3	0.49	4.9	2.7e-06	1.7e-05	-0.23
C1	MAOB	0.45	4.9	2.7e-06	1.8e-05	4.26
C1	CILP2	1.45	4.9	2.7e-06	1.8e-05	3.95
C1	MUSTN1	0.94	4.9	2.8e-06	1.8e-05	-0.03
C1	PFKFB3	0.6	4.89	2.8e-06	1.8e-05	4.9
C1	CCDC68	0.7	4.89	2.8e-06	1.8e-05	-1.55
C1	FAM149B1	0.18	4.89	2.8e-06	1.8e-05	3.94
C1	CSAD	0.37	4.89	2.8e-06	1.8e-05	3.95
C1	RAB33B	0.25	4.89	2.9e-06	1.8e-05	3.3
C1	CNNM2	0.23	4.89	2.9e-06	1.9e-05	4.62
C1	CACNA1C	0.57	4.89	2.9e-06	1.9e-05	4.09
C1	C14orf37	0.32	4.89	2.9e-06	1.9e-05	4.76
C1	NCOA1	0.15	4.88	2.9e-06	1.9e-05	6.41
C1	TBX2	0.56	4.88	2.9e-06	1.9e-05	3.87
C1	TTC7B	0.19	4.88	2.9e-06	1.9e-05	5.47
C1	SYT16	0.41	4.88	3e-06	1.9e-05	0.42
C1	ROBO3	0.44	4.88	3e-06	1.9e-05	2.9
C1	SEMA4F	0.25	4.88	3e-06	1.9e-05	3.96
C1	OGFRL1	0.29	4.88	3e-06	1.9e-05	5.54
C1	CPNE2	0.26	4.87	3.1e-06	2e-05	5.25
C1	L1CAM	0.82	4.87	3.1e-06	2e-05	2.79
C1	SH2D1A	1	4.87	3.1e-06	2e-05	-2.12
C1	FAM216A	0.26	4.87	3.1e-06	2e-05	1.4
C1	CADM1	0.64	4.87	3.1e-06	2e-05	4.19
C1	CPXM2	0.63	4.86	3.2e-06	2.1e-05	5.2
C1	CAB39L	0.49	4.86	3.2e-06	2.1e-05	4.33
C1	KLHL4	0.6	4.86	3.3e-06	2.1e-05	-2.37
C1	WDR90	0.28	4.86	3.3e-06	2.1e-05	4.67
C1	VANGL2	0.62	4.86	3.3e-06	2.1e-05	0.35
C1	PTCH1	0.35	4.85	3.4e-06	2.1e-05	3.71
C1	PRAP1	0.47	4.85	3.4e-06	2.2e-05	-1.14
C1	C19orf12	0.2	4.85	3.4e-06	2.2e-05	4.56
C1	CSNK1E	0.2	4.85	3.5e-06	2.2e-05	6.28
C1	TSC22D1	0.32	4.84	3.5e-06	2.2e-05	5.74
C1	C9orf85	0.21	4.84	3.5e-06	2.2e-05	2.75
C1	SERPINI1	0.45	4.84	3.5e-06	2.2e-05	1.39
C1	DEFB124	0.79	4.84	3.5e-06	2.2e-05	-1.37
C1	SCN8A	0.49	4.84	3.5e-06	2.2e-05	-1.13
C1	TACR1	0.81	4.84	3.5e-06	2.2e-05	1.13
C1	GNAO1	0.65	4.84	3.6e-06	2.3e-05	3
C1	PHYKPL	0.25	4.83	3.7e-06	2.3e-05	6.13
C1	RNASE4	0.35	4.83	3.7e-06	2.3e-05	4.13
C1	TMEM98	0.45	4.83	3.8e-06	2.4e-05	4.18
C1	HEY2	0.65	4.82	3.8e-06	2.4e-05	3.04
C1	KIF1C	0.28	4.82	3.8e-06	2.4e-05	7.34
C1	XKR4	0.58	4.82	3.8e-06	2.4e-05	0.03
C1	CDH24	0.57	4.82	3.8e-06	2.4e-05	2.04
C1	ANKRD20A3	0.57	4.82	3.8e-06	2.4e-05	-0.32
C1	DTNA	0.35	4.82	3.9e-06	2.5e-05	3.66
C1	NOVA1	0.44	4.82	3.9e-06	2.5e-05	4.82
C1	GLI2	0.56	4.82	3.9e-06	2.5e-05	3.87
C1	CEP68	0.23	4.81	3.9e-06	2.5e-05	5.35
C1	PEX19	0.32	4.81	3.9e-06	2.5e-05	4.75
C1	DNAH3	0.63	4.81	4e-06	2.5e-05	-1.63
C1	CACNA1H	0.65	4.81	4.1e-06	2.5e-05	3.08
C1	CARD8	0.2	4.81	4.1e-06	2.5e-05	5.55
C1	KLF5	0.45	4.81	4.1e-06	2.6e-05	1.94
C1	FBXO31	0.25	4.81	4.1e-06	2.6e-05	5.47
C1	CLEC4G	1.11	4.8	4.1e-06	2.6e-05	0.24
C1	COL10A1	0.99	4.8	4.1e-06	2.6e-05	0.04
C1	ABCB4	1	4.8	4.2e-06	2.6e-05	-0.26
C1	CDH6	0.51	4.8	4.2e-06	2.6e-05	2.93
C1	ABHD1	0.34	4.8	4.2e-06	2.6e-05	-0.25
C1	SDR42E1	0.47	4.8	4.2e-06	2.6e-05	-0.45
C1	COX4I2	0.56	4.8	4.2e-06	2.6e-05	-0.34
C1	RAB6B	0.47	4.8	4.2e-06	2.6e-05	3.86
C1	LRIG3	0.33	4.8	4.3e-06	2.6e-05	5.13
C1	PLSCR4	0.37	4.8	4.3e-06	2.6e-05	5.01
C1	RAB3C	0.84	4.8	4.3e-06	2.7e-05	-0.49
C1	DYNC1LI2	0.12	4.79	4.3e-06	2.7e-05	7.1
C1	MTMR11	0.43	4.79	4.3e-06	2.7e-05	4.46
C1	AEBP1	0.65	4.79	4.4e-06	2.7e-05	9.44
C1	SEMA5B	0.57	4.79	4.4e-06	2.7e-05	1.6
C1	PTPN11	0.22	4.79	4.4e-06	2.7e-05	6.83
C1	SFRP2	1.09	4.78	4.5e-06	2.8e-05	5.92
C1	ADCY3	0.4	4.78	4.6e-06	2.8e-05	6.66
C1	C8orf34	0.33	4.78	4.6e-06	2.8e-05	1.67
C1	CTF1	0.36	4.78	4.6e-06	2.8e-05	0.84
C1	KLF8	0.26	4.78	4.6e-06	2.8e-05	4.81
C1	NARS2	0.21	4.78	4.6e-06	2.8e-05	2.95
C1	DNAJB6	0.13	4.78	4.7e-06	2.9e-05	6.36
C1	LNPEP	0.28	4.77	4.7e-06	2.9e-05	6.56
C1	ACTG2	1.1	4.77	4.7e-06	2.9e-05	1.02
C1	CENPV	0.38	4.77	4.7e-06	2.9e-05	-1.29
C1	MAP4K4	0.31	4.77	4.7e-06	2.9e-05	7.39
C1	CCSER1	0.41	4.77	4.8e-06	2.9e-05	0.64
C1	ETS1	0.26	4.77	4.8e-06	2.9e-05	6.72
C1	KCNT1	0.68	4.77	4.8e-06	2.9e-05	-1.42
C1	IL32	0.73	4.77	4.8e-06	2.9e-05	2.52
C1	ATF7IP	0.19	4.77	4.8e-06	2.9e-05	6.87
C1	CPA4	0.47	4.77	4.9e-06	3e-05	-0.76
C1	HS6ST1	0.28	4.76	4.9e-06	3e-05	5.1
C1	PGRMC2	0.29	4.76	4.9e-06	3e-05	4.79
C1	TMEM120B	0.22	4.75	5.1e-06	3.1e-05	4.58
C1	IL6ST	0.31	4.75	5.1e-06	3.1e-05	7.57
C1	MYH7B	0.55	4.75	5.2e-06	3.2e-05	0.83
C1	GSN	0.51	4.75	5.3e-06	3.2e-05	10.77
C1	ZNF792	0.22	4.75	5.3e-06	3.2e-05	3.29
C1	PABPC4L	0.47	4.75	5.3e-06	3.2e-05	0.25
C1	FILIP1L	0.39	4.74	5.3e-06	3.2e-05	6.57
C1	PCLO	0.88	4.74	5.3e-06	3.2e-05	-2.2
C1	ADGRL3	0.83	4.74	5.5e-06	3.3e-05	0.82
C1	MYO1C	0.35	4.74	5.5e-06	3.3e-05	7.06
C1	FBXO17	0.27	4.73	5.5e-06	3.3e-05	2.96
C1	ARGLU1	0.21	4.73	5.6e-06	3.4e-05	5.99
C1	BNC2	0.38	4.73	5.7e-06	3.4e-05	5.89
C1	ADD3	0.32	4.73	5.7e-06	3.4e-05	6.42
C1	DGCR6	0.31	4.73	5.7e-06	3.4e-05	1.79
C1	PPP3CB	0.18	4.73	5.7e-06	3.4e-05	5.57
C1	USP13	0.28	4.72	5.8e-06	3.5e-05	4.41
C1	PTRF	0.31	4.72	5.9e-06	3.5e-05	9.51
C1	ABCB10	0.17	4.72	5.9e-06	3.5e-05	3.86
C1	DHFR	0.34	4.72	5.9e-06	3.5e-05	3.45
C1	GFOD2	0.13	4.72	6e-06	3.6e-05	4.89
C1	FRAS1	0.74	4.71	6.1e-06	3.6e-05	0.73
C1	KIAA1549L	0.93	4.71	6.1e-06	3.6e-05	-0.72
C1	TPM1	0.45	4.71	6.2e-06	3.7e-05	6.32
C1	FHL5	0.78	4.71	6.2e-06	3.7e-05	1.16
C1	NLGN1	0.73	4.71	6.2e-06	3.7e-05	-0.66
C1	CARD6	0.22	4.71	6.2e-06	3.7e-05	5.33
C1	RNF152	0.49	4.7	6.3e-06	3.8e-05	3.98
C1	IGSF9B	0.65	4.7	6.3e-06	3.8e-05	2.68
C1	IKZF2	0.32	4.7	6.4e-06	3.8e-05	3.24
C1	FBXO40	0.79	4.7	6.4e-06	3.8e-05	-0.26
C1	LANCL3	0.37	4.7	6.5e-06	3.8e-05	0.68
C1	TSC2	0.18	4.7	6.5e-06	3.8e-05	6.8
C1	TMEM38A	0.57	4.69	6.6e-06	3.9e-05	1.23
C1	PTGFRN	0.46	4.69	6.6e-06	3.9e-05	7.95
C1	SAMD14	0.42	4.69	6.6e-06	3.9e-05	1.29
C1	CRIP3	0.62	4.69	6.6e-06	3.9e-05	-1.68
C1	VNN 1.00	0.52	4.69	6.7e-06	3.9e-05	1.51
C1	CARHSP1	0.31	4.69	6.7e-06	3.9e-05	4.8
C1	CSDC2	0.73	4.68	6.8e-06	4e-05	-0.85
C1	CHST7	0.42	4.68	6.8e-06	4e-05	3.11
C1	WARS2	0.25	4.68	6.9e-06	4.1e-05	2.99
C1	SRRM3	0.48	4.68	7e-06	4.1e-05	1.69
C1	TLN2	0.47	4.68	7.1e-06	4.2e-05	5.42
C1	SCN7A	0.65	4.67	7.2e-06	4.2e-05	-0.44
C1	IL34	0.5	4.67	7.3e-06	4.3e-05	1.69
C1	EHMT1	0.14	4.66	7.5e-06	4.4e-05	6.58
C1	SEMA4G	0.46	4.66	7.5e-06	4.4e-05	-0.48
C1	MYOCD	0.74	4.66	7.6e-06	4.4e-05	0.34
C1	EDN1	0.73	4.66	7.6e-06	4.4e-05	2.61
C1	KCNJ11	0.87	4.66	7.7e-06	4.5e-05	-2
C1	ACTA2	0.65	4.66	7.7e-06	4.5e-05	6.12
C1	KRBA2	0.23	4.66	7.7e-06	4.5e-05	2.46
C1	CLEC10A	0.63	4.65	7.7e-06	4.5e-05	4
C1	GNLY	0.53	4.65	7.8e-06	4.5e-05	0.39
C1	PCK1	1.27	4.65	7.9e-06	4.6e-05	1.34
C1	KIF25	0.45	4.65	7.9e-06	4.6e-05	-1.21
C1	ALDH1L2	0.38	4.65	7.9e-06	4.6e-05	4.97
C1	PPM1A	0.19	4.65	8e-06	4.6e-05	5.57
C1	RET	0.93	4.64	8.1e-06	4.7e-05	1.06
C1	ST3GAL3	0.18	4.64	8.1e-06	4.7e-05	4.89
C1	TMEM240	0.49	4.64	8.1e-06	4.7e-05	0.11
C1	FGFBP2	1.08	4.64	8.2e-06	4.7e-05	3.61
C1	ADM	0.76	4.64	8.2e-06	4.7e-05	2.2
C1	PLEKHF1	0.35	4.64	8.3e-06	4.8e-05	4.19
C1	PLS3	0.31	4.63	8.4e-06	4.8e-05	6.78
C1	SLC29A2	0.75	4.63	8.5e-06	4.9e-05	-0.39
C1	HDX	0.31	4.63	8.6e-06	4.9e-05	1.7
C1	GPM6B	0.62	4.63	8.7e-06	5e-05	1.43
C1	SLC16A7	0.43	4.63	8.7e-06	5e-05	4.69
C1	LCN6	0.74	4.63	8.7e-06	5e-05	-0.28
C1	PGBD5	0.43	4.62	8.9e-06	5.1e-05	0.75
C1	BIVM	0.3	4.62	8.9e-06	5.1e-05	3.24
C1	CYTH3	0.25	4.62	8.9e-06	5.1e-05	6.1
C1	RERGL	0.81	4.62	9e-06	5.1e-05	-1.99
C1	HPGD	0.65	4.62	9e-06	5.1e-05	1.37
C1	CDAN1	0.17	4.62	9e-06	5.2e-05	4.18
C1	SCN11A	0.59	4.62	9.1e-06	5.2e-05	0.01
C1	CTSG	1.21	4.61	9.1e-06	5.2e-05	0.64
C1	SNAPC3	0.23	4.61	9.2e-06	5.2e-05	4.63
C1	FAM214A	0.33	4.61	9.2e-06	5.3e-05	4.01
C1	FAM160B1	0.21	4.61	9.2e-06	5.3e-05	4.82
C1	DNAJB4	0.33	4.61	9.3e-06	5.3e-05	3.72
C1	CKB	0.64	4.61	9.3e-06	5.3e-05	3.13
C1	ALS2CR11	0.56	4.61	9.3e-06	5.3e-05	-1.05
C1	APOLD1	0.68	4.61	9.5e-06	5.4e-05	3.65
C1	ZHX1	0.24	4.6	9.6e-06	5.4e-05	4.84
C1	NPR 2.00	0.23	4.6	9.6e-06	5.4e-05	5.07
C1	ZNF436	0.29	4.6	9.7e-06	5.5e-05	4.46
C1	NDRG2	0.37	4.6	9.8e-06	5.6e-05	4.94
C1	FGFR2	0.67	4.59	9.9e-06	5.6e-05	-0.64
C1	MPZL1	0.19	4.59	9.9e-06	5.6e-05	6.91
C1	BICC1	0.36	4.59	1e-05	5.6e-05	5.94
C1	LCAT	0.31	4.59	1e-05	5.7e-05	3.2
C1	MCCC1	0.26	4.59	1e-05	5.7e-05	3.38
C1	KCNK7	0.54	4.59	1e-05	5.7e-05	-1.67
C1	SNX21	0.26	4.59	1e-05	5.7e-05	5.76
C1	PCMTD2	0.27	4.59	1e-05	5.7e-05	3.54
C1	HSPB2	0.42	4.59	1e-05	5.7e-05	1.98
C1	ZNF236	0.13	4.59	1e-05	5.8e-05	5.04
C1	NCAM1	0.88	4.58	1.1e-05	5.9e-05	1.08
C1	FGF11	0.51	4.58	1.1e-05	5.9e-05	0.58
C1	PDGFRB	0.42	4.58	1.1e-05	5.9e-05	9.29
C1	GPR12	0.91	4.58	1.1e-05	6e-05	0.24
C1	VWA2	0.69	4.58	1.1e-05	6e-05	-0.09
C1	FAM184A	0.75	4.58	1.1e-05	6e-05	0.05
C1	DCX	0.51	4.57	1.1e-05	6.1e-05	-1.04
C1	CYP4F12	0.58	4.57	1.1e-05	6.1e-05	0.82
C1	ZNF891	0.24	4.57	1.1e-05	6.1e-05	3.92
C1	EPHX1	0.31	4.57	1.1e-05	6.1e-05	7.19
C1	ACOX2	0.25	4.57	1.1e-05	6.2e-05	3.69
C1	SOX15	0.58	4.57	1.1e-05	6.2e-05	-2.26
C1	ATF7	0.16	4.57	1.1e-05	6.2e-05	6.72
C1	YPEL2	0.18	4.57	1.1e-05	6.3e-05	5.83
C1	VPS13D	0.11	4.56	1.1e-05	6.4e-05	7.94
C1	SHB	0.41	4.56	1.1e-05	6.4e-05	2.46
C1	APOPT1	0.13	4.56	1.1e-05	6.4e-05	3.69
C1	LATS2	0.21	4.56	1.1e-05	6.4e-05	6.08
C1	C21orf91	0.39	4.56	1.2e-05	6.4e-05	2.16
C1	PPP1R3B	0.36	4.55	1.2e-05	6.5e-05	4.49
C1	NFIA	0.24	4.55	1.2e-05	6.5e-05	7.27
C1	PRICKLE4	0.35	4.55	1.2e-05	6.5e-05	3.64
C1	B4GALT5	0.24	4.55	1.2e-05	6.5e-05	5.5
C1	SERPINA5	0.83	4.55	1.2e-05	6.6e-05	3.18
C1	S100PBP	0.17	4.55	1.2e-05	6.6e-05	4.72
C1	TSNARE1	0.26	4.55	1.2e-05	6.7e-05	3.71
C1	INPP5E	0.22	4.54	1.2e-05	6.8e-05	4.46
C1	FOXN3	0.2	4.54	1.2e-05	6.8e-05	7.66
C1	DAPK3	0.23	4.54	1.2e-05	6.8e-05	4.97
C1	LRRC37B	0.21	4.54	1.2e-05	6.9e-05	3.79
C1	C1orf123	0.16	4.54	1.2e-05	6.9e-05	4.71
C1	EBF2	0.4	4.54	1.3e-05	7e-05	4.5
C1	PPP1R1C	0.51	4.54	1.3e-05	7e-05	-1.64
C1	TMEM8B	0.28	4.53	1.3e-05	7e-05	4.52
C1	YPEL1	0.35	4.53	1.3e-05	7e-05	1.88
C1	PTPN4	0.24	4.53	1.3e-05	7e-05	4.16
C1	PLD6	0.41	4.53	1.3e-05	7e-05	-0.5
C1	NPFF	0.34	4.53	1.3e-05	7e-05	1.07
C1	CACNG8	0.31	4.53	1.3e-05	7e-05	1.41
C1	RNF175	0.57	4.53	1.3e-05	7e-05	-0.37
C1	PYGM	0.82	4.53	1.3e-05	7.1e-05	1.82
C1	NOS3	0.4	4.53	1.3e-05	7.1e-05	4.85
C1	THBS2	0.58	4.53	1.3e-05	7.2e-05	8.6
C1	TRMT44	0.17	4.53	1.3e-05	7.2e-05	3.98
C1	DCUN1D3	0.3	4.53	1.3e-05	7.2e-05	4.7
C1	HTRA3	0.62	4.52	1.3e-05	7.3e-05	6.13
C1	TRIM72	0.42	4.52	1.3e-05	7.4e-05	1.81
C1	MDGA1	0.54	4.52	1.3e-05	7.4e-05	4.38
C1	KIRREL	0.24	4.52	1.4e-05	7.5e-05	7.45
C1	SLC17A7	0.41	4.52	1.4e-05	7.5e-05	4.16
C1	F2RL3	0.28	4.52	1.4e-05	7.5e-05	1.81
C1	RASSF6	0.68	4.51	1.4e-05	7.5e-05	-3.73
C1	TMEM88	0.55	4.51	1.4e-05	7.6e-05	-1.07
C1	INCA1	0.46	4.51	1.4e-05	7.7e-05	-1.7
C1	EPHB3	0.66	4.51	1.4e-05	7.7e-05	4.44
C1	UNKL	0.24	4.51	1.4e-05	7.7e-05	4.81
C1	ARHGEF6	0.25	4.5	1.4e-05	7.8e-05	5.58
C1	C3orf52	0.68	4.5	1.5e-05	7.9e-05	-0.05
C1	SUGCT	0.33	4.5	1.5e-05	8e-05	0.61
C1	ABCD4	0.17	4.5	1.5e-05	8e-05	5.61
C1	IGDCC4	0.72	4.49	1.5e-05	8.2e-05	3.76
C1	BDH1	0.33	4.49	1.5e-05	8.2e-05	0.45
C1	CEP104	0.16	4.49	1.5e-05	8.2e-05	5.09
C1	AK4	0.36	4.49	1.5e-05	8.2e-05	4.48
C1	WWC1	0.6	4.49	1.5e-05	8.2e-05	-0.14
C1	CCDC36	0.53	4.49	1.5e-05	8.3e-05	1.53
C1	MTHFD1	0.25	4.49	1.5e-05	8.3e-05	2.59
C1	GPR63	0.31	4.48	1.6e-05	8.5e-05	0.83
C1	PLEKHG2	0.38	4.48	1.6e-05	8.6e-05	5.37
C1	BRF1	0.17	4.48	1.6e-05	8.6e-05	5.32
C1	FXR1	0.19	4.48	1.6e-05	8.6e-05	5.54
C1	KCNK5	0.45	4.48	1.6e-05	8.6e-05	2.32
C1	NPAS2	0.71	4.48	1.6e-05	8.6e-05	3.98
C1	KLHL42	0.17	4.48	1.6e-05	8.6e-05	4.88
C1	ACKR2	0.54	4.48	1.6e-05	8.7e-05	3.22
C1	STON1	0.37	4.48	1.6e-05	8.7e-05	4.26
C1	FN3K	0.26	4.47	1.6e-05	8.7e-05	3.19
C1	ABC7-42404400C24.1	0.62	4.47	1.6e-05	8.8e-05	2.79
C1	FAM83F	0.31	4.47	1.7e-05	8.9e-05	1.41
C1	CSMD2	0.86	4.47	1.7e-05	8.9e-05	3.3
C1	CTH	0.32	4.47	1.7e-05	9e-05	0.93
C1	STEAP1B	0.61	4.47	1.7e-05	9e-05	-1.84
C1	SYN2	0.76	4.46	1.7e-05	9.1e-05	-1.65
C1	CILP	0.95	4.46	1.7e-05	9.2e-05	6.78
C1	BNIP3L	0.27	4.46	1.7e-05	9.2e-05	5.88
C1	ALAD	0.2	4.46	1.7e-05	9.2e-05	5.31
C1	LMBR1L	0.21	4.46	1.7e-05	9.3e-05	4.49
C1	TNFAIP8L1	0.29	4.46	1.7e-05	9.3e-05	3.14
C1	NFIL3	0.65	4.46	1.8e-05	9.3e-05	3.18
C1	XG	0.48	4.46	1.8e-05	9.4e-05	3.8
C1	R3HDM1	0.12	4.45	1.8e-05	9.4e-05	4.85
C1	ARHGAP19	0.19	4.45	1.8e-05	9.4e-05	3.37
C1	COQ10A	0.21	4.45	1.8e-05	9.5e-05	2.33
C1	RP11-903H12.5	0.86	4.45	1.8e-05	9.6e-05	1.24
C1	SNCAIP	0.38	4.45	1.8e-05	9.6e-05	3.3
C1	UACA	0.28	4.45	1.8e-05	9.6e-05	6.28
C1	CNTFR	1.24	4.45	1.8e-05	9.6e-05	-2.71
C1	FRMD3	0.35	4.45	1.8e-05	9.6e-05	2.54
C1	ANK2	0.34	4.44	1.8e-05	9.7e-05	7.79
C1	RUSC2	0.2	4.44	1.8e-05	9.7e-05	6.4
C1	ZNF71	0.18	4.44	1.8e-05	9.8e-05	4.08
C1	INTS3	0.22	4.44	1.9e-05	9.9e-05	5.3
C1	USP25	0.17	4.44	1.9e-05	9.9e-05	5.42
C1	NKIRAS1	0.23	4.44	1.9e-05	9.9e-05	1.73
C1	COX6B2	0.4	4.44	1.9e-05	0.0001	-0.5
C1	ZRANB1	0.15	4.44	1.9e-05	0.0001	4.85
C1	CALN1	0.43	4.43	1.9e-05	0.0001	-1.37
C1	KAT2A	0.27	4.43	1.9e-05	0.0001	4.98
C1	SLCO4C1	0.48	4.43	1.9e-05	0.0001	-0.28
C1	FAHD2A	0.17	4.43	1.9e-05	0.0001	3.86
C1	SYT2	0.56	4.43	1.9e-05	0.0001	-2.28
C1	GRID1	0.48	4.43	2e-05	0.0001	2.23
C1	OTUD3	0.21	4.43	2e-05	0.0001	3.13
C1	RPL3L	0.58	4.43	2e-05	0.0001	0.93
C1	MCTP1	0.23	4.42	2e-05	0.0001	5.49
C1	HOPX	0.41	4.42	2e-05	0.00011	0.69
C1	CMYA5	0.79	4.42	2e-05	0.00011	3.76
C1	GYS1	0.26	4.42	2e-05	0.00011	4.97
C1	CCSER2	0.22	4.42	2.1e-05	0.00011	5.44
C1	KIAA1614	0.26	4.41	2.1e-05	0.00011	4.75
C1	KCNN3	0.47	4.41	2.1e-05	0.00011	3.24
C1	AIRE	0.44	4.41	2.1e-05	0.00011	-1.49
C1	KCNG4	0.3	4.41	2.1e-05	0.00011	0.31
C1	DTX4	0.59	4.41	2.1e-05	0.00011	2.95
C1	TTC36	0.7	4.41	2.1e-05	0.00011	-2.59
C1	NTRK3	0.56	4.41	2.1e-05	0.00011	2.28
C1	CHSY3	0.42	4.41	2.1e-05	0.00011	3.16
C1	CD209	0.56	4.41	2.1e-05	0.00011	5.71
C1	SLC8A3	0.8	4.41	2.1e-05	0.00011	-0.74
C1	SCIN	0.4	4.41	2.1e-05	0.00011	1.92
C1	TLE2	0.39	4.41	2.2e-05	0.00011	3.99
C1	PTPN21	0.24	4.41	2.2e-05	0.00011	5.75
C1	SHPK	0.16	4.4	2.2e-05	0.00011	4.21
C1	GCLM	0.24	4.4	2.2e-05	0.00011	3.21
C1	KIAA0040	0.39	4.4	2.2e-05	0.00011	4.49
C1	KCTD15	0.46	4.4	2.2e-05	0.00012	3.56
C1	STK25	0.13	4.4	2.2e-05	0.00012	6.32
C1	MSTN	0.98	4.4	2.2e-05	0.00012	-1.46
C1	JAM3	0.21	4.39	2.2e-05	0.00012	5.79
C1	PITPNC1	0.32	4.39	2.3e-05	0.00012	3.49
C1	TMCO5A	0.53	4.39	2.3e-05	0.00012	-1.73
C1	GRIA4	0.51	4.39	2.3e-05	0.00012	-2.1
C1	NFATC4	0.42	4.39	2.3e-05	0.00012	5.12
C1	RNF150	0.63	4.39	2.3e-05	0.00012	3.84
C1	PTH1R	0.52	4.39	2.3e-05	0.00012	1.89
C1	PHOSPHO2	0.48	4.39	2.3e-05	0.00012	-0.52
C1	ZNF853	0.4	4.38	2.3e-05	0.00012	2.08
C1	KLHL22	0.18	4.38	2.4e-05	0.00012	4.52
C1	CYB5R2	0.26	4.38	2.4e-05	0.00012	1.78
C1	ZNF445	0.12	4.38	2.4e-05	0.00012	5.35
C1	OR2C3	0.34	4.38	2.4e-05	0.00012	0.45
C1	MBOAT2	0.32	4.38	2.4e-05	0.00012	3.76
C1	PYGO1	0.3	4.38	2.4e-05	0.00013	3.48
C1	GSTM2	0.31	4.37	2.4e-05	0.00013	4.31
C1	NRG1	0.92	4.37	2.4e-05	0.00013	-0.74
C1	SLC22A23	0.39	4.37	2.5e-05	0.00013	4.6
C1	KLHL7	0.16	4.37	2.5e-05	0.00013	4.26
C1	ITGA2B	0.45	4.37	2.5e-05	0.00013	-0.56
C1	ZBTB37	0.22	4.37	2.5e-05	0.00013	5.11
C1	SSPN	0.4	4.37	2.5e-05	0.00013	5.02
C1	PRELP	0.82	4.36	2.5e-05	0.00013	9.7
C1	DES	1.15	4.36	2.6e-05	0.00013	2.37
C1	GIMAP5	0.38	4.36	2.6e-05	0.00013	4.13
C1	PNPLA7	0.46	4.36	2.6e-05	0.00013	3.46
C1	TRAK2	0.19	4.36	2.6e-05	0.00013	6.55
C1	HMBOX1	0.13	4.36	2.6e-05	0.00013	5.43
C1	PDLIM1	0.31	4.36	2.6e-05	0.00013	6.3
C1	FOXI2	0.48	4.36	2.6e-05	0.00013	-1.11
C1	SOBP	0.27	4.36	2.6e-05	0.00013	5.86
C1	CTDSPL	0.21	4.36	2.6e-05	0.00013	5.4
C1	UBA2	0.21	4.36	2.6e-05	0.00013	4.94
C1	BCS1L	0.16	4.36	2.6e-05	0.00013	3.69
C1	VCL	0.24	4.35	2.7e-05	0.00013	7.45
C1	SYT15	0.32	4.35	2.7e-05	0.00014	3.62
C1	AGAP1	0.31	4.35	2.7e-05	0.00014	6.9
C1	ARHGAP10	0.23	4.35	2.7e-05	0.00014	5.31
C1	GALNT8	0.56	4.35	2.7e-05	0.00014	-1.33
C1	ZNF860	0.48	4.35	2.7e-05	0.00014	-0.37
C1	CPE	0.63	4.35	2.7e-05	0.00014	4.03
C1	COL11A1	1.22	4.34	2.8e-05	0.00014	3.19
C1	ZCCHC5	0.91	4.34	2.8e-05	0.00014	-0.61
C1	CCDC85A	0.5	4.34	2.8e-05	0.00014	2.32
C1	CCDC74B	0.48	4.33	2.9e-05	0.00014	0.08
C1	AMMECR1L	0.12	4.33	2.9e-05	0.00014	4.79
C1	ZNF546	0.24	4.33	2.9e-05	0.00015	1.82
C1	SLC9A3R2	0.32	4.33	2.9e-05	0.00015	5.41
C1	PPFIBP1	0.3	4.33	2.9e-05	0.00015	6.73
C1	OPHN1	0.24	4.33	2.9e-05	0.00015	5.21
C1	PLCXD1	0.35	4.33	2.9e-05	0.00015	2.66
C1	ARHGEF25	0.38	4.33	2.9e-05	0.00015	3.87
C1	ZNF219	0.28	4.33	3e-05	0.00015	5.07
C1	PGAP1	0.39	4.32	3e-05	0.00015	3.14
C1	CS	0.21	4.32	3e-05	0.00015	6.38
C1	TOB2	0.23	4.32	3e-05	0.00015	6.32
C1	D2HGDH	0.3	4.32	3e-05	0.00015	4.55
C1	CRHR2	0.83	4.32	3.1e-05	0.00015	-1.8
C1	MYH11	0.83	4.32	3.1e-05	0.00015	5.09
C1	GYPC	0.22	4.32	3.1e-05	0.00015	5.39
C1	RPIA	0.18	4.31	3.1e-05	0.00015	2.87
C1	CNTN2	0.46	4.31	3.1e-05	0.00015	-0.05
C1	ACVRL1	0.32	4.31	3.1e-05	0.00016	5.46
C1	TPGS2	0.14	4.31	3.2e-05	0.00016	5.19
C1	EIF3F	0.22	4.31	3.2e-05	0.00016	3.03
C1	SRPX2	0.44	4.31	3.2e-05	0.00016	6.58
C1	C22orf39	0.14	4.31	3.2e-05	0.00016	4.81
C1	RNF165	0.52	4.31	3.2e-05	0.00016	0.63
C1	B3GAT1	0.46	4.31	3.2e-05	0.00016	0.26
C1	ACADS	0.28	4.31	3.2e-05	0.00016	4.22
C1	SYNE3	0.28	4.31	3.2e-05	0.00016	8.49
C1	SMAGP	0.34	4.3	3.3e-05	0.00016	1.65
C1	IL17RE	0.43	4.3	3.3e-05	0.00016	2.23
C1	SHF	0.35	4.29	3.3e-05	0.00017	3
C1	LDHC	0.42	4.29	3.3e-05	0.00017	-0.56
C1	KRT18	0.44	4.29	3.4e-05	0.00017	0.16
C1	FOXF1	0.8	4.29	3.4e-05	0.00017	-0.53
C1	ANGPTL5	0.73	4.29	3.5e-05	0.00017	1.98
C1	GCNT4	0.5	4.28	3.5e-05	0.00017	-0.92
C1	UCHL1	0.46	4.28	3.5e-05	0.00017	1.91
C1	IDH1	0.3	4.28	3.5e-05	0.00017	5.34
C1	ANKDD1A	0.3	4.28	3.5e-05	0.00017	3.21
C1	ATP1B4	0.76	4.28	3.5e-05	0.00017	-2.25
C1	NUDT4	0.22	4.28	3.5e-05	0.00017	5.78
C1	TNRC6C	0.21	4.28	3.5e-05	0.00017	6.02
C1	SMIM10	0.34	4.28	3.5e-05	0.00017	1.28
C1	PCDH9	0.5	4.28	3.6e-05	0.00018	4.52
C1	PPM1D	0.12	4.27	3.6e-05	0.00018	4.23
C1	SETMAR	0.16	4.27	3.6e-05	0.00018	3.88
C1	TMEM25	0.27	4.27	3.7e-05	0.00018	2.42
C1	ENO3	0.91	4.27	3.7e-05	0.00018	0.95
C1	ZBTB10	0.21	4.27	3.7e-05	0.00018	4.64
C1	LYSMD1	0.22	4.27	3.8e-05	0.00018	2.75
C1	PLGLB2	1.13	4.26	3.8e-05	0.00019	-0.31
C1	FAM45A	0.17	4.26	3.8e-05	0.00019	4.16
C1	F8	0.37	4.26	3.8e-05	0.00019	2.5
C1	RBFOX3	0.31	4.26	3.8e-05	0.00019	0.57
C1	ZKSCAN3	0.17	4.26	3.9e-05	0.00019	3.8
C1	TRIM29	1.01	4.26	3.9e-05	0.00019	2.76
C1	NLGN3	0.37	4.25	3.9e-05	0.00019	-0.14
C1	NPTXR	0.47	4.25	3.9e-05	0.00019	2.93
C1	CYS1	0.83	4.25	4e-05	0.00019	2.86
C1	KRBOX4	0.16	4.25	4e-05	0.00019	3.26
C1	RIMKLA	0.36	4.25	4e-05	0.00019	1.93
C1	SRGAP1	0.27	4.25	4e-05	0.00019	5.79
C1	TM4SF18	0.49	4.25	4e-05	0.00019	1.68
C1	CCL8	0.81	4.25	4e-05	0.0002	-0.28
C1	PLEKHJ1	0.18	4.25	4.1e-05	0.0002	4.12
C1	FAM69A	0.33	4.24	4.1e-05	0.0002	2.89
C1	CCNI	0.2	4.24	4.1e-05	0.0002	7.93
C1	MPPED2	0.43	4.24	4.2e-05	0.0002	2.26
C1	NOX4	0.61	4.24	4.2e-05	0.0002	3.48
C1	TSPAN6	0.33	4.24	4.2e-05	0.0002	2.67
C1	NEMP2	0.24	4.24	4.2e-05	0.0002	2.64
C1	TKT	0.31	4.24	4.2e-05	0.0002	6.67
C1	HOXA5	0.31	4.24	4.2e-05	0.0002	1.36
C1	ERO1B	0.3	4.24	4.2e-05	0.0002	2.26
C1	PARP16	0.17	4.24	4.2e-05	0.0002	3.34
C1	ACAA2	0.24	4.24	4.2e-05	0.0002	4.96
C1	HINT3	0.21	4.24	4.2e-05	0.0002	3.51
C1	GARNL3	0.26	4.23	4.3e-05	0.00021	3.81
C1	SH3BP4	0.25	4.23	4.3e-05	0.00021	5.27
C1	ZC3HAV1L	0.22	4.23	4.3e-05	0.00021	3.05
C1	MCUR1	0.17	4.22	4.4e-05	0.00021	3.79
C1	SEMA3G	0.62	4.22	4.4e-05	0.00021	3.66
C1	PPP1R12A	0.16	4.22	4.5e-05	0.00021	6.18
C1	RCCD1	0.21	4.22	4.5e-05	0.00022	3.32
C1	TMEM246	0.49	4.22	4.5e-05	0.00022	1.67
C1	MYEOV	0.62	4.22	4.6e-05	0.00022	-0.76
C1	HAPLN3	0.53	4.22	4.6e-05	0.00022	3.27
C1	ENPP3	0.42	4.22	4.6e-05	0.00022	-0.44
C1	SHROOM4	0.27	4.21	4.6e-05	0.00022	5.79
C1	MDH1	0.24	4.21	4.6e-05	0.00022	4.97
C1	RGS22	0.46	4.21	4.7e-05	0.00022	0.64
C1	TBX1	0.41	4.21	4.7e-05	0.00022	1.65
C1	NCKAP5	0.36	4.21	4.7e-05	0.00023	3.03
C1	ANXA2R	0.27	4.2	4.8e-05	0.00023	1.2
C1	SMARCD3	0.33	4.2	4.8e-05	0.00023	3.38
C1	POLI	0.32	4.2	4.8e-05	0.00023	3.38
C1	INTS8	0.2	4.2	4.8e-05	0.00023	4.34
C1	MUM1	0.19	4.2	4.8e-05	0.00023	6
C1	ATL2	0.24	4.2	4.9e-05	0.00023	3.76
C1	ATP8A1	0.43	4.2	4.9e-05	0.00023	2.33
C1	SMTN	0.33	4.2	4.9e-05	0.00023	6.39
C1	GRTP1	0.36	4.2	4.9e-05	0.00023	0.45
C1	AC092835.2	0.25	4.2	4.9e-05	0.00023	2.22
C1	ASAP3	0.23	4.19	5e-05	0.00024	5.83
C1	ANGPT4	0.53	4.19	5.1e-05	0.00024	-1.22
C1	GTF2H5	0.2	4.19	5.1e-05	0.00024	2.99
C1	STX7	0.21	4.19	5.1e-05	0.00024	5.94
C1	PRSS12	0.88	4.18	5.1e-05	0.00024	-1.98
C1	SLC6A16	0.35	4.18	5.1e-05	0.00024	0.8
C1	C3orf33	0.28	4.18	5.2e-05	0.00024	0.51
C1	CCDC39	0.52	4.18	5.3e-05	0.00025	-0.46
C1	SCRN2	0.29	4.17	5.4e-05	0.00025	3.75
C1	FAAH	0.37	4.17	5.4e-05	0.00025	1.79
C1	NADK2	0.17	4.17	5.4e-05	0.00025	3.78
C1	SUCLG1	0.2	4.17	5.5e-05	0.00026	4.17
C1	HACD1	0.29	4.17	5.5e-05	0.00026	0.81
C1	LCN10	0.8	4.17	5.5e-05	0.00026	0.68
C1	NFATC2IP	0.12	4.17	5.5e-05	0.00026	5.27
C1	KCTD16	0.67	4.16	5.7e-05	0.00027	-0.21
C1	NPNT	0.66	4.16	5.7e-05	0.00027	2.19
C1	TBX6	0.33	4.16	5.7e-05	0.00027	0.75
C1	EFCAB2	0.26	4.16	5.7e-05	0.00027	3.66
C1	FAM101B	0.47	4.16	5.7e-05	0.00027	2.94
C1	CAPN11	0.62	4.16	5.7e-05	0.00027	-0.41
C1	CELF1	0.08	4.16	5.7e-05	0.00027	7.12
C1	KDM4B	0.15	4.16	5.7e-05	0.00027	6.27
C1	RNF169	0.1	4.16	5.8e-05	0.00027	5.58
C1	FAM234B	0.19	4.15	5.8e-05	0.00027	3.26
C1	SLCO5A1	0.69	4.15	5.8e-05	0.00027	-1.66
C1	SMAD5	0.2	4.15	5.9e-05	0.00027	5.48
C1	ARL4A	0.3	4.15	5.9e-05	0.00028	3.3
C1	TMEM71	0.41	4.15	5.9e-05	0.00028	0.8
C1	KCNC4	0.27	4.15	6e-05	0.00028	4.89
C1	PLEKHA5	0.24	4.14	6e-05	0.00028	5.13
C1	CRYZL1	0.2	4.14	6.2e-05	0.00029	3.49
C1	SOCS5	0.2	4.14	6.2e-05	0.00029	4.79
C1	FAT1	0.3	4.14	6.2e-05	0.00029	8.81
C1	OBSCN	0.78	4.14	6.2e-05	0.00029	3.84
C1	SPATA9	0.73	4.13	6.3e-05	0.00029	-2.43
C1	LRG1	0.32	4.13	6.3e-05	0.00029	-0.18
C1	CLCA2	1.01	4.13	6.3e-05	0.00029	-0.03
C1	NAA30	0.23	4.13	6.3e-05	0.00029	3.71
C1	LRP5L	0.49	4.13	6.3e-05	0.00029	1.48
C1	GNG4	0.36	4.12	6.5e-05	0.0003	-0.53
C1	COL12A1	0.5	4.12	6.5e-05	0.0003	8.97
C1	CETP	0.54	4.12	6.5e-05	0.0003	-0.82
C1	GRIN2B	0.49	4.12	6.6e-05	0.00031	-1.22
C1	RNF215	0.2	4.12	6.6e-05	0.00031	3.88
C1	DMRTA1	0.76	4.12	6.7e-05	0.00031	-1.68
C1	THSD4	0.46	4.12	6.7e-05	0.00031	3.71
C1	ADA	0.32	4.12	6.7e-05	0.00031	2.96
C1	MFAP4	0.38	4.11	6.8e-05	0.00031	7.04
C1	KRT8	0.29	4.11	6.9e-05	0.00032	2.35
C1	LUC7L	0.2	4.11	6.9e-05	0.00032	5.36
C1	RFXAP	0.23	4.11	7e-05	0.00032	1.86
C1	TEX29	0.52	4.1	7.1e-05	0.00032	-2.14
C1	DHH	0.48	4.1	7.1e-05	0.00033	0.79
C1	ART4	0.45	4.1	7.1e-05	0.00033	-1.63
C1	RNF207	0.41	4.1	7.1e-05	0.00033	1.68
C1	DNAJA4	0.24	4.1	7.1e-05	0.00033	3.59
C1	HECTD3	0.16	4.1	7.2e-05	0.00033	5.91
C1	HACE1	0.21	4.09	7.3e-05	0.00033	3.9
C1	EXOC3L1	0.5	4.09	7.3e-05	0.00033	0.48
C1	VASH2	0.52	4.09	7.4e-05	0.00034	1.45
C1	PROX1	0.46	4.09	7.5e-05	0.00034	2.03
C1	SLC25A23	0.29	4.09	7.6e-05	0.00034	4.42
C1	TP53I3	0.32	4.08	7.6e-05	0.00035	3.81
C1	VEGFA	0.45	4.08	7.7e-05	0.00035	4.17
C1	CR1	0.77	4.08	7.7e-05	0.00035	3.86
C1	EBF4	0.74	4.08	7.7e-05	0.00035	-0.12
C1	UBE2Q2L	0.47	4.08	7.8e-05	0.00035	-0.14
C1	ACVR2A	0.29	4.07	7.9e-05	0.00036	3.87
C1	TMC1	0.43	4.07	7.9e-05	0.00036	-1.66
C1	OVCH1	0.59	4.07	8e-05	0.00036	-1.39
C1	POTEC	0.36	4.07	8e-05	0.00036	1.2
C1	SCMH1	0.15	4.07	8e-05	0.00036	4.94
C1	ACSF2	0.27	4.07	8.1e-05	0.00036	3.77
C1	SPIN2A	0.37	4.07	8.1e-05	0.00037	0.67
C1	ARPP19	0.27	4.07	8.1e-05	0.00037	5.73
C1	NEIL1	0.26	4.07	8.1e-05	0.00037	3.25
C1	FAM171A2	0.65	4.06	8.2e-05	0.00037	-0.59
C1	RAPGEF3	0.36	4.06	8.2e-05	0.00037	5
C1	PRPH	0.56	4.06	8.3e-05	0.00037	0.2
C1	LYST	0.24	4.06	8.4e-05	0.00038	6.25
C1	RYK	0.17	4.06	8.4e-05	0.00038	5.25
C1	TLK2	0.1	4.05	8.6e-05	0.00038	5.04
C1	OXTR	0.48	4.05	8.6e-05	0.00039	0.65
C1	FEZ2	0.14	4.05	8.7e-05	0.00039	5.2
C1	SETD5	0.11	4.05	8.7e-05	0.00039	7.15
C1	BNIPL	0.39	4.05	8.7e-05	0.00039	-1.01
C1	ALG6	0.39	4.05	8.7e-05	0.00039	1.52
C1	CD101	0.36	4.05	8.8e-05	0.00039	0.76
C1	MAP1LC3A	0.24	4.04	8.9e-05	0.0004	3.38
C1	PGBD1	0.18	4.04	9e-05	0.0004	2.62
C1	FAM153A	0.55	4.04	9.1e-05	0.00041	-1.1
C1	YES1	0.25	4.03	9.2e-05	0.00041	4.51
C1	WNK4	0.6	4.03	9.2e-05	0.00041	-1.93
C1	MXI1	0.22	4.03	9.2e-05	0.00041	4.03
C1	VEGFD	0.79	4.03	9.2e-05	0.00041	-1.31
C1	WLS	0.21	4.03	9.2e-05	0.00041	6.36
C1	STIM1	0.15	4.03	9.2e-05	0.00041	6.23
C1	ZNF43	0.25	4.03	9.3e-05	0.00041	3.87
C1	TF	0.29	4.03	9.3e-05	0.00041	4.5
C1	KIAA1549	0.29	4.03	9.3e-05	0.00041	2.42
C1	FSD2	0.52	4.03	9.4e-05	0.00042	-0.63
C1	SUOX	0.16	4.02	9.5e-05	0.00042	4.12
C1	HDAC11	0.25	4.02	9.7e-05	0.00043	3.39
C1	UCKL1	0.15	4.02	9.7e-05	0.00043	4.63
C1	RNF38	0.12	4.02	9.7e-05	0.00043	5.45
C1	DBNDD1	0.56	4.02	9.8e-05	0.00044	-2.11
C1	FAXDC2	0.34	4.02	9.8e-05	0.00044	5.25
C1	JMJD7-PLA2G4B	0.23	4.02	9.8e-05	0.00044	4.49
C1	FAM53A	0.37	4.01	9.9e-05	0.00044	0.48
C1	LIAS	0.17	4.01	9.9e-05	0.00044	3.25
C1	GYPE	0.37	4.01	0.0001	0.00044	-0.04
C1	KATNBL1	0.2	4.01	0.0001	0.00045	3.87
C1	PLCD3	0.28	4.01	0.0001	0.00045	5.65
C1	DOCK1	0.12	4.01	0.0001	0.00045	7.5
C1	SETD2	0.1	4	0.0001	0.00045	6.82
C1	PPOX	0.17	4	0.0001	0.00046	3.57
C1	CLIP3	0.31	4	0.0001	0.00046	4.61
C1	KIF19	0.56	4	0.0001	0.00046	-0.61
C1	CHPT1	0.21	4	0.00011	0.00047	4.55
C1	MED12	0.14	4	0.00011	0.00047	6.26
C1	ANXA8	0.45	3.99	0.00011	0.00047	0.06
C1	MAP1LC3C	0.51	3.99	0.00011	0.00047	0.14
C1	NOG	0.86	3.99	0.00011	0.00047	-0.16
C1	RHOT1	0.18	3.99	0.00011	0.00047	4.46
C1	BMPR1A	0.19	3.99	0.00011	0.00048	5.46
C1	DENND2C	0.23	3.99	0.00011	0.00048	2.74
C1	GALNT18	0.49	3.99	0.00011	0.00048	4.29
C1	CCDC188	0.63	3.99	0.00011	0.00048	-1.37
C1	PKD2	0.19	3.99	0.00011	0.00048	6.36
C1	TM4SF20	0.4	3.99	0.00011	0.00048	-1.36
C1	CALHM1	0.44	3.99	0.00011	0.00048	-1.7
C1	SUDS3	0.1	3.98	0.00011	0.00048	5.25
C1	CCDC74A	0.32	3.98	0.00011	0.00048	1.4
C1	PRIMPOL	0.22	3.98	0.00011	0.00048	2.73
C1	CCL16	0.51	3.98	0.00011	0.00049	-0.19
C1	MAN1A1	0.23	3.98	0.00011	0.00049	8.16
C1	LAMC2	0.49	3.98	0.00011	0.00049	0.25
C1	ATG9A	0.16	3.98	0.00011	0.00049	6.13
C1	CCDC121	0.32	3.98	0.00011	0.00049	0.63
C1	LRP4	0.45	3.98	0.00011	0.00049	3.78
C1	NIPAL1	0.33	3.98	0.00011	0.00049	0.29
C1	MMP7	0.82	3.98	0.00011	0.00049	-0.82
C1	SPSB3	0.15	3.98	0.00011	0.00049	4.78
C1	SEMA3B	0.37	3.98	0.00011	0.00049	4.79
C1	AMT	0.33	3.98	0.00011	0.00049	1.33
C1	MSL1	0.14	3.98	0.00011	0.00049	6.27
C1	AKAP6	0.45	3.98	0.00011	0.0005	2.61
C1	SLC43A1	0.24	3.98	0.00011	0.0005	3.87
C1	NMB	0.41	3.98	0.00011	0.0005	2.03
C1	ZNF774	0.2	3.98	0.00011	0.0005	2.68
C1	DKK 3.00	0.85	3.97	0.00011	0.0005	6.89
C1	NR3C1	0.17	3.97	0.00012	0.0005	7.02
C1	TENM1	0.36	3.97	0.00012	0.00051	4.68
C1	SULT1C4	0.47	3.97	0.00012	0.00051	-0.19
C1	OPRD1	0.24	3.97	0.00012	0.00051	1.2
C1	USP33	0.2	3.97	0.00012	0.00051	5.54
C1	FNDC5	0.8	3.97	0.00012	0.00051	-1.27
C1	PYHIN1	0.41	3.97	0.00012	0.00051	-0.3
C1	TENM3	0.58	3.97	0.00012	0.00051	3.08
C1	TRPV3	0.29	3.97	0.00012	0.00051	1.56
C1	CAPN6	0.9	3.97	0.00012	0.00051	-0.6
C1	PLPP7	0.23	3.97	0.00012	0.00051	3.47
C1	PCMTD1	0.28	3.96	0.00012	0.00052	4.92
C1	PGS1	0.15	3.96	0.00012	0.00052	4.96
C1	MAP6	0.57	3.96	0.00012	0.00052	0.59
C1	ISOC1	0.27	3.96	0.00012	0.00053	1.7
C1	SLC35A3	0.22	3.96	0.00012	0.00053	4.25
C1	PTGDR	0.47	3.96	0.00012	0.00053	0.96
C1	MECOM	0.39	3.96	0.00012	0.00053	4.11
[truncated: 30,581 more rows]

## Sheet: S7
Cluster	Gene	log2FC	t	P	FDR	AveExpr
C2	ACADL	-2.34	-15.49	1.4e-31	1.3e-27	-2.51
C2	HSPB6	-1.89	-15.46	1.6e-31	1.3e-27	3.32
C2	CAP2	-2.34	-15.12	1.1e-30	4.1e-27	0.1
C2	FHL1	-2.18	-15.12	1.1e-30	4.1e-27	5.89
C2	FBLN2	-2.09	-15.08	1.3e-30	4.1e-27	7.56
C2	NPR 1.00	-2.07	-15.05	1.6e-30	4.1e-27	3.1
C2	APCDD1	-2.24	-15.02	1.9e-30	4.2e-27	1.46
C2	PPP1R9A	-2.11	-14.89	3.8e-30	7.4e-27	-1.54
C2	AIF1L	-1.91	-14.84	5e-30	8.6e-27	1.32
C2	HSPA12B	-1.75	-14.76	8.1e-30	1.1e-26	3.01
C2	CD34	-1.6	-14.76	8.1e-30	1.1e-26	6
C2	PERP	-2.12	-14.57	2.3e-29	2.9e-26	0.33
C2	GPRC5B	-1.37	-14.45	4.6e-29	5.5e-26	3.3
C2	WSCD1	-1.79	-14.42	5.6e-29	5.8e-26	0.68
C2	RASGRF2	-1.31	-14.41	5.6e-29	5.8e-26	1.83
C2	HEPACAM	-3.37	-14.3	1.1e-28	1.1e-25	-2.97
C2	HSPB7	-3.23	-14.15	2.5e-28	2.1e-25	0.24
C2	PDZRN3	-1.82	-14.15	2.5e-28	2.1e-25	2.33
C2	RAI2	-1.63	-14.16	2.4e-28	2.1e-25	2.16
C2	ADAM33	-2.51	-14	6.1e-28	4.7e-25	2.11
C2	TJP2	-1.38	-13.98	6.7e-28	4.9e-25	3.1
C2	SPTBN1	-1.17	-13.97	6.9e-28	4.9e-25	9.06
C2	AFAP1L1	-1.5	-13.96	7.6e-28	5.2e-25	2.4
C2	KL	-1.65	-13.95	8e-28	5.2e-25	1.72
C2	CTIF	-1.01	-13.9	1.1e-27	6.6e-25	4.25
C2	TYRO3	-1.31	-13.86	1.3e-27	7.9e-25	2.63
C2	2026-03-01	-1.89	-13.84	1.5e-27	8.4e-25	0.92
C2	AMOT	-1.49	-13.82	1.6e-27	9e-25	1.88
C2	VSIG10	-0.77	-13.76	2.4e-27	1.3e-24	3.45
C2	SEMA6A	-1.37	-13.74	2.6e-27	1.3e-24	3.08
C2	ANKRD29	-1.14	-13.71	3e-27	1.5e-24	1.56
C2	MYOM1	-2.02	-13.7	3.3e-27	1.6e-24	1.37
C2	SDPR	-1.62	-13.7	3.2e-27	1.6e-24	2.82
C2	HRASLS5	-2.38	-13.68	3.6e-27	1.6e-24	-0.75
C2	C1orf115	-1.64	-13.68	3.7e-27	1.7e-24	1.71
C2	MCF2L	-1.51	-13.67	3.9e-27	1.7e-24	3.59
C2	MYH14	-2.65	-13.66	4.2e-27	1.8e-24	-0.96
C2	C1orf21	-1.36	-13.64	4.6e-27	1.9e-24	4.79
C2	PEAR1	-1.41	-13.59	6.3e-27	2.5e-24	3.19
C2	TWIST2	-1.7	-13.55	7.9e-27	3.1e-24	0.52
C2	PLXNB1	-1.4	-13.52	9e-27	3.4e-24	3.41
C2	CSRP2	-1.22	-13.45	1.4e-26	5.1e-24	1.27
C2	PDZD2	-2.12	-13.4	1.8e-26	6.5e-24	2.5
C2	EHBP1	-0.95	-13.39	1.9e-26	6.8e-24	4.37
C2	GHR	-1.59	-13.38	2e-26	7.1e-24	1.94
C2	COBLL1	-1.01	-13.36	2.2e-26	7.6e-24	4.05
C2	AMPH	-2.27	-13.33	2.8e-26	9.2e-24	0.38
C2	DMD	-1.4	-13.31	3.1e-26	1e-23	2.93
C2	MFAP5	-3.2	-13.27	3.9e-26	1.2e-23	4.61
C2	PHKG1	-1.28	-13.25	4.3e-26	1.3e-23	1.33
C2	ADRA2A	-2.12	-13.23	5e-26	1.5e-23	1.74
C2	LAMA3	-1.28	-13.22	5.1e-26	1.5e-23	2.95
C2	CLDN5	-1.94	-13.17	6.9e-26	2e-23	1.83
C2	NTM	-2.17	-13.11	9.6e-26	2.8e-23	1.62
C2	KLB	-3.12	-13.06	1.3e-25	3.7e-23	-1.04
C2	TRIP10	-0.76	-13.04	1.5e-25	4.1e-23	5.81
C2	DMTN	-2.14	-13	1.8e-25	4.9e-23	-0.33
C2	ADCY5	-2.29	-12.99	2e-25	5.3e-23	0.5
C2	PPP1R12B	-0.96	-12.97	2.1e-25	5.6e-23	5.44
C2	PALM	-1.4	-12.97	2.2e-25	5.7e-23	5.6
C2	CA8	-2.13	-12.96	2.3e-25	5.8e-23	-1.36
C2	ACVR1C	-2.64	-12.92	2.8e-25	7.1e-23	-3.07
C2	RBPMS	-1.05	-12.88	3.7e-25	9.2e-23	4.44
C2	CD36	-2.47	-12.86	4.1e-25	1e-22	2.69
C2	INMT	-1.23	-12.83	4.8e-25	1.2e-22	2.35
C2	DTX1	-2.72	-12.83	4.9e-25	1.2e-22	-1.49
C2	CHRDL1	-2.41	-12.82	5.1e-25	1.2e-22	2.05
C2	GPIHBP1	-2.4	-12.77	6.7e-25	1.5e-22	-1.14
C2	CRYAB	-1.78	-12.77	6.9e-25	1.5e-22	4.28
C2	TMEM200B	-1.09	-12.77	6.9e-25	1.5e-22	2.13
C2	ADRA1A	-2.44	-12.76	7.1e-25	1.6e-22	-0.21
C2	C2CD2	-0.96	-12.73	8.5e-25	1.8e-22	4.45
C2	MYO5C	-1.3	-12.69	1.1e-24	2.3e-22	2.58
C2	PODN	-1.63	-12.68	1.1e-24	2.4e-22	6.44
C2	SORBS1	-2.36	-12.67	1.3e-24	2.6e-22	3.73
C2	CHST11	0.89	12.67	1.3e-24	2.6e-22	7.14
C2	SCRN1	-1.2	-12.62	1.6e-24	3.3e-22	3.77
C2	JAM2	-1.1	-12.61	1.7e-24	3.4e-22	4.09
C2	ADIRF	-1.44	-12.55	2.4e-24	4.8e-22	4.81
C2	THSD1	-0.98	-12.55	2.5e-24	4.9e-22	2.4
C2	ABLIM1	-1.31	-12.54	2.6e-24	5.1e-22	6.54
C2	GPAM	-2.42	-12.52	2.9e-24	5.4e-22	1.95
C2	GALNT16	-1.56	-12.52	2.8e-24	5.4e-22	5.2
C2	PLIN5	-2.11	-12.52	2.9e-24	5.5e-22	-1.55
C2	FEZ1	-1.05	-12.51	3.1e-24	5.6e-22	2.89
C2	SGCE	-1	-12.51	3.2e-24	5.7e-22	3.63
C2	AQP7	-3.13	-12.5	3.4e-24	6e-22	0.51
C2	ANKRD33B	-1.61	-12.48	3.6e-24	6.4e-22	0.2
C2	APBB2	-1	-12.48	3.6e-24	6.4e-22	4.33
C2	CYP4X1	-1.73	-12.48	3.7e-24	6.4e-22	0.02
C2	SNCG	-1.62	-12.45	4.3e-24	7.4e-22	1.31
C2	AOC3	-2.16	-12.45	4.5e-24	7.6e-22	3.99
C2	KLHL31	-3.45	-12.4	5.8e-24	9.6e-22	-2.83
C2	FAM180B	-1.78	-12.4	5.9e-24	9.6e-22	0.86
C2	ARHGEF4	-1.56	-12.4	5.8e-24	9.6e-22	1.37
C2	GFOD1	-0.91	-12.38	6.7e-24	1.1e-21	3.85
C2	PRKAR2B	-2.55	-12.37	6.9e-24	1.1e-21	-0.36
C2	PDE2A	-1.24	-12.36	7.4e-24	1.2e-21	4.49
C2	NDRG4	-1.27	-12.35	7.6e-24	1.2e-21	1.04
C2	FAM26E	-1.38	-12.33	8.8e-24	1.4e-21	1.24
C2	IL17RD	-1.41	-12.32	9.2e-24	1.4e-21	3.47
C2	PTCH2	-1.46	-12.32	9.5e-24	1.4e-21	1.66
C2	AIFM2	-1.24	-12.32	9.5e-24	1.4e-21	2.95
C2	EPDR1	-1.01	-12.31	9.6e-24	1.4e-21	4.07
C2	NPY1R	-2.57	-12.29	1.1e-23	1.6e-21	-3.21
C2	NXPH3	-1.66	-12.28	1.1e-23	1.7e-21	2.46
C2	2026-03-02	-0.8	-12.26	1.3e-23	2e-21	2.11
C2	GAB1	-0.73	-12.25	1.4e-23	2e-21	4.22
C2	ACACB	-1.61	-12.25	1.4e-23	2e-21	4.95
C2	GPT2	-1.62	-12.24	1.4e-23	2e-21	1.29
C2	MTURN	-1.24	-12.24	1.5e-23	2e-21	4.07
C2	SLC2A4	-2.36	-12.22	1.7e-23	2.4e-21	-0.89
C2	ABCD2	-2.41	-12.2	1.8e-23	2.5e-21	-1.82
C2	PFKFB1	-2.78	-12.2	1.9e-23	2.6e-21	-3.1
C2	RETSAT	-1.51	-12.19	2e-23	2.7e-21	4.04
C2	KANK3	-1.23	-12.15	2.5e-23	3.4e-21	2.48
C2	FREM1	-1.58	-12.14	2.6e-23	3.5e-21	2.89
C2	TM7SF2	-1.66	-12.13	2.8e-23	3.7e-21	-0.47
C2	CAV2	-0.93	-12.13	2.8e-23	3.7e-21	3.83
C2	NATD1	-0.72	-12.13	2.8e-23	3.7e-21	4.31
C2	RIMKLB	-0.83	-12.13	2.9e-23	3.7e-21	2.95
C2	MAP1B	-1.39	-12.12	2.9e-23	3.8e-21	5.9
C2	SHROOM3	-1.59	-12.11	3.1e-23	4e-21	0.55
C2	HCAR1	-1.2	-12.1	3.3e-23	4.2e-21	0.8
C2	MCAM	-1.45	-12.1	3.4e-23	4.3e-21	5.48
C2	GPR146	-1.29	-12.07	3.9e-23	4.8e-21	0.68
C2	MEOX2	-1.67	-12.06	4.1e-23	5e-21	3.47
C2	LGALS12	-3	-12.06	4.2e-23	5.1e-21	-1.93
C2	SIK2	-0.85	-12.05	4.5e-23	5.5e-21	5.67
C2	OSBPL1A	-0.6	-12.04	4.8e-23	5.7e-21	4.97
C2	GSC	-1.53	-12.03	4.9e-23	5.9e-21	1.19
C2	ABCA10	-1.58	-12	5.9e-23	7e-21	0.02
C2	MAST4	-1.05	-12	6.1e-23	7.2e-21	4.51
C2	RADIL	-1.43	-11.95	7.8e-23	9e-21	2.17
C2	SYNM	-1.57	-11.95	7.8e-23	9e-21	4.09
C2	KCNIP2	-2.66	-11.95	8e-23	9.2e-21	0.13
C2	PHLDB2	-0.85	-11.91	9.8e-23	1.1e-20	6.05
C2	SHC2	-1.62	-11.88	1.2e-22	1.3e-20	2.01
C2	GNAI1	-0.89	-11.87	1.3e-22	1.4e-20	2.5
C2	ADCYAP1R1	-1.99	-11.86	1.3e-22	1.5e-20	-0.51
C2	SH3D19	-0.67	-11.84	1.5e-22	1.7e-20	6.87
C2	EGFL7	-1.11	-11.82	1.7e-22	1.8e-20	3.94
C2	FAT2	-2.65	-11.81	1.8e-22	1.9e-20	-2.65
C2	SLC29A4	-1.62	-11.81	1.8e-22	2e-20	0.35
C2	PHGDH	-1.3	-11.8	2e-22	2.1e-20	1.2
C2	ARHGEF28	-1.23	-11.79	2e-22	2.1e-20	2.71
C2	SIX3	1.7	11.79	2e-22	2.2e-20	5.89
C2	FGF1	-1.94	-11.78	2.2e-22	2.3e-20	-0.53
C2	SLC1A7	-2.06	-11.78	2.2e-22	2.3e-20	-0.61
C2	ALDH1L1	-2.36	-11.75	2.6e-22	2.7e-20	-1.16
C2	SH3RF2	-1.9	-11.74	2.7e-22	2.8e-20	-1.64
C2	PLP1	-2.71	-11.74	2.7e-22	2.8e-20	0.29
C2	PACSIN3	-1.46	-11.73	2.8e-22	2.9e-20	0.8
C2	DSG2	-2	-11.7	3.4e-22	3.5e-20	-0.81
C2	ALPK3	-1.64	-11.67	4.1e-22	4.1e-20	2.7
C2	NOVA2	-1.28	-11.66	4.2e-22	4.2e-20	2.86
C2	ADH1B	-4.44	-11.66	4.3e-22	4.3e-20	-0.66
C2	INHBB	-2.25	-11.66	4.4e-22	4.3e-20	0.2
C2	PIK3C2B	-0.87	-11.65	4.7e-22	4.6e-20	5.54
C2	SUN1	-0.45	-11.63	5.2e-22	5.1e-20	6.75
C2	LAPTM5	1.16	11.62	5.3e-22	5.2e-20	10.69
C2	ARHGAP29	-0.97	-11.6	6e-22	5.8e-20	4.36
C2	EEPD1	-1.31	-11.55	8e-22	7.6e-20	2.81
C2	GPC3	-2.8	-11.55	8.1e-22	7.7e-20	-2.34
C2	FAM213A	-1.31	-11.55	8.1e-22	7.7e-20	3.07
C2	FAM69B	-1.16	-11.55	8.1e-22	7.7e-20	1.24
C2	SSTR1	-2.07	-11.54	8.7e-22	8.1e-20	-2.84
C2	CD53	0.93	11.52	9.6e-22	8.9e-20	7.25
C2	SESTD1	-0.77	-11.52	9.8e-22	9.1e-20	5.22
C2	LRCH2	-1.29	-11.51	1e-21	9.6e-20	-0.68
C2	AMOTL2	-1.1	-11.48	1.2e-21	1.1e-19	5.7
C2	EHD2	-0.85	-11.48	1.2e-21	1.1e-19	7.6
C2	MLXIPL	-2.89	-11.48	1.2e-21	1.1e-19	-0.34
C2	MSRB3	-0.87	-11.48	1.2e-21	1.1e-19	4.72
C2	FZD4	-1.15	-11.47	1.3e-21	1.1e-19	5.72
C2	PRR5	-0.88	-11.46	1.4e-21	1.2e-19	3.81
C2	BTNL9	-2.04	-11.45	1.4e-21	1.3e-19	-0.27
C2	IGF2	-1.75	-11.45	1.4e-21	1.3e-19	4.42
C2	FLNC	-1.83	-11.45	1.5e-21	1.3e-19	6.16
C2	MMRN2	-0.94	-11.44	1.5e-21	1.3e-19	5.11
C2	ATP7B	-0.72	-11.42	1.7e-21	1.5e-19	2.91
C2	NMT2	-0.74	-11.4	2e-21	1.7e-19	2.99
C2	ACKR4	-2.28	-11.39	2.1e-21	1.8e-19	-3.02
C2	USHBP1	-0.94	-11.38	2.2e-21	1.9e-19	1.66
C2	FSTL3	-1.22	-11.36	2.4e-21	2.1e-19	2.9
C2	ZNF704	-0.95	-11.35	2.5e-21	2.1e-19	5.32
C2	ZSWIM6	0.67	11.35	2.6e-21	2.2e-19	6.87
C2	PTGER3	-2.48	-11.33	2.9e-21	2.4e-19	-0.48
C2	NKD1	-1.48	-11.33	2.9e-21	2.4e-19	2.66
C2	SLC7A10	-3.81	-11.29	3.7e-21	3e-19	-4.37
C2	ADCY4	-1.12	-11.29	3.6e-21	3e-19	3.18
C2	IRS1	-0.95	-11.29	3.7e-21	3e-19	4.29
C2	RDH5	-1.61	-11.28	3.9e-21	3.1e-19	0.65
C2	MGST1	-1.29	-11.27	4.1e-21	3.3e-19	3.07
C2	ITGA11	-2.08	-11.25	4.6e-21	3.7e-19	6.04
C2	PXDNL	-2.41	-11.25	4.7e-21	3.8e-19	2.54
C2	JADE3	-0.87	-11.25	4.7e-21	3.8e-19	1.14
C2	MYCT1	-1.05	-11.24	4.9e-21	3.8e-19	1.93
C2	BCL6B	-1.17	-11.24	5e-21	3.9e-19	2.51
C2	PPP1R1B	-3.7	-11.24	5.1e-21	4e-19	-3.13
C2	ABLIM3	-1.14	-11.23	5.3e-21	4.1e-19	3.97
C2	NID1	-1.29	-11.2	6.4e-21	4.9e-19	5.68
C2	ITGB4	-1.2	-11.19	6.5e-21	5e-19	5.77
C2	PECR	-1.11	-11.18	6.9e-21	5.3e-19	1.27
C2	GYG2	-3.3	-11.17	7.6e-21	5.8e-19	-1.99
C2	DPYD	0.55	11.16	7.7e-21	5.8e-19	7.21
C2	ARFGEF3	-1.12	-11.16	7.9e-21	5.9e-19	1.71
C2	CYB5A	-0.78	-11.16	7.9e-21	5.9e-19	3.18
C2	ARHGEF7	-0.41	-11.16	7.9e-21	5.9e-19	5.76
C2	EFHD1	-1.48	-11.15	8.4e-21	6.2e-19	1.6
C2	AKR1C3	-0.94	-11.14	8.7e-21	6.4e-19	4.09
C2	GLYAT	-1.81	-11.14	8.8e-21	6.5e-19	-1.59
C2	TLE1	-0.89	-11.13	9.2e-21	6.8e-19	3.79
C2	NTN1	-2.12	-11.13	9.6e-21	7e-19	5.04
C2	TIE1	-1.12	-11.13	9.6e-21	7e-19	4.54
C2	CDHR3	-1.11	-11.12	9.7e-21	7e-19	0.13
C2	STARD9	-0.93	-11.12	9.7e-21	7e-19	6.78
C2	PPP2R5A	-0.65	-11.11	1e-20	7.5e-19	4.35
C2	MAPKAPK3	0.72	11.09	1.2e-20	8.2e-19	7.11
C2	GPC4	-1.37	-11.09	1.2e-20	8.5e-19	2.63
C2	ITGAV	0.76	11.08	1.2e-20	8.7e-19	9.32
C2	IFI30	1.68	11.08	1.3e-20	8.8e-19	10.95
C2	AKR1C2	-1.45	-11.08	1.3e-20	8.8e-19	5.71
C2	TMEM56	-1.19	-11.08	1.3e-20	8.8e-19	-0.51
C2	LYN	0.67	11.07	1.4e-20	9.5e-19	7.32
C2	HEBP2	-0.94	-11.06	1.4e-20	9.6e-19	3.53
C2	TLCD2	-0.79	-11.06	1.4e-20	9.9e-19	2.24
C2	WNT9A	-2.05	-11.04	1.6e-20	1.1e-18	1.61
C2	PHLDA3	-0.9	-11.02	1.8e-20	1.2e-18	4.56
C2	SNTB2	-0.53	-11.01	1.9e-20	1.3e-18	6.57
C2	ITGA7	-1.44	-11.01	1.9e-20	1.3e-18	4.22
C2	PKD1L2	-1.44	-11	1.9e-20	1.3e-18	1.85
C2	RASSF9	-1.4	-11	1.9e-20	1.3e-18	-0.07
C2	CACHD1	-1.17	-10.99	2.1e-20	1.4e-18	3.77
C2	LIMS2	-0.87	-10.99	2.2e-20	1.4e-18	5.27
C2	CNN3	-0.83	-10.99	2.2e-20	1.4e-18	6.07
C2	YAP1	-0.55	-10.99	2.2e-20	1.4e-18	6.16
C2	BCAM	-1.03	-10.98	2.2e-20	1.4e-18	5.5
C2	MYOC	-4.04	-10.98	2.2e-20	1.5e-18	0.09
C2	SND1	0.42	10.96	2.5e-20	1.6e-18	8.5
C2	CD68	0.94	10.96	2.5e-20	1.6e-18	10.62
C2	APLP2	0.72	10.96	2.6e-20	1.6e-18	11.05
C2	TMEM52B	1.19	10.94	2.8e-20	1.8e-18	2.01
C2	LIPE	-3.15	-10.93	2.9e-20	1.9e-18	0.71
C2	KCP	-1.75	-10.93	2.9e-20	1.9e-18	1.46
C2	NHSL1	-1.24	-10.92	3.2e-20	2e-18	4.08
C2	AKR1A1	0.46	10.92	3.2e-20	2e-18	7.09
C2	ADIPOQ	-3.86	-10.9	3.5e-20	2.2e-18	1.47
C2	FZD6	-0.87	-10.9	3.7e-20	2.3e-18	2.37
C2	SHMT2	0.53	10.88	3.9e-20	2.5e-18	6.5
C2	ATP1A2	-2.53	-10.88	4e-20	2.5e-18	0.53
C2	FN1	1.27	10.88	4e-20	2.5e-18	18.03
C2	KANK1	-1.1	-10.88	4e-20	2.5e-18	3.63
C2	ACSS2	-0.8	-10.88	4e-20	2.5e-18	3.95
C2	BIN2	0.81	10.87	4.1e-20	2.5e-18	5.73
C2	COTL1	0.88	10.87	4.2e-20	2.6e-18	8.8
C2	FAM89A	-1.44	-10.85	4.7e-20	2.8e-18	-0.54
C2	TET1	-0.95	-10.85	4.7e-20	2.9e-18	1.75
C2	AKAP12	-1.41	-10.84	5e-20	3e-18	4.58
C2	DOCK6	-0.78	-10.84	5.1e-20	3.1e-18	5.55
C2	LARGE1	-0.49	-10.84	5.1e-20	3.1e-18	4.9
C2	AGPAT2	-1.28	-10.84	5.2e-20	3.1e-18	3.87
C2	CD82	0.99	10.82	5.7e-20	3.4e-18	7.04
C2	GLI1	-2.05	-10.81	5.9e-20	3.5e-18	-0.1
C2	LIMCH1	-0.7	-10.81	6e-20	3.6e-18	5.91
C2	PRDM16	-1.15	-10.81	6.2e-20	3.6e-18	2.37
C2	GPD1	-3.69	-10.79	6.7e-20	3.9e-18	0.95
C2	LURAP1L	-1.46	-10.79	6.7e-20	3.9e-18	0.33
C2	NACAD	-1.27	-10.79	6.7e-20	3.9e-18	2.82
C2	EMILIN3	-2.62	-10.78	7e-20	4e-18	0.26
C2	NRN1	-1.13	-10.78	7.2e-20	4.2e-18	2.08
C2	KCNJ12	-1.71	-10.78	7.3e-20	4.2e-18	1.74
C2	HCAR2	-3.09	-10.76	8.2e-20	4.7e-18	-3.39
C2	PKD1L1	-0.95	-10.76	8.2e-20	4.7e-18	1.79
C2	RAPGEF5	-1.19	-10.75	8.6e-20	4.9e-18	2.21
C2	HPSE2	-2.67	-10.75	8.7e-20	4.9e-18	-3.49
C2	AR	-1.03	-10.75	8.7e-20	4.9e-18	3.91
C2	PDE3B	-1.4	-10.73	9.4e-20	5.3e-18	2.31
C2	SMAD1	-0.74	-10.73	9.6e-20	5.3e-18	3.53
C2	APOD	-3.08	-10.72	9.9e-20	5.5e-18	1.25
C2	CLEC14A	-0.99	-10.72	1e-19	5.5e-18	4.11
C2	CIDEA	-4.04	-10.72	1e-19	5.7e-18	-3.23
C2	PARD3B	-0.67	-10.72	1e-19	5.8e-18	5.02
C2	PBX1	-0.63	-10.71	1.1e-19	5.8e-18	5.34
C2	HSP90B1	0.55	10.7	1.1e-19	6.2e-18	9.49
C2	HMCN2	-2.43	-10.7	1.1e-19	6.2e-18	6.4
C2	HDAC7	-0.58	-10.7	1.1e-19	6.2e-18	6.93
C2	TYROBP	0.93	10.7	1.2e-19	6.2e-18	8.21
C2	VKORC1	0.88	10.69	1.2e-19	6.6e-18	7.76
C2	SLC25A10	-1.26	-10.68	1.3e-19	6.9e-18	0.68
C2	CD300LG	-2.35	-10.68	1.3e-19	6.9e-18	-2.88
C2	TMEM35A	-1.61	-10.67	1.3e-19	7.1e-18	-0.79
C2	LHFP	-0.86	-10.67	1.3e-19	7.1e-18	6.38
C2	VDR	0.97	10.66	1.5e-19	7.8e-18	7.04
C2	PDIA6	0.51	10.65	1.5e-19	8e-18	8.01
C2	ACSL1	-1.67	-10.65	1.5e-19	8.1e-18	4.43
C2	SYNE2	-0.83	-10.64	1.6e-19	8.5e-18	5.71
C2	BMP5	-2.51	-10.62	1.8e-19	9.2e-18	1.15
C2	LRRC32	-1.17	-10.62	1.8e-19	9.2e-18	4.87
C2	DUOX1	-1.95	-10.61	1.9e-19	1e-17	0.82
C2	STXBP1	-0.7	-10.6	2e-19	1.1e-17	4.82
C2	FKBP9	-0.59	-10.59	2.1e-19	1.1e-17	7.73
C2	ARHGEF15	-1.07	-10.59	2.2e-19	1.1e-17	3.49
C2	TMEM51	1.2	10.59	2.2e-19	1.1e-17	5.99
C2	PAMR1	-2.18	-10.58	2.3e-19	1.2e-17	3.21
C2	AFAP1L2	-0.99	-10.57	2.4e-19	1.2e-17	3.32
C2	GRB2	0.64	10.57	2.4e-19	1.2e-17	8.35
C2	EPB41L4B	-3.13	-10.57	2.4e-19	1.2e-17	-3.86
C2	STXBP6	-1.57	-10.56	2.5e-19	1.3e-17	0.9
C2	PLA2G16	-1.29	-10.56	2.6e-19	1.3e-17	3.31
C2	FAM189A2	-1.42	-10.56	2.6e-19	1.3e-17	0.44
C2	ADGRA2	-0.91	-10.54	2.9e-19	1.4e-17	5.98
C2	LPAR5	1.03	10.54	2.9e-19	1.4e-17	6.54
C2	RBM20	-1.26	-10.53	3e-19	1.5e-17	-1.18
C2	SORL1	1.22	10.52	3.2e-19	1.6e-17	7.93
C2	ATP9A	-0.89	-10.52	3.2e-19	1.6e-17	5.22
C2	CD84	1.03	10.52	3.3e-19	1.6e-17	9.17
C2	EFCC1	-1.21	-10.51	3.5e-19	1.7e-17	0.11
C2	LMOD1	-1.6	-10.49	3.8e-19	1.9e-17	3.25
C2	SASH3	0.88	10.48	4e-19	1.9e-17	5.84
C2	MFSD13A	0.77	10.48	4.1e-19	2e-17	4.68
C2	VAMP8	0.87	10.47	4.3e-19	2.1e-17	6.61
C2	AFF3	-1.56	-10.46	4.6e-19	2.2e-17	1.94
C2	PREX2	-0.97	-10.45	4.8e-19	2.3e-17	3.67
C2	RRAS2	-0.83	-10.45	4.8e-19	2.3e-17	1.4
C2	FAM149A	-0.92	-10.44	5.3e-19	2.5e-17	2.03
C2	SEMA6C	-1.1	-10.43	5.4e-19	2.6e-17	3.76
C2	MFSD4A	-1.3	-10.43	5.4e-19	2.6e-17	-1.24
C2	SLC2A12	1.67	10.42	5.6e-19	2.7e-17	7.84
C2	PLEKHA7	-0.83	-10.42	5.7e-19	2.7e-17	2.67
C2	TNMD	-3.84	-10.41	6.2e-19	2.9e-17	-1.4
C2	PTPRB	-0.86	-10.4	6.4e-19	3e-17	5.56
C2	CDH5	-1.04	-10.38	7.1e-19	3.3e-17	5.1
C2	NMUR1	-1.26	-10.36	8.1e-19	3.8e-17	-2.01
C2	CCDC3	-1.31	-10.35	8.4e-19	3.9e-17	3.21
C2	PLEKHG6	-1.76	-10.35	8.7e-19	4e-17	-1.16
C2	MYH10	-1.11	-10.35	8.8e-19	4.1e-17	5.22
C2	CYP4B1	-3.03	-10.35	8.8e-19	4.1e-17	-1.79
C2	PAWR	-0.84	-10.33	9.6e-19	4.4e-17	1.38
C2	VCAM1	1.4	10.32	1e-18	4.7e-17	9.78
C2	C1QTNF2	-1.86	-10.32	1e-18	4.7e-17	2.71
C2	DAAM2	-1.06	-10.32	1e-18	4.8e-17	5.64
C2	TEK	-1.06	-10.32	1e-18	4.8e-17	3.47
C2	KLHL33	-1.12	-10.31	1.1e-18	4.9e-17	1.08
C2	FRMD1	-2.64	-10.3	1.1e-18	5.2e-17	-4.83
C2	RARRES2	-1.83	-10.3	1.1e-18	5.2e-17	-0.16
C2	KLHL3	-0.8	-10.3	1.1e-18	5.2e-17	2.73
C2	PDIA3	0.45	10.3	1.1e-18	5.2e-17	9.12
C2	ACP2	0.83	10.3	1.2e-18	5.3e-17	7.53
C2	LHFPL2	0.84	10.3	1.2e-18	5.3e-17	9.51
C2	LEP	-3.85	-10.29	1.2e-18	5.3e-17	-3.54
C2	TMPPE	0.42	10.29	1.2e-18	5.3e-17	5.42
C2	SVEP1	-1.03	-10.29	1.2e-18	5.4e-17	5.62
C2	ECM2	-0.91	-10.28	1.3e-18	5.7e-17	6
C2	DOCK9	-0.79	-10.27	1.4e-18	6.1e-17	5.9
C2	PLIN1	-3.78	-10.27	1.4e-18	6.1e-17	1.73
C2	ABCA9	-1.16	-10.26	1.4e-18	6.2e-17	3.18
C2	MOCS1	-0.89	-10.26	1.5e-18	6.5e-17	3.24
C2	LMCD1	-0.88	-10.26	1.5e-18	6.5e-17	4.85
C2	MMP15	-1.39	-10.25	1.5e-18	6.5e-17	2.34
C2	AVPR1A	-1.22	-10.25	1.5e-18	6.6e-17	1.97
C2	AZGP1	-3.44	-10.25	1.6e-18	6.8e-17	-4.6
C2	CRIM1	-0.78	-10.25	1.6e-18	6.8e-17	5.94
C2	HCK	0.85	10.24	1.6e-18	6.8e-17	7.76
C2	PREX1	0.67	10.24	1.6e-18	6.9e-17	8.65
C2	CARD10	-0.98	-10.23	1.7e-18	7.2e-17	3.24
C2	ADAMTS12	-1.37	-10.23	1.7e-18	7.3e-17	3.33
C2	AXIN2	-1.24	-10.23	1.8e-18	7.5e-17	3.37
C2	SLC16A3	1.09	10.22	1.8e-18	7.7e-17	8.55
C2	NEXN	-1.2	-10.22	1.8e-18	7.7e-17	2.13
C2	NFAM1	0.93	10.22	1.9e-18	7.8e-17	7.85
C2	CCM2L	-1.16	-10.22	1.9e-18	7.8e-17	1.84
C2	RGMB	-0.53	-10.21	2e-18	8.4e-17	4.18
C2	TREM2	1.63	10.2	2e-18	8.4e-17	6.34
C2	CELSR2	-0.86	-10.19	2.2e-18	9.1e-17	3
C2	DPP4	-1.95	-10.17	2.5e-18	1e-16	3.75
C2	MESP1	-1.49	-10.16	2.6e-18	1.1e-16	-2.36
C2	ANGPTL7	-3.54	-10.14	2.9e-18	1.2e-16	0.23
C2	GABRB1	1.77	10.14	2.9e-18	1.2e-16	3.33
C2	SNX20	0.91	10.14	2.9e-18	1.2e-16	4.85
C2	ZNRF3	-0.53	-10.12	3.2e-18	1.3e-16	3.26
C2	C14orf180	-2.91	-10.12	3.2e-18	1.3e-16	-2.84
C2	HEY1	-1.07	-10.12	3.3e-18	1.3e-16	0.93
C2	IRX6	-2.09	-10.12	3.3e-18	1.3e-16	-1.34
C2	PRRG3	-1.33	-10.12	3.3e-18	1.3e-16	3.87
C2	TBX3	-1.14	-10.11	3.4e-18	1.4e-16	1.81
C2	ADGRF5	-1.03	-10.11	3.5e-18	1.4e-16	4.47
C2	SIGLEC9	1.01	10.1	3.7e-18	1.5e-16	6.48
C2	RPN2	0.46	10.09	3.9e-18	1.5e-16	8.12
C2	ITIH5	-1.47	-10.09	3.9e-18	1.6e-16	5.35
C2	LAT2	0.72	10.09	3.9e-18	1.6e-16	5.6
C2	MAOA	-1.65	-10.09	4e-18	1.6e-16	2.8
C2	FABP4	-3.55	-10.08	4.1e-18	1.6e-16	0.74
C2	DACH1	-1.18	-10.08	4.2e-18	1.6e-16	-0.16
C2	FGF10	1.28	10.07	4.3e-18	1.7e-16	7.89
C2	SHE	-0.5	-10.07	4.4e-18	1.7e-16	5.38
C2	PCDH1	-1.02	-10.06	4.6e-18	1.8e-16	4.64
C2	MERTK	1.06	10.06	4.7e-18	1.8e-16	7.91
C2	MSR1	1.16	10.05	4.8e-18	1.9e-16	9.19
C2	CIDEC	-4.24	-10.05	4.9e-18	1.9e-16	-0.27
C2	MYLK	-0.89	-10.05	5e-18	2e-16	4.59
C2	LHCGR	-2.35	-10.04	5.1e-18	2e-16	-0.93
C2	ITSN1	-0.62	-10.04	5.2e-18	2e-16	6.14
C2	TRAFD1	0.38	10.04	5.3e-18	2e-16	6.17
C2	ESAM	-0.94	-10.04	5.3e-18	2e-16	4.09
C2	HILPDA	-0.82	-10.03	5.4e-18	2.1e-16	2.08
C2	PPP2R1B	-0.74	-10.03	5.4e-18	2.1e-16	4.07
C2	SSR4	0.69	10.03	5.5e-18	2.1e-16	5.94
C2	RALGAPA2	-0.61	-10.03	5.6e-18	2.1e-16	5.38
C2	INPP5A	-0.52	-10.02	5.7e-18	2.2e-16	3.89
C2	MID1	-1.11	-10.02	5.8e-18	2.2e-16	2.16
C2	PKDCC	-0.97	-10.02	5.9e-18	2.3e-16	5.24
C2	SLC43A2	1.08	10.02	6e-18	2.3e-16	8.45
C2	CXorf36	-0.96	-10.01	6.1e-18	2.3e-16	4.28
C2	TIAM1	0.68	10.01	6.2e-18	2.3e-16	7.31
C2	RP11-644F5.10	-0.97	-10	6.4e-18	2.4e-16	1.58
C2	HIC1	-0.99	-10	6.7e-18	2.5e-16	5.28
C2	VSTM4	-0.7	-9.99	6.8e-18	2.5e-16	4.62
C2	CLU	1.44	9.99	6.9e-18	2.6e-16	13.15
C2	PLIN3	0.62	9.99	6.9e-18	2.6e-16	7.63
C2	INSR	-0.56	-9.99	7.1e-18	2.6e-16	5.71
C2	PLXDC2	0.66	9.98	7.5e-18	2.8e-16	9.61
C2	CDC14B	-0.48	-9.97	7.7e-18	2.8e-16	4.65
C2	NCKAP1L	0.66	9.97	7.8e-18	2.9e-16	8.58
C2	EFL1	0.45	9.97	7.9e-18	2.9e-16	5.69
C2	MYDGF	0.5	9.96	8.4e-18	3.1e-16	6.15
C2	RAVER2	-1.1	-9.96	8.5e-18	3.1e-16	1.98
C2	MKX	-2.05	-9.95	8.9e-18	3.2e-16	-1.34
C2	HID1	-1.06	-9.95	8.9e-18	3.2e-16	0.89
C2	AP1B1	0.8	9.94	9.1e-18	3.3e-16	10.06
C2	MAGED1	0.66	9.94	9.4e-18	3.4e-16	8.35
C2	SH3BGRL3	0.75	9.94	9.4e-18	3.4e-16	9.07
C2	PIK3R5	0.94	9.94	9.4e-18	3.4e-16	8.42
C2	TBC1D2	0.97	9.93	9.6e-18	3.4e-16	7.48
C2	CIB1	0.51	9.93	9.7e-18	3.5e-16	6.33
C2	FBP1	1.59	9.93	9.9e-18	3.5e-16	7.33
C2	RGS19	0.71	9.92	1e-17	3.6e-16	5.8
C2	LAMC1	-0.49	-9.92	1.1e-17	3.8e-16	8.93
C2	DENND2A	-1.12	-9.91	1.1e-17	3.9e-16	4.07
C2	PKN3	-1.08	-9.91	1.1e-17	4e-16	3.54
C2	PILRA	0.97	9.91	1.1e-17	4e-16	5.93
C2	FBLN1	-1.34	-9.9	1.2e-17	4.1e-16	7.19
C2	GPR176	-0.79	-9.89	1.3e-17	4.5e-16	3.85
C2	ELMOD3	-0.61	-9.88	1.3e-17	4.6e-16	3.76
C2	HAVCR2	0.86	9.88	1.3e-17	4.6e-16	7.55
C2	GSTO1	0.64	9.88	1.3e-17	4.7e-16	6.4
C2	ARHGAP32	-0.5	-9.87	1.4e-17	4.8e-16	4.32
C2	RNF144A	-1.32	-9.87	1.4e-17	4.8e-16	4.03
C2	2026-09-11	-0.57	-9.87	1.4e-17	4.8e-16	6.57
C2	PSAP	0.67	9.87	1.4e-17	4.8e-16	13
C2	RRAD	-1.91	-9.86	1.4e-17	5e-16	-0.51
C2	MEST	-1.7	-9.86	1.5e-17	5.1e-16	2.65
C2	HM13	0.33	9.86	1.5e-17	5.1e-16	7.92
C2	CMTM7	0.53	9.85	1.6e-17	5.5e-16	5.48
C2	AKR1C1	-1.13	-9.85	1.6e-17	5.5e-16	5.84
C2	PLK2	-0.94	-9.85	1.6e-17	5.5e-16	2.82
C2	FAM124A	-0.65	-9.84	1.6e-17	5.6e-16	2.23
C2	CD300C	1.13	9.84	1.7e-17	5.7e-16	6.06
C2	PLEKHB2	0.53	9.84	1.7e-17	5.7e-16	7.69
C2	FLVCR2	0.8	9.84	1.7e-17	5.7e-16	5.55
C2	CD70	-2.21	-9.83	1.7e-17	5.8e-16	0.16
C2	CTSB	0.88	9.83	1.7e-17	5.8e-16	12.77
C2	TYSND1	-0.43	-9.82	1.8e-17	6.1e-16	3.7
C2	PALMD	-0.83	-9.81	1.9e-17	6.5e-16	5.49
C2	ADCY6	-0.56	-9.81	2e-17	6.6e-16	6.02
C2	CCDC136	-1.27	-9.81	2e-17	6.6e-16	2.55
C2	PDE9A	-1.13	-9.79	2.1e-17	7.2e-16	1.26
C2	RAP2B	0.65	9.79	2.2e-17	7.2e-16	7.91
C2	AGMO	-1.05	-9.79	2.2e-17	7.3e-16	-0.54
C2	PNPLA2	-1.31	-9.79	2.2e-17	7.3e-16	5.39
C2	MMP28	-0.96	-9.79	2.2e-17	7.4e-16	2.74
C2	SEC23B	0.43	9.79	2.2e-17	7.4e-16	5.71
C2	ARHGEF37	-0.96	-9.78	2.3e-17	7.5e-16	3.31
C2	EGFL6	-3.87	-9.78	2.4e-17	7.9e-16	-4.78
C2	LAMA2	-1.58	-9.77	2.4e-17	7.9e-16	4.95
C2	TIMP1	1.46	9.77	2.5e-17	8.2e-16	10.08
C2	PLAUR	0.92	9.77	2.5e-17	8.3e-16	6.54
C2	SHANK3	-1.31	-9.76	2.6e-17	8.4e-16	4.37
C2	SLIT3	-1.11	-9.75	2.8e-17	9.3e-16	6.35
C2	CNTN3	-2.03	-9.74	2.9e-17	9.5e-16	-2.62
C2	SLC11A1	1.34	9.74	2.9e-17	9.6e-16	8.21
C2	PKP4	-0.54	-9.74	3e-17	9.7e-16	4.98
C2	ABCC9	-0.97	-9.73	3e-17	9.8e-16	5.1
C2	SLC7A7	0.99	9.72	3.3e-17	1.1e-15	7.65
C2	ROBO4	-1.01	-9.72	3.3e-17	1.1e-15	4.56
C2	VKORC1L1	-0.78	-9.72	3.3e-17	1.1e-15	4.43
C2	PAPOLB	-1.5	-9.72	3.3e-17	1.1e-15	-2.09
C2	FAM78A	0.69	9.71	3.4e-17	1.1e-15	6.01
C2	MEGF6	-1.09	-9.7	3.6e-17	1.1e-15	5.46
C2	FCGR3A	1.66	9.7	3.7e-17	1.2e-15	10.68
C2	TBXAS1	0.75	9.7	3.7e-17	1.2e-15	7.41
C2	KIAA1161	-0.46	-9.7	3.8e-17	1.2e-15	4.39
C2	TEAD1	-0.57	-9.69	3.8e-17	1.2e-15	5.49
C2	ARL 11.00	0.77	9.69	3.9e-17	1.2e-15	4.63
C2	PDE8B	-1.9	-9.68	4e-17	1.3e-15	-1.02
C2	SNRK	-0.43	-9.68	4e-17	1.3e-15	4.9
C2	CSF3R	0.85	9.67	4.3e-17	1.3e-15	6.09
C2	PPP1R14A	-1.48	-9.67	4.3e-17	1.3e-15	-0.68
C2	APP	0.67	9.67	4.4e-17	1.4e-15	10.73
C2	SYTL4	-0.63	-9.66	4.5e-17	1.4e-15	2.99
C2	ZFP92	-1.08	-9.65	5e-17	1.6e-15	1.47
C2	GALNT13	-1.58	-9.64	5.1e-17	1.6e-15	-1.81
C2	PLEKHG3	-0.71	-9.64	5.2e-17	1.6e-15	5.86
C2	GRAMD3	-0.63	-9.64	5.3e-17	1.6e-15	3.47
C2	SCN4B	-1.08	-9.64	5.3e-17	1.6e-15	3.43
C2	ERRFI1	1.33	9.63	5.4e-17	1.7e-15	9.73
C2	TTLL7	-0.94	-9.63	5.5e-17	1.7e-15	2.04
C2	SOCS2	-0.78	-9.62	5.8e-17	1.8e-15	2.6
C2	FBN1	-0.85	-9.62	5.9e-17	1.8e-15	10.61
C2	PLIN4	-3.75	-9.61	6.1e-17	1.9e-15	4.37
C2	SFRP4	-2.61	-9.6	6.5e-17	2e-15	5.5
C2	FAM84B	-0.88	-9.58	7.1e-17	2.2e-15	3.25
C2	ABI3	1.19	9.58	7.5e-17	2.3e-15	6.98
C2	CORO6	-1.36	-9.57	7.8e-17	2.4e-15	2.98
C2	IQSEC3	-1.31	-9.57	7.8e-17	2.4e-15	0.91
C2	MPRIP	-0.44	-9.57	7.8e-17	2.4e-15	7.84
C2	RASIP1	-0.98	-9.57	7.9e-17	2.4e-15	3.09
C2	KCND2	-1.76	-9.56	8.1e-17	2.4e-15	-1.02
C2	GUCY1A3	-1.07	-9.56	8.1e-17	2.5e-15	3.74
C2	DNASE2	0.69	9.56	8.2e-17	2.5e-15	7.02
C2	PPP2R3A	-0.61	-9.56	8.4e-17	2.5e-15	4.49
C2	LY86	1.44	9.55	8.7e-17	2.6e-15	4.38
C2	CXCL14	-2.25	-9.55	8.8e-17	2.6e-15	4.05
C2	G0S2	-2.64	-9.54	9.1e-17	2.7e-15	1.11
C2	SLC31A1	0.49	9.54	9.4e-17	2.8e-15	6.59
C2	SOX10	-2.46	-9.54	9.5e-17	2.8e-15	-0.83
C2	DHRS3	-0.79	-9.53	9.7e-17	2.9e-15	5.28
C2	PTPRZ1	-1.59	-9.53	9.8e-17	2.9e-15	1.17
C2	IGFBP6	-1.33	-9.52	1e-16	3.1e-15	6.21
C2	TPP1	0.6	9.51	1.1e-16	3.2e-15	9.74
C2	FBXO27	-0.75	-9.51	1.1e-16	3.2e-15	-0.17
C2	CLEC1A	-0.64	-9.51	1.1e-16	3.2e-15	1.53
C2	SLC16A6	1.3	9.51	1.1e-16	3.3e-15	3.28
C2	HK3	1.13	9.51	1.1e-16	3.3e-15	7.72
C2	LRRN3	-1.65	-9.5	1.1e-16	3.3e-15	0.96
C2	SEC24D	0.43	9.5	1.2e-16	3.4e-15	8.08
C2	FYB	1	9.49	1.2e-16	3.5e-15	5.52
C2	GNGT2	0.98	9.49	1.2e-16	3.6e-15	2.01
C2	CTSS	0.93	9.49	1.2e-16	3.6e-15	9.59
C2	TSPAN9	-0.68	-9.48	1.3e-16	3.7e-15	4.94
C2	XPNPEP2	-1.31	-9.48	1.3e-16	3.7e-15	3.38
C2	FCER1G	0.73	9.47	1.3e-16	3.9e-15	7.31
C2	COL4A5	-1.08	-9.47	1.4e-16	3.9e-15	1.21
C2	EBF3	-0.66	-9.46	1.5e-16	4.3e-15	4.69
C2	TUSC5	-4.12	-9.45	1.5e-16	4.3e-15	-2.48
C2	HACD2	-1.01	-9.45	1.5e-16	4.4e-15	3.03
C2	MYO1F	0.73	9.45	1.6e-16	4.5e-15	7.96
C2	NTRK2	-1.27	-9.45	1.6e-16	4.5e-15	5.3
C2	SRCIN1	-1.32	-9.44	1.6e-16	4.6e-15	-1.68
C2	ANKH	1.11	9.44	1.6e-16	4.6e-15	11.13
C2	FAM162B	-1.3	-9.44	1.6e-16	4.6e-15	-1.08
C2	PLOD1	0.63	9.44	1.6e-16	4.7e-15	8.48
C2	LINC00961	-1.04	-9.43	1.7e-16	4.9e-15	-0.86
C2	2026-03-01	0.82	9.43	1.7e-16	4.9e-15	6.2
C2	VASP	0.72	9.43	1.8e-16	4.9e-15	8.56
C2	MRVI1	-0.89	-9.42	1.8e-16	5.1e-15	4.32
C2	HPS5	0.46	9.42	1.8e-16	5.1e-15	5.36
C2	HSPB8	-0.91	-9.41	2e-16	5.6e-15	5.03
C2	ADGRL1	-0.8	-9.4	2e-16	5.6e-15	4.97
C2	HIF3A	-1.49	-9.4	2e-16	5.7e-15	0.49
C2	UGGT1	0.3	9.4	2.1e-16	5.8e-15	7.77
C2	MOB2	-0.44	-9.4	2.1e-16	5.9e-15	4.3
C2	LPL	-2.47	-9.39	2.1e-16	5.9e-15	2.83
C2	C1orf198	-0.77	-9.39	2.2e-16	6e-15	5.01
C2	FIGN	-0.91	-9.39	2.2e-16	6e-15	2.04
C2	RAC3	-1.42	-9.39	2.2e-16	6.1e-15	-2.5
C2	PRKD1	-0.96	-9.39	2.2e-16	6.2e-15	2.92
C2	PI16	-4.11	-9.38	2.3e-16	6.2e-15	-2.4
C2	MTA3	-0.34	-9.38	2.3e-16	6.3e-15	4.29
C2	HCLS1	0.74	9.38	2.3e-16	6.4e-15	7.69
C2	ZFPM2	-0.54	-9.38	2.3e-16	6.4e-15	3.91
C2	ANO6	-0.44	-9.38	2.4e-16	6.5e-15	6.78
C2	CALB2	-2.03	-9.37	2.4e-16	6.5e-15	-2.73
C2	HADH	-0.64	-9.37	2.4e-16	6.6e-15	3.96
C2	CAMK2N1	-1.28	-9.36	2.6e-16	7.2e-15	2.89
C2	GLB1	0.53	9.35	2.7e-16	7.2e-15	7.4
C2	THRSP	-3.87	-9.35	2.7e-16	7.3e-15	-2.81
C2	LGI4	-1.27	-9.35	2.7e-16	7.3e-15	2.59
C2	SMIM10L2B	-0.96	-9.35	2.7e-16	7.3e-15	-0.58
C2	ABO	-0.88	-9.35	2.8e-16	7.6e-15	0.39
C2	PCDH19	-1.25	-9.34	2.9e-16	7.9e-15	0.86
C2	ABCC3	1.28	9.34	3e-16	8e-15	8.34
C2	RBM24	-1.91	-9.33	3e-16	8e-15	-1.49
C2	RPS6KA1	0.67	9.33	3.1e-16	8.2e-15	4.79
C2	N4BP3	-1.41	-9.33	3.1e-16	8.3e-15	-1.33
C2	TMEM47	-0.79	-9.32	3.3e-16	8.8e-15	3.79
C2	ARPC1B	0.55	9.32	3.3e-16	8.9e-15	8.39
C2	PARD3	-0.45	-9.31	3.3e-16	8.9e-15	5.06
C2	CAMK2G	-0.41	-9.31	3.4e-16	9e-15	4.84
C2	PLEKHG1	-0.86	-9.31	3.4e-16	9e-15	3.38
C2	TM4SF1	-0.93	-9.31	3.4e-16	9.1e-15	3.67
C2	CAP1	0.41	9.31	3.4e-16	9.1e-15	8.78
C2	YWHAH	0.66	9.31	3.5e-16	9.3e-15	8.5
C2	ADAM10	0.66	9.3	3.6e-16	9.4e-15	7.13
C2	TRPV1	-0.56	-9.3	3.6e-16	9.5e-15	2.85
C2	YBX2	-1.65	-9.3	3.7e-16	9.8e-15	-2.48
C2	MRAS	-0.69	-9.3	3.7e-16	9.8e-15	5.11
C2	DMRT3	-1.41	-9.29	3.9e-16	1e-14	-0.94
C2	BCAR3	-0.55	-9.29	4e-16	1e-14	3.65
C2	ATP6AP1	0.41	9.28	4e-16	1e-14	7.69
C2	FERMT3	0.7	9.28	4.1e-16	1.1e-14	7.47
C2	PCBP4	-0.55	-9.27	4.2e-16	1.1e-14	4.33
C2	S100A11	0.48	9.27	4.2e-16	1.1e-14	8.12
C2	BAIAP2L1	-1	-9.27	4.3e-16	1.1e-14	0.12
C2	EIF4EBP2	-0.5	-9.27	4.4e-16	1.1e-14	6.81
C2	GAL3ST4	1.23	9.26	4.6e-16	1.2e-14	7.38
C2	ALDH3B1	0.76	9.26	4.6e-16	1.2e-14	7.18
C2	EZR	0.68	9.26	4.7e-16	1.2e-14	8.54
C2	FAM65C	-1.75	-9.26	4.7e-16	1.2e-14	1.47
C2	STAT5B	-0.38	-9.26	4.7e-16	1.2e-14	6.36
C2	TPMT	0.62	9.25	4.8e-16	1.2e-14	4.4
C2	ECHDC3	-1.75	-9.25	4.9e-16	1.2e-14	-1.76
C2	ITGBL1	1.29	9.25	4.9e-16	1.3e-14	8.91
C2	ARHGDIB	0.6	9.25	5e-16	1.3e-14	7.59
C2	DDOST	0.41	9.24	5.2e-16	1.3e-14	7.54
C2	FST	-1.23	-9.23	5.5e-16	1.4e-14	-0.25
C2	SLC37A2	0.84	9.23	5.6e-16	1.4e-14	9.2
C2	MRPL17	0.47	9.22	5.7e-16	1.4e-14	5.07
C2	SEMA4B	0.69	9.21	5.9e-16	1.5e-14	6.86
C2	KANK4	-1.86	-9.21	6e-16	1.5e-14	-1.02
C2	PLCD3	-0.66	-9.21	6e-16	1.5e-14	5.65
C2	NR2F2	-0.86	-9.21	6.2e-16	1.5e-14	5.49
C2	MARK1	-0.53	-9.21	6.2e-16	1.6e-14	2.94
C2	AHNAK2	-1.07	-9.2	6.3e-16	1.6e-14	8.52
C2	PTPRK	-0.75	-9.2	6.4e-16	1.6e-14	4.05
C2	SOX13	-0.69	-9.2	6.5e-16	1.6e-14	4.67
C2	RXRG	-1.59	-9.19	6.8e-16	1.7e-14	-0.73
C2	CRTC3	-0.33	-9.19	6.8e-16	1.7e-14	5.95
C2	MGAT4A	0.84	9.18	7.1e-16	1.8e-14	6.87
C2	DUOXA1	-2.11	-9.18	7.3e-16	1.8e-14	-0.96
C2	WNT11	-1.4	-9.17	7.5e-16	1.9e-14	2.15
C2	BMX	-1.24	-9.15	8.5e-16	2.1e-14	0.2
C2	GPRIN3	0.88	9.15	8.5e-16	2.1e-14	5.8
C2	DGAT1	-0.64	-9.15	8.5e-16	2.1e-14	3
C2	CYBA	0.63	9.15	8.5e-16	2.1e-14	7.83
C2	MTHFD1L	0.89	9.15	8.6e-16	2.1e-14	7.13
C2	CAB39L	-0.95	-9.15	8.7e-16	2.1e-14	4.33
C2	GALNT7	0.67	9.15	8.8e-16	2.1e-14	4.99
C2	GRIN2C	-1.14	-9.14	8.9e-16	2.2e-14	0.47
C2	RGS11	-1.4	-9.14	9e-16	2.2e-14	1.47
C2	KIF26A	-1.02	-9.14	9.3e-16	2.3e-14	2.51
C2	NECAP2	0.42	9.14	9.3e-16	2.3e-14	6.91
C2	SELPLG	0.83	9.13	9.5e-16	2.3e-14	7.74
C2	GRB10	-0.67	-9.13	9.6e-16	2.3e-14	5.37
C2	VIPR2	-1.85	-9.12	1e-15	2.5e-14	-1.34
C2	NEURL1B	-0.92	-9.12	1e-15	2.5e-14	5.32
C2	ADAM28	0.89	9.12	1e-15	2.5e-14	3.19
C2	STXBP2	0.69	9.12	1e-15	2.5e-14	6.07
C2	ZEB1	-0.61	-9.12	1e-15	2.5e-14	5.96
C2	ARHGAP18	0.59	9.12	1e-15	2.5e-14	7.25
C2	ATP6V0B	0.54	9.11	1.1e-15	2.5e-14	6.76
C2	MSN	0.38	9.11	1.1e-15	2.6e-14	10.53
C2	NPTN	0.39	9.1	1.1e-15	2.7e-14	7.62
C2	TENM2	-2.16	-9.1	1.1e-15	2.7e-14	-0.49
C2	CRACR2B	-0.88	-9.1	1.1e-15	2.7e-14	1.19
C2	RCAN2	-0.99	-9.1	1.1e-15	2.7e-14	2.75
C2	LMO3	-1.68	-9.1	1.1e-15	2.7e-14	0.07
C2	PRR13	0.36	9.09	1.2e-15	2.9e-14	6.39
C2	PROSER2	-0.79	-9.09	1.2e-15	2.9e-14	0.99
C2	DPY19L2	-1.3	-9.09	1.2e-15	2.9e-14	-1.14
C2	ASXL3	-1.5	-9.08	1.2e-15	2.9e-14	-1.79
C2	AKIP1	0.37	9.08	1.3e-15	3e-14	4.39
C2	TMED9	0.42	9.08	1.3e-15	3e-14	7.92
C2	SH3BGRL2	-0.77	-9.08	1.3e-15	3e-14	2.6
C2	EPB41L5	-0.68	-9.08	1.3e-15	3e-14	3.22
C2	CLEC7A	1.03	9.08	1.3e-15	3.1e-14	5.9
C2	CMA1	-2.66	-9.07	1.3e-15	3.1e-14	-1.83
C2	DCLK2	-0.67	-9.07	1.3e-15	3.1e-14	2.56
C2	PLCB4	-1.05	-9.07	1.4e-15	3.2e-14	2.29
C2	NCEH1	1	9.06	1.4e-15	3.2e-14	6.77
C2	NUDT8	-0.91	-9.06	1.4e-15	3.3e-14	-0.32
C2	DOK6	-0.83	-9.06	1.4e-15	3.3e-14	1.19
C2	SPI1	0.8	9.06	1.4e-15	3.3e-14	8.67
C2	ANXA3	-1.07	-9.05	1.5e-15	3.4e-14	-0.69
C2	CTSA	0.46	9.05	1.5e-15	3.5e-14	8.45
C2	NFIX	-0.61	-9.05	1.5e-15	3.5e-14	8.8
C2	FKBP15	0.45	9.05	1.5e-15	3.6e-14	7.88
C2	SFMBT2	0.79	9.05	1.5e-15	3.6e-14	6.48
C2	RHBDF2	0.7	9.04	1.6e-15	3.6e-14	6.45
C2	MAP2	-0.8	-9.04	1.6e-15	3.6e-14	1.93
C2	GAA	0.64	9.04	1.6e-15	3.7e-14	9.59
C2	SP140	1.04	9.04	1.6e-15	3.8e-14	2.45
C2	PDE11A	-1.17	-9.03	1.7e-15	3.8e-14	0.23
C2	FOXO4	-0.56	-9.03	1.7e-15	3.8e-14	4.36
C2	PNMA6A	-1.38	-9.03	1.7e-15	3.9e-14	-0.14
C2	OLFML2A	-0.99	-9.02	1.8e-15	4.1e-14	5.95
C2	PPT1	0.65	9.01	1.9e-15	4.2e-14	8.49
C2	ASIC1	-0.85	-9.01	1.9e-15	4.4e-14	1.12
C2	IKZF1	0.68	9.01	1.9e-15	4.4e-14	5.42
C2	ATP6V1F	0.54	9	1.9e-15	4.4e-14	6.02
C2	KIAA0355	-0.37	-9	2e-15	4.5e-14	5.39
C2	MATN2	-1.16	-9	2e-15	4.5e-14	5.88
C2	CD180	1.07	9	2e-15	4.6e-14	5.47
C2	FAM49B	0.56	9	2e-15	4.6e-14	5.76
C2	TINAGL1	-0.93	-9	2.1e-15	4.6e-14	4.59
C2	EFNA1	-0.8	-8.99	2.1e-15	4.6e-14	1.79
C2	LRIG1	-0.71	-8.99	2.1e-15	4.7e-14	4.42
C2	CFI	1.04	8.99	2.1e-15	4.7e-14	8.31
C2	AMOTL1	-0.6	-8.99	2.1e-15	4.7e-14	6.5
C2	ZNF541	-1.24	-8.99	2.2e-15	4.8e-14	-2.05
C2	BTK	0.6	8.98	2.2e-15	4.9e-14	5.62
C2	COL15A1	-1	-8.98	2.2e-15	5e-14	7.6
C2	CCND2	0.54	8.98	2.3e-15	5.1e-14	8.87
C2	SATB2	-0.66	-8.98	2.3e-15	5.1e-14	3.15
C2	NECTIN3	-0.66	-8.97	2.4e-15	5.2e-14	3.31
C2	SLC19A3	-1.22	-8.97	2.4e-15	5.3e-14	1.99
C2	CPLX1	-1.05	-8.97	2.4e-15	5.3e-14	0.46
C2	COLEC12	0.7	8.97	2.4e-15	5.4e-14	10.23
C2	KCNJ8	-1	-8.96	2.4e-15	5.4e-14	2.18
C2	SHOX2	-0.62	-8.96	2.5e-15	5.4e-14	4.27
C2	C4orf19	-1.42	-8.96	2.5e-15	5.5e-14	-4.31
C2	MEIS3	-0.77	-8.96	2.5e-15	5.5e-14	3.88
C2	KRT222	-1.85	-8.96	2.5e-15	5.6e-14	-2.41
C2	PELI2	-0.75	-8.96	2.6e-15	5.6e-14	2.96
C2	GALNT6	0.65	8.95	2.6e-15	5.7e-14	5.69
C2	GID4	-0.34	-8.95	2.7e-15	5.9e-14	4.1
C2	CTHRC1	-1.82	-8.95	2.7e-15	5.9e-14	1.56
C2	POLE	-0.4	-8.93	2.9e-15	6.4e-14	5.21
C2	ATP6V1B2	0.45	8.93	2.9e-15	6.4e-14	7.53
C2	ST6GALNAC1	-1.31	-8.93	3e-15	6.5e-14	-0.4
C2	GNAZ	-1.26	-8.93	3.1e-15	6.6e-14	-0.1
C2	CD63	0.41	8.92	3.1e-15	6.6e-14	9.46
C2	SPRY1	-0.9	-8.92	3.1e-15	6.7e-14	4.67
C2	ECHDC2	-0.68	-8.92	3.2e-15	7e-14	5.06
C2	DOK3	0.65	8.91	3.3e-15	7e-14	5.97
C2	CD86	0.75	8.91	3.4e-15	7.3e-14	5.54
C2	PTGIS	-1.72	-8.9	3.6e-15	7.6e-14	4.96
C2	ADH1C	-2.06	-8.9	3.6e-15	7.7e-14	-1.41
C2	GABRA4	1.66	8.9	3.6e-15	7.7e-14	6.74
C2	ASPN	-2.24	-8.89	3.8e-15	8.1e-14	6.79
C2	RELN	-1.79	-8.89	3.8e-15	8.1e-14	0.2
C2	NTN4	0.9	8.88	3.9e-15	8.4e-14	8.68
C2	SLCO2B1	0.72	8.88	3.9e-15	8.4e-14	10.27
C2	DAPK1	0.77	8.88	4e-15	8.4e-14	8.54
C2	SDSL	0.83	8.88	4e-15	8.6e-14	3.15
C2	HOXB3	-0.68	-8.87	4.2e-15	8.8e-14	1.85
C2	NNAT	-2.32	-8.87	4.2e-15	8.9e-14	-0.99
C2	AIF1	0.76	8.87	4.2e-15	8.9e-14	3.96
C2	AOC2	-1.07	-8.87	4.2e-15	8.9e-14	1.92
C2	MRAP	-2.73	-8.87	4.3e-15	9e-14	-3.7
C2	ATP10A	-1.21	-8.85	4.6e-15	9.7e-14	3.88
C2	KATNAL1	-0.47	-8.85	4.6e-15	9.7e-14	4.36
C2	GALNT10	0.76	8.85	4.8e-15	1e-13	8.46
C2	CUX1	0.49	8.85	4.8e-15	1e-13	9.41
C2	CARD11	1.15	8.84	4.9e-15	1e-13	4.33
C2	SAMD4A	-0.54	-8.84	4.9e-15	1e-13	6.07
C2	ABCA6	-1.03	-8.84	4.9e-15	1e-13	4.95
C2	P2RX7	0.65	8.84	5e-15	1e-13	6.11
C2	NOTCH3	-1	-8.83	5.2e-15	1.1e-13	7.98
C2	PLA2G6	-0.58	-8.83	5.2e-15	1.1e-13	3.05
C2	ATP6V0D1	0.39	8.83	5.2e-15	1.1e-13	7.26
C2	COMT	0.45	8.83	5.4e-15	1.1e-13	7.87
C2	HMGCLL1	-1.4	-8.82	5.4e-15	1.1e-13	-0.43
C2	PRDX1	0.51	8.82	5.4e-15	1.1e-13	8.13
C2	SEMA5A	1.18	8.82	5.5e-15	1.1e-13	9.33
C2	TNNT3	-2.02	-8.82	5.5e-15	1.1e-13	0.71
C2	HRC	-1.38	-8.82	5.6e-15	1.1e-13	0.34
C2	PI4K2A	0.44	8.82	5.7e-15	1.2e-13	6.96
C2	CDCP1	0.88	8.81	5.7e-15	1.2e-13	5.72
C2	SH3TC2	-0.86	-8.81	5.8e-15	1.2e-13	0.07
C2	FAM198A	-0.87	-8.81	5.8e-15	1.2e-13	2.97
C2	MYOZ3	-1.42	-8.8	6.2e-15	1.3e-13	-0.74
C2	PTPRJ	0.65	8.8	6.3e-15	1.3e-13	7.73
C2	FTL	0.81	8.79	6.6e-15	1.3e-13	13.45
C2	LMX1B	-0.98	-8.79	6.6e-15	1.4e-13	1.86
C2	ABTB1	-0.56	-8.79	6.7e-15	1.4e-13	4.88
C2	SHMT1	-0.72	-8.78	6.9e-15	1.4e-13	3.82
C2	GLYATL1	1.48	8.78	7e-15	1.4e-13	1.91
C2	CTPS2	-0.35	-8.78	7.1e-15	1.4e-13	3.77
C2	PDE5A	-1	-8.77	7.4e-15	1.5e-13	4.67
C2	NMNAT2	-1.1	-8.76	7.7e-15	1.6e-13	0.74
C2	LYZ	1.24	8.76	7.8e-15	1.6e-13	9.67
C2	CYYR1	-0.84	-8.76	7.8e-15	1.6e-13	2.8
C2	DLX4	1.27	8.75	8.3e-15	1.7e-13	7.22
C2	TMEM86A	0.77	8.75	8.3e-15	1.7e-13	5.91
C2	RORB	-1.79	-8.74	8.5e-15	1.7e-13	-2.26
C2	GRN	0.76	8.74	8.6e-15	1.7e-13	11.52
C2	GPT	-1.46	-8.74	8.8e-15	1.8e-13	-1.46
C2	HEPH	-1.08	-8.74	8.9e-15	1.8e-13	3.03
C2	PLCG1	-0.48	-8.73	9e-15	1.8e-13	5.79
C2	MMP16	-1.51	-8.73	9.1e-15	1.8e-13	1.8
C2	CPED1	-0.62	-8.73	9.1e-15	1.8e-13	5.27
C2	S100B	-1.56	-8.73	9.3e-15	1.8e-13	-1.29
C2	HOXA3	-0.67	-8.73	9.3e-15	1.9e-13	1.81
C2	SRL	-1.55	-8.72	9.8e-15	2e-13	0.25
C2	RGS10	0.58	8.72	9.9e-15	2e-13	5.16
C2	WNT10B	-1.53	-8.72	9.9e-15	2e-13	-1.3
C2	VEGFC	1.43	8.71	1e-14	2e-13	5.35
C2	RGN	-0.77	-8.71	1.1e-14	2.1e-13	1.65
C2	ZCCHC6	0.46	8.7	1.1e-14	2.1e-13	6.62
C2	DBN1	-0.91	-8.7	1.1e-14	2.1e-13	6.35
C2	LMAN2	0.37	8.7	1.1e-14	2.2e-13	7.01
C2	MR1	0.39	8.69	1.1e-14	2.2e-13	6.62
C2	ARAP3	-0.81	-8.69	1.1e-14	2.2e-13	4
C2	LPXN	0.56	8.69	1.2e-14	2.3e-13	5
C2	TDRD10	-0.68	-8.68	1.2e-14	2.4e-13	2.75
C2	DHRS12	-0.54	-8.68	1.2e-14	2.4e-13	2.19
C2	GSN	-0.95	-8.68	1.2e-14	2.4e-13	10.77
C2	SOCS6	0.69	8.67	1.3e-14	2.5e-13	6.03
C2	RAB9B	-1.09	-8.67	1.3e-14	2.5e-13	-0.2
C2	PPP1R13B	-0.6	-8.67	1.3e-14	2.5e-13	3.67
C2	TWISTNB	1.43	8.67	1.3e-14	2.5e-13	6.17
C2	CAPG	0.9	8.67	1.3e-14	2.5e-13	8.33
C2	PTPRC	0.7	8.67	1.3e-14	2.5e-13	7.44
C2	ADRA2C	-1.36	-8.67	1.3e-14	2.5e-13	-0.56
C2	PLEKHO2	0.62	8.67	1.3e-14	2.6e-13	8.87
C2	VSIG4	0.96	8.66	1.3e-14	2.6e-13	10.41
C2	FNBP1L	-0.52	-8.66	1.4e-14	2.6e-13	3.47
C2	PTPRM	-0.33	-8.65	1.4e-14	2.7e-13	7.11
C2	RASGEF1B	0.95	8.65	1.4e-14	2.8e-13	7.49
C2	FAM49A	0.78	8.65	1.4e-14	2.8e-13	7.85
C2	WDFY4	0.66	8.65	1.4e-14	2.8e-13	7.09
C2	OLR1	2.17	8.65	1.5e-14	2.8e-13	5.92
C2	STEAP3	0.82	8.64	1.5e-14	2.9e-13	8.15
C2	EPB41L3	0.61	8.64	1.6e-14	3e-13	8.87
C2	TNFSF8	0.74	8.63	1.6e-14	3.1e-13	4.88
C2	CIB2	-0.95	-8.63	1.6e-14	3.1e-13	0.3
C2	HIP1R	-0.81	-8.62	1.7e-14	3.2e-13	2.28
C2	FBXL7	-0.59	-8.62	1.7e-14	3.2e-13	5.11
C2	TCF7L1	-0.78	-8.61	1.8e-14	3.4e-13	4.07
C2	FGF12	-1.09	-8.61	1.8e-14	3.5e-13	-2.25
C2	C3AR1	0.77	8.6	1.9e-14	3.6e-13	8
C2	DGAT2	-2.36	-8.6	1.9e-14	3.6e-13	1.31
C2	MEOX1	-1.1	-8.6	1.9e-14	3.6e-13	2.85
C2	CHST2	1.03	8.6	1.9e-14	3.6e-13	8.45
C2	RNF145	0.4	8.6	1.9e-14	3.6e-13	7.09
C2	DENND1C	0.77	8.6	1.9e-14	3.6e-13	4.39
C2	ITGB1BP1	-0.54	-8.6	1.9e-14	3.7e-13	4.93
C2	OSTF1	0.38	8.59	2e-14	3.7e-13	5.65
C2	C1orf162	0.9	8.59	2e-14	3.7e-13	5.45
C2	NFASC	-1.05	-8.59	2e-14	3.8e-13	3.34
C2	PLPPR4	-0.95	-8.59	2e-14	3.8e-13	1.99
C2	NPR 2.00	-0.44	-8.59	2e-14	3.8e-13	5.07
C2	DLX3	1.29	8.59	2e-14	3.8e-13	7.79
C2	CCSAP	0.58	8.59	2.1e-14	3.8e-13	4.68
C2	NLRC4	1.02	8.58	2.1e-14	4e-13	4.7
C2	RNF125	-0.42	-8.58	2.1e-14	4e-13	3.55
C2	COQ8A	-0.79	-8.58	2.2e-14	4.1e-13	4.19
C2	PDPN	0.97	8.57	2.2e-14	4.1e-13	6.7
C2	ST8SIA4	0.76	8.57	2.2e-14	4.2e-13	6.12
C2	ADAM9	0.52	8.57	2.2e-14	4.2e-13	8.73
C2	COL4A6	-1.83	-8.57	2.3e-14	4.2e-13	-2.13
C2	CMKLR1	0.54	8.57	2.3e-14	4.3e-13	9.58
C2	CECR1	1	8.56	2.3e-14	4.3e-13	8.19
C2	PLA2G15	0.54	8.56	2.4e-14	4.4e-13	7.25
C2	NAALAD2	-1.19	-8.56	2.4e-14	4.4e-13	-0.72
C2	CD74	1.03	8.56	2.4e-14	4.5e-13	13.36
C2	TFEC	0.89	8.56	2.4e-14	4.5e-13	5.86
C2	PSD	0.85	8.55	2.5e-14	4.5e-13	2.64
C2	SLFN11	0.43	8.55	2.6e-14	4.7e-13	7.22
C2	PARVA	-0.38	-8.55	2.6e-14	4.7e-13	6.22
C2	MNDA	0.81	8.54	2.6e-14	4.8e-13	5.19
C2	JAG1	-0.5	-8.54	2.6e-14	4.8e-13	6.99
C2	PALM2-AKAP2	-0.74	-8.54	2.7e-14	4.9e-13	5.81
C2	VAV3	0.62	8.54	2.7e-14	5e-13	5.27
C2	ADH5	-0.44	-8.53	2.8e-14	5.1e-13	5.31
C2	MCC	-0.48	-8.53	2.8e-14	5.1e-13	5.06
C2	MCU	-0.38	-8.53	2.8e-14	5.1e-13	3.91
C2	C1QA	0.78	8.53	2.8e-14	5.2e-13	10.53
C2	SRPRB	0.49	8.52	3e-14	5.4e-13	6.1
C2	EDEM2	0.45	8.52	3e-14	5.4e-13	6.06
C2	ADPGK	0.28	8.52	3e-14	5.4e-13	6.64
C2	REEP1	-1.2	-8.51	3.1e-14	5.6e-13	-0.73
C2	LOXL4	-1.2	-8.51	3.1e-14	5.7e-13	2.12
C2	EREG	1.02	8.51	3.2e-14	5.8e-13	3.39
C2	FAM219B	-0.3	-8.51	3.2e-14	5.8e-13	5.26
C2	SEC61A1	0.37	8.51	3.2e-14	5.8e-13	8.73
C2	DCN	-0.88	-8.5	3.3e-14	6e-13	10.38
C2	CDC42SE1	0.32	8.49	3.5e-14	6.3e-13	7.2
C2	ABCB5	-0.95	-8.49	3.6e-14	6.4e-13	0.28
C2	PIK3AP1	0.59	8.48	3.6e-14	6.5e-13	7.63
C2	AGTR1	-1.11	-8.48	3.7e-14	6.7e-13	1.96
C2	PTPN6	0.57	8.48	3.8e-14	6.8e-13	7.12
C2	FPR3	0.93	8.48	3.8e-14	6.8e-13	9.03
C2	CTSD	0.78	8.47	4e-14	7.2e-13	11.54
C2	HTR1F	-1.36	-8.46	4.1e-14	7.3e-13	-1.51
C2	SMCO4	0.7	8.46	4.1e-14	7.3e-13	3.79
C2	PFN1	0.47	8.46	4.1e-14	7.3e-13	8.83
C2	ARRDC4	0.62	8.46	4.1e-14	7.4e-13	5.24
C2	WTIP	-0.47	-8.46	4.2e-14	7.4e-13	5.39
C2	NXN	-0.92	-8.46	4.2e-14	7.5e-13	4.26
C2	DCLK1	-0.79	-8.46	4.3e-14	7.6e-13	5.74
C2	TYW1	0.32	8.45	4.3e-14	7.6e-13	4.93
C2	GATSL2	-0.58	-8.45	4.4e-14	7.7e-13	3.55
C2	LIN7A	-0.92	-8.45	4.4e-14	7.7e-13	-0.68
C2	RUSC2	-0.39	-8.44	4.5e-14	8e-13	6.4
C2	IL18	0.91	8.44	4.6e-14	8.2e-13	4.32
C2	ZNF532	-0.29	-8.44	4.7e-14	8.2e-13	6.92
C2	GABRE	-1.39	-8.43	4.8e-14	8.5e-13	1.78
C2	TMIGD3	1.61	8.43	4.8e-14	8.5e-13	5.6
C2	SFMBT1	0.33	8.43	4.9e-14	8.6e-13	4.92
C2	STK4	0.28	8.43	4.9e-14	8.7e-13	6.52
C2	SNX24	0.65	8.43	5e-14	8.7e-13	5.1
C2	ADORA3	1.61	8.43	5.1e-14	8.9e-13	6.24
C2	S100A8	1.84	8.42	5.1e-14	8.9e-13	7.12
C2	ANO2	-0.91	-8.42	5.1e-14	9e-13	1.53
C2	SNX21	-0.49	-8.42	5.2e-14	9.1e-13	5.76
C2	ZHX3	-0.55	-8.42	5.2e-14	9.1e-13	6.04
C2	FCHO1	0.73	8.41	5.4e-14	9.3e-13	3.46
C2	RERGL	-1.5	-8.41	5.4e-14	9.4e-13	-1.99
C2	SALL2	-0.67	-8.41	5.4e-14	9.4e-13	3.43
C2	SLC6A12	1.01	8.41	5.5e-14	9.4e-13	4.62
C2	CLDN4	-1.14	-8.41	5.6e-14	9.7e-13	0.91
C2	POLD4	0.4	8.41	5.7e-14	9.8e-13	5.35
C2	MPP1	0.64	8.4	6e-14	1e-12	7.71
C2	ATOH8	-1.07	-8.39	6e-14	1e-12	3.4
C2	CD37	0.81	8.39	6.1e-14	1e-12	6.19
C2	E2F3	0.37	8.39	6.1e-14	1e-12	4.83
C2	DGKI	-1.06	-8.39	6.2e-14	1.1e-12	1.75
C2	SGK2	-0.94	-8.39	6.2e-14	1.1e-12	0.05
C2	SOX5	0.85	8.39	6.3e-14	1.1e-12	8.5
C2	LZTS3	-0.73	-8.38	6.4e-14	1.1e-12	2.78
C2	P2RX4	0.46	8.38	6.4e-14	1.1e-12	6.13
C2	TRIO	-0.47	-8.38	6.5e-14	1.1e-12	7.74
C2	TES	0.5	8.38	6.6e-14	1.1e-12	6.17
C2	CNPY2	0.29	8.37	6.8e-14	1.2e-12	5.29
C2	RBMS3	-0.66	-8.37	6.9e-14	1.2e-12	5.48
C2	ATP6V1G1	0.41	8.37	6.9e-14	1.2e-12	5.55
C2	IL33	-1.2	-8.37	7.1e-14	1.2e-12	1.72
C2	ABHD12	0.55	8.36	7.2e-14	1.2e-12	7.31
C2	KCNQ3	1.26	8.36	7.4e-14	1.3e-12	5.57
C2	FNDC1	-2.31	-8.35	7.6e-14	1.3e-12	7.12
C2	NDRG2	-0.68	-8.35	7.6e-14	1.3e-12	4.94
C2	P4HB	0.42	8.35	7.6e-14	1.3e-12	10.04
C2	TAL1	-0.79	-8.35	7.9e-14	1.3e-12	1.74
C2	SLC15A3	0.59	8.34	8e-14	1.4e-12	7.61
C2	PTRF	-0.56	-8.34	8e-14	1.4e-12	9.51
C2	NAGA	0.46	8.34	8.1e-14	1.4e-12	7.88
C2	FGFBP2	-1.98	-8.34	8.3e-14	1.4e-12	3.61
C2	ANKS1A	-0.32	-8.34	8.3e-14	1.4e-12	6.19
C2	ARSG	0.47	8.33	8.6e-14	1.4e-12	4.12
C2	MPST	-0.4	-8.33	8.6e-14	1.4e-12	4.66
C2	DPP7	0.44	8.33	8.6e-14	1.4e-12	7.9
C2	SCARA3	0.78	8.33	8.6e-14	1.4e-12	9.27
C2	NAT8L	-3.91	-8.33	8.8e-14	1.5e-12	-5.71
C2	TMEM44	-0.68	-8.32	9.3e-14	1.6e-12	2.72
C2	MYL9	-0.8	-8.32	9.3e-14	1.6e-12	6.81
C2	SYNE3	-0.55	-8.32	9.3e-14	1.6e-12	8.49
C2	POU2F2	0.64	8.31	9.7e-14	1.6e-12	5.35
C2	SEC11C	0.76	8.3	1e-13	1.7e-12	2.5
C2	ITGB8	1.3	8.3	1e-13	1.7e-12	9.99
C2	SNTG2	-1.15	-8.3	1e-13	1.7e-12	0.14
C2	GPR153	0.65	8.3	1e-13	1.7e-12	8.49
C2	ALDH1A3	0.88	8.3	1e-13	1.7e-12	7.66
C2	RFTN1	-0.64	-8.29	1.1e-13	1.7e-12	4.51
C2	MUC3A	-1.54	-8.29	1.1e-13	1.8e-12	0.32
C2	PTPRO	0.9	8.29	1.1e-13	1.8e-12	5.78
C2	SRPX	-0.76	-8.29	1.1e-13	1.8e-12	4.27
C2	CBX2	-1.02	-8.28	1.1e-13	1.8e-12	0.79
C2	RHOJ	-0.65	-8.28	1.1e-13	1.8e-12	3.22
C2	PGM1	-0.58	-8.28	1.1e-13	1.8e-12	5.34
C2	COL25A1	-1.11	-8.28	1.2e-13	1.9e-12	-0.65
C2	BATF2	0.96	8.28	1.2e-13	1.9e-12	3.7
C2	ARHGAP30	0.63	8.28	1.2e-13	1.9e-12	7.69
C2	UBAP1	0.36	8.27	1.2e-13	2e-12	6.39
C2	CD163	0.94	8.27	1.2e-13	2e-12	11.11
C2	PRX	-0.65	-8.27	1.2e-13	2e-12	2.86
C2	SIGLEC10	1.28	8.27	1.2e-13	2e-12	3.78
C2	SLC4A7	0.63	8.26	1.2e-13	2e-12	6.88
C2	PLBD1	0.66	8.26	1.3e-13	2.1e-12	7.32
C2	ST14	1.23	8.25	1.4e-13	2.2e-12	6.03
C2	L1CAM	-1.42	-8.25	1.4e-13	2.2e-12	2.79
C2	M6PR	0.38	8.25	1.4e-13	2.2e-12	7.25
C2	RGS9	-0.58	-8.25	1.4e-13	2.2e-12	0.98
C2	ITGB2	0.85	8.24	1.4e-13	2.2e-12	9.39
C2	MAPK11	-0.81	-8.24	1.4e-13	2.3e-12	2.31
C2	JPH2	-1.73	-8.24	1.4e-13	2.3e-12	1.11
C2	KCNAB2	0.63	8.24	1.4e-13	2.3e-12	7.38
C2	OSBPL10	-0.47	-8.24	1.4e-13	2.3e-12	4.61
C2	MARCO	1.41	8.23	1.5e-13	2.4e-12	10.82
C2	TMED1	0.34	8.23	1.5e-13	2.4e-12	4.75
C2	ZNF521	-0.62	-8.23	1.5e-13	2.4e-12	6.03
C2	ZNF804A	1.27	8.23	1.5e-13	2.4e-12	0.84
C2	ADHFE1	-0.82	-8.23	1.5e-13	2.5e-12	1.08
C2	OS9	0.38	8.22	1.5e-13	2.5e-12	9.34
C2	PODXL	-0.74	-8.22	1.6e-13	2.5e-12	6.62
C2	NDST1	-0.47	-8.22	1.6e-13	2.6e-12	7
C2	PIK3CG	0.57	8.22	1.6e-13	2.6e-12	6.05
C2	SLC1A1	0.83	8.21	1.6e-13	2.6e-12	5.78
C2	ANK3	1.11	8.21	1.6e-13	2.6e-12	7.4
C2	CXADR	1.25	8.21	1.7e-13	2.7e-12	4.28
C2	C6orf141	-1.06	-8.2	1.7e-13	2.7e-12	-0.8
C2	MMD	-1.04	-8.2	1.7e-13	2.7e-12	2.24
C2	CD200	-0.92	-8.2	1.8e-13	2.8e-12	1.06
C2	SAMSN1	0.89	8.2	1.8e-13	2.8e-12	3.94
C2	NEGR1	-0.55	-8.2	1.8e-13	2.9e-12	4.07
C2	CCDC146	-0.63	-8.19	1.8e-13	2.9e-12	1.8
C2	TBL2	0.29	8.19	1.9e-13	2.9e-12	5.6
C2	COPS7A	0.27	8.19	1.9e-13	3e-12	6.29
C2	TM2D2	0.45	8.19	1.9e-13	3e-12	5.7
C2	IRF8	0.68	8.19	1.9e-13	3e-12	6.39
C2	PLA2R1	-0.6	-8.18	1.9e-13	3e-12	4.75
C2	LRP6	-0.52	-8.18	2e-13	3.1e-12	4.75
C2	UTP18	0.37	8.18	2e-13	3.1e-12	4.68
C2	STAC2	1.23	8.18	2e-13	3.1e-12	6.62
C2	RNF149	0.41	8.18	2e-13	3.1e-12	6.45
C2	NRBP2	-0.54	-8.17	2.1e-13	3.2e-12	5.13
C2	TEAD2	-0.66	-8.17	2.1e-13	3.2e-12	4.28
C2	CPEB4	0.41	8.17	2.1e-13	3.3e-12	6.12
C2	C5AR1	0.67	8.17	2.1e-13	3.3e-12	7.88
C2	CYBB	0.82	8.17	2.1e-13	3.3e-12	10.69
C2	AP2S1	0.44	8.17	2.1e-13	3.3e-12	6.22
C2	ABCA8	-0.94	-8.16	2.2e-13	3.4e-12	4.87
C2	SERPINA5	-1.52	-8.16	2.2e-13	3.4e-12	3.18
C2	GPR137B	0.51	8.16	2.2e-13	3.5e-12	7.11
C2	FCGR1B	1.49	8.16	2.2e-13	3.5e-12	3.31
C2	SEMA3A	1.43	8.16	2.3e-13	3.5e-12	7.93
C2	GPC6	0.78	8.16	2.3e-13	3.5e-12	6.42
C2	CLSTN2	-1.26	-8.15	2.3e-13	3.5e-12	3.16
C2	GUSB	0.4	8.15	2.3e-13	3.6e-12	7.28
C2	KIRREL3	-1.04	-8.14	2.4e-13	3.8e-12	0.06
C2	SLC35F1	-0.9	-8.14	2.5e-13	3.8e-12	-1.88
C2	KBTBD8	1.07	8.14	2.5e-13	3.8e-12	0.94
C2	PDIA4	0.49	8.14	2.5e-13	3.9e-12	8.14
C2	ERG	-0.74	-8.13	2.5e-13	3.9e-12	3.57
C2	FAXDC2	-0.7	-8.13	2.6e-13	4e-12	5.25
C2	FAM107A	-1.04	-8.12	2.7e-13	4.1e-12	2.91
C2	PSMA5	0.33	8.12	2.7e-13	4.2e-12	5.17
C2	ADAP2	0.68	8.12	2.8e-13	4.3e-12	8.35
C2	TPO	-1.68	-8.12	2.8e-13	4.3e-12	1.28
C2	PRG4	1.47	8.11	2.9e-13	4.4e-12	14.34
C2	GBA	0.4	8.11	2.9e-13	4.4e-12	7.22
C2	P2RY14	-1.48	-8.1	3.1e-13	4.7e-12	1.92
C2	C1QC	0.79	8.1	3.1e-13	4.7e-12	10.94
C2	KCTD17	0.52	8.1	3.1e-13	4.7e-12	6.04
C2	ARPC3	0.44	8.09	3.2e-13	4.9e-12	6.54
C2	CCDC69	-0.83	-8.09	3.2e-13	4.9e-12	5.44
C2	TMEM196	1.41	8.09	3.3e-13	4.9e-12	7.22
C2	HTRA1	1.28	8.09	3.3e-13	5e-12	13.36
C2	FBXO17	-0.48	-8.09	3.3e-13	5e-12	2.96
C2	GSDMB	-0.68	-8.09	3.3e-13	5e-12	1.68
C2	C10orf128	-0.44	-8.09	3.3e-13	5e-12	3.99
C2	CACNA2D1	-0.53	-8.09	3.3e-13	5e-12	4.06
C2	NPC2	0.53	8.08	3.4e-13	5.1e-12	8.64
C2	BTC	1.23	8.08	3.5e-13	5.2e-12	4.28
C2	FGR	0.96	8.08	3.5e-13	5.2e-12	6.91
C2	CAPZB	0.35	8.07	3.5e-13	5.3e-12	8.95
C2	HRCT1	-1.51	-8.07	3.6e-13	5.5e-12	-0.85
C2	PDGFRL	-0.98	-8.07	3.7e-13	5.5e-12	4.5
C2	MGLL	-0.76	-8.06	3.8e-13	5.7e-12	6.5
C2	ANKRD40	-0.44	-8.06	3.9e-13	5.8e-12	5.23
C2	PLEKHH2	-0.85	-8.06	3.9e-13	5.8e-12	4.5
C2	NYAP1	-1.24	-8.05	3.9e-13	5.9e-12	-2.73
C2	RBM47	0.58	8.05	4e-13	6e-12	7
C2	FKBP10	0.55	8.05	4e-13	6e-12	8.99
C2	TLR7	0.81	8.05	4.1e-13	6.1e-12	6.74
C2	ACE	-0.79	-8.05	4.1e-13	6.1e-12	5.28
C2	CCRL2	0.81	8.05	4.1e-13	6.1e-12	3.37
C2	FCGR1A	1.81	8.05	4.1e-13	6.1e-12	4.64
C2	PGM5	-0.52	-8.04	4.2e-13	6.3e-12	5.34
C2	TRIM29	-1.96	-8.04	4.2e-13	6.3e-12	2.76
C2	TBC1D8	-0.44	-8.03	4.4e-13	6.5e-12	3.94
C2	FOXO1	0.63	8.03	4.4e-13	6.6e-12	7.71
C2	DDHD2	-0.31	-8.03	4.6e-13	6.7e-12	5.15
C2	LEFTY2	-1.68	-8.03	4.6e-13	6.8e-12	-1.45
C2	PIP4K2A	0.32	8.03	4.6e-13	6.8e-12	6.32
C2	SLAMF6	0.75	8.02	4.8e-13	7e-12	2.11
C2	MED13L	-0.24	-8.02	4.8e-13	7e-12	7.74
C2	RINL	0.45	8.02	4.8e-13	7.1e-12	2.96
C2	BAMBI	-1.25	-8.01	4.9e-13	7.3e-12	-0.23
C2	RHOG	0.52	8.01	4.9e-13	7.3e-12	7.35
C2	CACNA1H	-1.1	-8.01	4.9e-13	7.3e-12	3.08
C2	AKR1B1	0.46	8.01	5e-13	7.3e-12	7.25
C2	LPCAT4	-0.42	-8.01	5.2e-13	7.6e-12	4.22
C2	MAN2B1	0.5	8	5.3e-13	7.7e-12	9.15
C2	CD4	0.61	8	5.3e-13	7.8e-12	9.45
C2	FAM46A	0.63	8	5.4e-13	7.9e-12	7.62
C2	RBP7	-1.15	-8	5.4e-13	7.9e-12	-0.4
C2	HYOU1	0.53	8	5.4e-13	7.9e-12	7.27
C2	S100A9	1.31	8	5.5e-13	8e-12	7.67
C2	PARVG	0.69	7.99	5.5e-13	8e-12	5.81
C2	SLC16A14	-0.78	-7.99	5.5e-13	8e-12	1.04
C2	KCNK13	0.97	7.99	5.7e-13	8.3e-12	2.58
C2	RDH11	0.31	7.99	5.7e-13	8.3e-12	5.84
C2	MPP3	-0.85	-7.98	5.8e-13	8.5e-12	1.12
C2	TAOK3	0.3	7.98	5.9e-13	8.5e-12	6.33
C2	GAS6	-0.69	-7.98	5.9e-13	8.5e-12	7.44
C2	COPA	0.19	7.98	5.9e-13	8.6e-12	8.52
C2	TANC1	-0.56	-7.98	5.9e-13	8.6e-12	4.79
C2	ITGAM	0.76	7.98	5.9e-13	8.6e-12	9.21
C2	MAGI3	-0.41	-7.98	6e-13	8.6e-12	4.77
C2	PTPRF	-0.77	-7.98	6e-13	8.7e-12	6.28
C2	FBXO31	-0.43	-7.98	6.1e-13	8.7e-12	5.47
C2	DGUOK	0.27	7.98	6.1e-13	8.7e-12	4.6
C2	PTAFR	0.69	7.98	6.1e-13	8.8e-12	7.38
C2	TNFSF13	0.57	7.97	6.1e-13	8.8e-12	6.93
C2	ATP6V1A	0.44	7.97	6.2e-13	8.8e-12	6.84
C2	MYO1C	-0.61	-7.97	6.3e-13	9.1e-12	7.06
C2	ACBD4	-0.37	-7.97	6.4e-13	9.2e-12	3.46
C2	ZFYVE9	-0.38	-7.97	6.4e-13	9.2e-12	4.83
C2	FXYD5	0.55	7.96	6.5e-13	9.3e-12	7.65
C2	TMEM132C	-2.31	-7.96	6.6e-13	9.4e-12	-0.56
C2	GPR12	-1.62	-7.96	6.7e-13	9.6e-12	0.24
C2	EPB41L4A	-0.52	-7.96	6.8e-13	9.6e-12	3.92
C2	TRIM14	0.74	7.96	6.8e-13	9.7e-12	7.05
C2	ZNF469	-0.8	-7.95	6.9e-13	9.9e-12	5.31
C2	SLC25A48	-1.08	-7.95	7.1e-13	1e-11	-1.45
C2	SLC16A2	-0.49	-7.95	7.1e-13	1e-11	4.18
C2	CALR	0.42	7.95	7.1e-13	1e-11	10.14
C2	MAN2A2	-0.38	-7.95	7.1e-13	1e-11	5.95
C2	B3GNT8	-0.81	-7.95	7.2e-13	1e-11	1.4
C2	CRABP2	-1.45	-7.94	7.2e-13	1e-11	4.16
C2	PLEKHM3	-0.23	-7.94	7.3e-13	1e-11	4.37
C2	SGCG	-1.62	-7.94	7.3e-13	1e-11	-2.81
C2	HIST1H3D	1	7.94	7.3e-13	1e-11	3.32
C2	DMBT1	1.17	7.94	7.5e-13	1.1e-11	0.76
C2	SYK	0.52	7.93	7.7e-13	1.1e-11	7.92
C2	EIF2B2	0.34	7.92	8.1e-13	1.1e-11	4.74
C2	CXCL1	1.79	7.92	8.2e-13	1.2e-11	3.84
C2	TNFAIP6	1.45	7.92	8.2e-13	1.2e-11	7.41
C2	CHL1	-2.08	-7.92	8.3e-13	1.2e-11	0.14
C2	LVRN	-1.63	-7.92	8.3e-13	1.2e-11	0.98
C2	PYROXD2	-0.58	-7.92	8.4e-13	1.2e-11	2.85
C2	KCNB1	-0.58	-7.92	8.4e-13	1.2e-11	3.44
C2	OAZ1	0.4	7.91	8.7e-13	1.2e-11	9.32
C2	MMP17	-1.28	-7.91	8.7e-13	1.2e-11	-0.3
C2	PSD3	0.6	7.91	8.8e-13	1.2e-11	9.19
C2	DOCK8	0.51	7.91	8.9e-13	1.2e-11	7.37
C2	PRR26	-1.04	-7.91	8.9e-13	1.2e-11	-2.55
C2	RNASE4	-0.59	-7.91	8.9e-13	1.2e-11	4.13
C2	RPN1	0.33	7.9	9.3e-13	1.3e-11	8.15
C2	IRS2	-0.89	-7.9	9.3e-13	1.3e-11	4.96
C2	LRP3	-0.58	-7.89	9.5e-13	1.3e-11	5.43
C2	DLEU7	1.45	7.89	9.5e-13	1.3e-11	2.75
C2	APLF	-0.44	-7.89	9.6e-13	1.3e-11	2.46
C2	LCP2	0.57	7.89	9.6e-13	1.3e-11	5.47
C2	EIF4A1	0.38	7.89	9.7e-13	1.3e-11	8.54
C2	LHX6	-1.04	-7.89	9.8e-13	1.4e-11	2.25
C2	PSMB10	0.54	7.89	9.8e-13	1.4e-11	5.48
C2	PLXNB2	0.43	7.88	1e-12	1.4e-11	9.88
C2	MYO7B	-1	-7.88	1e-12	1.4e-11	0.46
C2	CKAP4	0.47	7.88	1e-12	1.4e-11	7.91
C2	WBSCR17	-1.06	-7.88	1e-12	1.4e-11	-0.67
C2	GIPC2	-0.96	-7.88	1e-12	1.4e-11	0
C2	TUB	-0.62	-7.88	1e-12	1.4e-11	4.38
C2	RNASET2	0.57	7.87	1.1e-12	1.5e-11	7.1
C2	LGI1	-1.22	-7.87	1.1e-12	1.5e-11	-1.05
C2	SLC2A9	0.5	7.86	1.1e-12	1.5e-11	5.36
C2	FMNL1	0.58	7.86	1.1e-12	1.6e-11	8.74
C2	WFS1	-0.62	-7.86	1.1e-12	1.6e-11	4.15
C2	ANO3	-2.06	-7.86	1.2e-12	1.6e-11	-5.13
C2	SGK1	0.78	7.86	1.2e-12	1.6e-11	8.29
C2	FMOD	-1.32	-7.85	1.2e-12	1.6e-11	8.78
C2	GDF7	-1.89	-7.85	1.2e-12	1.7e-11	-1.41
C2	ICK	-0.33	-7.85	1.2e-12	1.7e-11	4.71
C2	NQO1	-0.77	-7.84	1.3e-12	1.7e-11	3.18
C2	CFL1	0.39	7.84	1.3e-12	1.8e-11	9.16
C2	MDFI	-1.26	-7.84	1.3e-12	1.8e-11	0.38
C2	GGA2	0.31	7.83	1.3e-12	1.8e-11	7.49
C2	SYT12	1.06	7.83	1.3e-12	1.8e-11	5.31
C2	LEPR	-1.18	-7.83	1.3e-12	1.8e-11	2.15
C2	TTPA	-1.18	-7.82	1.4e-12	1.9e-11	-3.5
C2	TXNDC11	0.38	7.82	1.4e-12	1.9e-11	5.35
C2	GRIK5	-1.58	-7.82	1.4e-12	1.9e-11	-1.78
C2	RYR3	-1.28	-7.82	1.4e-12	1.9e-11	0.76
C2	AGAP1	-0.58	-7.82	1.4e-12	1.9e-11	6.9
C2	PKM	0.52	7.82	1.4e-12	1.9e-11	11.18
C2	SQRDL	0.49	7.82	1.4e-12	2e-11	6.21
C2	USP31	-0.37	-7.81	1.5e-12	2e-11	4.78
C2	SCN9A	-1	-7.81	1.5e-12	2e-11	5.06
C2	MPV17	0.22	7.81	1.5e-12	2e-11	5.51
C2	TENM4	-0.96	-7.81	1.5e-12	2e-11	3.4
C2	GNA15	0.67	7.81	1.5e-12	2e-11	6.57
C2	FAM96A	0.43	7.81	1.5e-12	2e-11	4.54
C2	ATP1A1	0.3	7.81	1.5e-12	2e-11	9.37
C2	PLD3	0.52	7.81	1.5e-12	2e-11	9.82
C2	HSPG2	-0.56	-7.81	1.5e-12	2e-11	11.11
C2	WASF3	-0.7	-7.81	1.5e-12	2e-11	3.25
C2	SLA	0.73	7.81	1.5e-12	2.1e-11	6.89
C2	DDR2	-0.56	-7.8	1.6e-12	2.1e-11	7.63
C2	TYMP	0.83	7.8	1.6e-12	2.1e-11	8.97
C2	ETV5	0.47	7.8	1.6e-12	2.1e-11	6.67
C2	APOBR	0.95	7.8	1.6e-12	2.1e-11	5.62
C2	SLC25A16	-0.31	-7.8	1.6e-12	2.1e-11	3.9
C2	PXDN	-0.83	-7.8	1.6e-12	2.1e-11	6.98
C2	PLEK2	1.44	7.8	1.6e-12	2.1e-11	3.22
C2	ACP5	1.13	7.8	1.6e-12	2.1e-11	7.44
C2	KCNAB1	-1.19	-7.8	1.6e-12	2.2e-11	-0.37
C2	LAMA5	-0.67	-7.8	1.6e-12	2.2e-11	6.93
C2	CELF2	-0.44	-7.79	1.7e-12	2.2e-11	6.89
C2	VAT1L	1.47	7.79	1.7e-12	2.2e-11	7.3
C2	DACT1	-0.94	-7.79	1.7e-12	2.3e-11	2.23
C2	SOX17	-0.83	-7.78	1.7e-12	2.3e-11	1.86
C2	TMEM178B	-1.08	-7.78	1.7e-12	2.3e-11	-2.24
C2	TCEAL7	-1.03	-7.78	1.7e-12	2.3e-11	-0.18
C2	LTA4H	0.84	7.78	1.8e-12	2.3e-11	7.17
C2	TNN	-1.64	-7.78	1.8e-12	2.3e-11	-1.62
C2	ESR2	-0.86	-7.77	1.9e-12	2.4e-11	-1.29
C2	C6	-1.96	-7.77	1.9e-12	2.5e-11	2.2
C2	CDK14	0.51	7.77	1.9e-12	2.5e-11	6.76
C2	TLR6	0.49	7.77	1.9e-12	2.5e-11	4.75
C2	PALLD	-0.63	-7.77	1.9e-12	2.5e-11	7.07
C2	CHADL	-0.84	-7.77	1.9e-12	2.5e-11	-0.7
C2	RELT	0.71	7.77	1.9e-12	2.5e-11	5.48
C2	EBF1	-0.51	-7.77	1.9e-12	2.5e-11	7.21
C2	ARPC2	0.29	7.77	1.9e-12	2.5e-11	7.97
C2	ABCA4	-1.15	-7.76	1.9e-12	2.5e-11	-1.33
C2	APBB1IP	0.54	7.76	1.9e-12	2.5e-11	7.92
C2	COX4I2	-0.92	-7.76	2e-12	2.5e-11	-0.34
C2	TAGLN	-0.92	-7.76	2e-12	2.6e-11	6.43
C2	TMEM159	-0.51	-7.76	2e-12	2.6e-11	2.86
C2	WASF1	-0.57	-7.76	2e-12	2.6e-11	1.95
C2	CXCL16	0.56	7.76	2e-12	2.6e-11	7.31
C2	LRRC4B	-1.39	-7.75	2e-12	2.6e-11	-1.6
C2	TSNARE1	-0.45	-7.75	2.1e-12	2.7e-11	3.71
C2	RMND5A	-0.33	-7.75	2.1e-12	2.7e-11	5.32
C2	NOSTRIN	-0.74	-7.75	2.1e-12	2.7e-11	1.07
C2	DEDD2	0.46	7.75	2.1e-12	2.7e-11	5.57
C2	BOC	-0.8	-7.75	2.1e-12	2.8e-11	6.01
C2	SPON2	-1.07	-7.74	2.2e-12	2.8e-11	5.24
C2	SNRPN	0.28	7.74	2.2e-12	2.8e-11	6
C2	COX14	-0.58	-7.74	2.2e-12	2.8e-11	2.45
C2	ZNF219	-0.5	-7.74	2.2e-12	2.8e-11	5.07
C2	TNFRSF8	-0.88	-7.74	2.2e-12	2.9e-11	-0.57
C2	ALOX5	0.79	7.74	2.2e-12	2.9e-11	6.36
C2	ID4	-1.08	-7.74	2.3e-12	2.9e-11	2.48
C2	KCNK5	-0.79	-7.73	2.3e-12	2.9e-11	2.32
C2	VWCE	-0.89	-7.73	2.3e-12	2.9e-11	0.66
C2	ATP6V0C	0.37	7.73	2.3e-12	2.9e-11	7.83
C2	ERP29	0.33	7.73	2.3e-12	3e-11	6.38
C2	ZFYVE21	-0.31	-7.73	2.4e-12	3e-11	4.91
C2	DNAJC18	-0.39	-7.72	2.4e-12	3.1e-11	3.23
C2	CLTC	0.39	7.72	2.4e-12	3.1e-11	9.78
C2	SLC25A51	-0.29	-7.72	2.4e-12	3.1e-11	3.51
C2	GJA4	-0.79	-7.72	2.5e-12	3.1e-11	2.72
C2	PHYH	-0.46	-7.71	2.6e-12	3.3e-11	3.43
C2	MYOCD	-1.25	-7.71	2.6e-12	3.3e-11	0.34
C2	DAB2	0.47	7.71	2.6e-12	3.3e-11	10.57
C2	ZCCHC5	-1.65	-7.71	2.6e-12	3.3e-11	-0.61
C2	BAHCC1	-0.49	-7.7	2.7e-12	3.5e-11	6.29
C2	SYDE1	-0.44	-7.7	2.7e-12	3.5e-11	5.25
C2	CASP3	0.59	7.7	2.7e-12	3.5e-11	5.23
C2	CXCR4	1.15	7.7	2.8e-12	3.5e-11	5.33
C2	PDP2	-0.41	-7.7	2.8e-12	3.5e-11	2.96
C2	SLC25A19	0.92	7.69	2.9e-12	3.6e-11	5.6
C2	TMED3	0.38	7.69	2.9e-12	3.7e-11	6.63
C2	ARRB2	0.48	7.69	2.9e-12	3.7e-11	8.07
C2	FDFT1	-0.38	-7.69	2.9e-12	3.7e-11	3.67
C2	ARID1B	-0.17	-7.69	2.9e-12	3.7e-11	7.59
C2	CBFB	0.35	7.69	2.9e-12	3.7e-11	5.45
C2	FUCA2	0.38	7.68	3e-12	3.8e-11	6.92
C2	LYRM1	-0.43	-7.68	3e-12	3.8e-11	2.12
C2	GCHFR	1.35	7.68	3e-12	3.8e-11	3.87
C2	EVI2B	0.82	7.68	3e-12	3.8e-11	4.79
C2	SIRT5	-0.28	-7.68	3e-12	3.8e-11	3.14
C2	SRPRA	0.27	7.68	3e-12	3.8e-11	7.66
C2	HSPB2	-0.71	-7.68	3.1e-12	3.8e-11	1.98
C2	ZNF366	-0.7	-7.68	3.1e-12	3.8e-11	2.39
C2	COLCA2	-0.99	-7.67	3.1e-12	3.9e-11	-3.08
C2	CASQ2	-1.14	-7.67	3.2e-12	4e-11	0.72
C2	RNF157	-0.89	-7.67	3.2e-12	4e-11	-0.1
C2	VEGFB	-0.46	-7.67	3.3e-12	4.1e-11	6.06
C2	SLC45A1	0.9	7.66	3.4e-12	4.2e-11	4.59
C2	FAT1	-0.56	-7.65	3.5e-12	4.4e-11	8.81
C2	CWC22	0.47	7.65	3.6e-12	4.4e-11	5.36
C2	CD300LF	1.41	7.65	3.6e-12	4.5e-11	2.57
C2	CAND2	-0.76	-7.65	3.6e-12	4.5e-11	3
C2	LRRC75B	-0.63	-7.65	3.6e-12	4.5e-11	1.58
C2	PNPO	0.31	7.64	3.7e-12	4.6e-11	5.79
C2	RAB6B	-0.77	-7.64	3.7e-12	4.6e-11	3.86
C2	KIAA1614	-0.47	-7.64	3.7e-12	4.6e-11	4.75
C2	MT2A	1.14	7.64	3.8e-12	4.7e-11	8.74
C2	PEAK1	-0.3	-7.64	3.8e-12	4.7e-11	7.72
C2	CCDC85A	-0.91	-7.64	3.8e-12	4.7e-11	2.32
C2	NANS	0.35	7.63	3.9e-12	4.8e-11	5.42
C2	SLC2A1	0.86	7.63	4e-12	4.9e-11	5.26
C2	NEU3	0.32	7.63	4e-12	4.9e-11	5.37
C2	ADGRL4	-0.85	-7.63	4.1e-12	5e-11	2.69
C2	ARHGEF17	-0.55	-7.62	4.1e-12	5.1e-11	6.67
C2	FBXL22	-0.92	-7.62	4.2e-12	5.1e-11	-0.5
C2	TSPAN2	-1.24	-7.62	4.2e-12	5.2e-11	2.34
C2	CYP1B1	0.84	7.62	4.2e-12	5.2e-11	10.81
C2	SLC17A7	-0.71	-7.62	4.2e-12	5.2e-11	4.16
C2	COPG1	0.27	7.62	4.3e-12	5.2e-11	8.09
C2	DOCK4	0.52	7.62	4.3e-12	5.3e-11	7.28
C2	TREML1	1.32	7.62	4.3e-12	5.3e-11	2.39
C2	RNF19A	-0.4	-7.61	4.3e-12	5.3e-11	4.92
C2	USP54	-0.43	-7.61	4.4e-12	5.4e-11	4.45
C2	CASKIN2	-0.55	-7.61	4.4e-12	5.4e-11	5.36
C2	KLF16	0.54	7.61	4.4e-12	5.4e-11	6.12
C2	CNTNAP1	-0.66	-7.61	4.5e-12	5.5e-11	4.62
C2	NALCN	0.94	7.61	4.5e-12	5.5e-11	3
C2	DACT3	-0.55	-7.61	4.6e-12	5.5e-11	2.24
C2	NOV	-1.31	-7.6	4.6e-12	5.6e-11	4.98
C2	ATL1	-0.62	-7.6	4.7e-12	5.7e-11	2.42
C2	HAS1	1.26	7.6	4.7e-12	5.7e-11	6.99
C2	EPRS	0.31	7.6	4.7e-12	5.7e-11	6.93
C2	DOCK1	-0.23	-7.6	4.8e-12	5.8e-11	7.5
C2	CSNK1E	-0.32	-7.59	4.8e-12	5.8e-11	6.28
C2	LPIN2	0.29	7.59	4.8e-12	5.9e-11	6.75
C2	C17orf49	0.38	7.59	4.9e-12	5.9e-11	4.74
C2	SCN4A	-1.53	-7.59	4.9e-12	5.9e-11	-0.38
C2	HIST1H2BG	0.82	7.59	4.9e-12	5.9e-11	2.33
C2	CCL13	-1.36	-7.59	4.9e-12	6e-11	1.51
C2	RHNO1	0.4	7.59	4.9e-12	6e-11	3.43
C2	C2orf88	-0.93	-7.59	5e-12	6e-11	-0.51
C2	SOWAHD	1.03	7.59	5e-12	6.1e-11	1.68
C2	GPD1L	-0.45	-7.59	5e-12	6.1e-11	3.13
C2	MATN3	-1.25	-7.58	5.2e-12	6.3e-11	-1.1
C2	SLC7A8	0.68	7.58	5.2e-12	6.3e-11	8.69
C2	GM2A	0.46	7.58	5.3e-12	6.4e-11	8.04
C2	IGSF9B	-1.07	-7.58	5.3e-12	6.4e-11	2.68
C2	ABR	0.93	7.57	5.4e-12	6.5e-11	8.49
C2	LGR4	-0.63	-7.57	5.5e-12	6.5e-11	4.34
C2	C10orf10	-1.02	-7.57	5.5e-12	6.5e-11	5.36
C2	CYTH3	-0.42	-7.57	5.5e-12	6.6e-11	6.1
C2	ADCY3	-0.64	-7.57	5.6e-12	6.6e-11	6.66
C2	APOC1	1.86	7.57	5.6e-12	6.7e-11	5.23
C2	TMEM178A	-1.01	-7.56	5.7e-12	6.8e-11	-1.48
C2	CDCA2	1.18	7.56	5.7e-12	6.8e-11	1.67
C2	GMIP	0.51	7.56	5.8e-12	6.9e-11	6.54
C2	TLR2	0.92	7.56	5.9e-12	7e-11	5.09
C2	ITGA1	-0.57	-7.56	5.9e-12	7.1e-11	4.99
C2	PRICKLE4	-0.6	-7.56	5.9e-12	7.1e-11	3.64
C2	VLDLR	-1.11	-7.55	6e-12	7.2e-11	1.24
C2	ERGIC3	0.25	7.55	6e-12	7.2e-11	7.08
C2	DYRK4	0.54	7.55	6.1e-12	7.2e-11	3.8
C2	GKAP1	-0.64	-7.55	6.1e-12	7.2e-11	0.06
C2	NRK	-1.74	-7.55	6.1e-12	7.2e-11	1.18
C2	TGOLN2	0.25	7.55	6.2e-12	7.3e-11	9.27
C2	CORO1A	0.66	7.54	6.3e-12	7.5e-11	6.25
C2	SLC8A1	0.55	7.54	6.4e-12	7.6e-11	6.97
C2	HSPA5	0.49	7.54	6.4e-12	7.6e-11	9.23
C2	HABP4	-0.43	-7.54	6.5e-12	7.6e-11	4.29
C2	PZP	-0.96	-7.54	6.6e-12	7.8e-11	-2.41
C2	NFKBIE	0.65	7.53	6.7e-12	7.9e-11	4.2
C2	FASN	-1.36	-7.53	6.9e-12	8.1e-11	5.79
C2	CKMT2	-1.55	-7.53	6.9e-12	8.1e-11	-1.87
C2	FADS3	-0.55	-7.53	7e-12	8.2e-11	4.36
C2	RDH10	-0.6	-7.53	7e-12	8.2e-11	2.47
C2	PECAM1	-0.41	-7.52	7e-12	8.3e-11	8.26
C2	FAM110D	-0.58	-7.52	7e-12	8.3e-11	2.63
C2	TBX2	-0.89	-7.52	7.1e-12	8.3e-11	3.87
C2	SPECC1L	-0.28	-7.52	7.1e-12	8.3e-11	6.51
C2	DOC2B	-0.83	-7.52	7.2e-12	8.4e-11	3.79
C2	ZEB2	0.33	7.52	7.2e-12	8.4e-11	9.88
C2	PFKFB2	0.39	7.52	7.4e-12	8.6e-11	5.66
C2	HOXA4	-0.6	-7.51	7.4e-12	8.7e-11	0.57
C2	GLCCI1	0.63	7.51	7.6e-12	8.9e-11	4.91
C2	RELL1	0.54	7.51	7.8e-12	9.1e-11	6.33
C2	CCDC92	-0.37	-7.5	8.1e-12	9.4e-11	4.89
C2	EMP3	0.81	7.49	8.3e-12	9.7e-11	9.34
C2	PABPC4	0.29	7.49	8.4e-12	9.7e-11	7.37
C2	UTRN	-0.37	-7.49	8.4e-12	9.7e-11	8.21
C2	FNDC3A	0.34	7.49	8.4e-12	9.8e-11	6.86
C2	TBX4	-1.14	-7.49	8.4e-12	9.8e-11	-0.51
C2	ACKR1	-0.91	-7.49	8.5e-12	9.9e-11	4.57
C2	NDUFA4L2	0.99	7.49	8.6e-12	9.9e-11	9.1
C2	CNPY3	0.38	7.49	8.6e-12	9.9e-11	6.51
C2	TNS2	-0.47	-7.48	8.7e-12	1e-10	7.86
C2	ALOX5AP	0.83	7.48	8.8e-12	1e-10	6.7
C2	GNG11	-0.57	-7.48	8.9e-12	1e-10	4.14
C2	SUSD4	1.41	7.48	9.1e-12	1.1e-10	3.15
C2	HOOK2	-0.65	-7.48	9.2e-12	1.1e-10	3.1
C2	PYCARD	0.55	7.47	9.3e-12	1.1e-10	5.32
C2	CHAD	-2.89	-7.47	9.5e-12	1.1e-10	-1.3
C2	CHPF2	0.36	7.47	9.6e-12	1.1e-10	7.61
C2	NOD2	0.86	7.47	9.7e-12	1.1e-10	5.91
C2	HEY2	-1.03	-7.46	9.9e-12	1.1e-10	3.04
C2	PLEK	0.57	7.46	1e-11	1.1e-10	7.16
C2	C1QTNF4	-1.4	-7.46	1e-11	1.1e-10	1.38
C2	CCDC107	-0.46	-7.45	1.1e-11	1.2e-10	2.91
C2	COPE	0.33	7.45	1.1e-11	1.2e-10	6.88
C2	APOE	1.41	7.45	1.1e-11	1.2e-10	10.18
C2	MREG	-0.72	-7.44	1.1e-11	1.2e-10	0.38
C2	TSC2	-0.29	-7.44	1.1e-11	1.2e-10	6.8
C2	TMEM102	0.53	7.44	1.1e-11	1.2e-10	2.62
C2	FAM166B	-1.5	-7.44	1.1e-11	1.2e-10	-1.77
C2	SPINT1	1.1	7.44	1.1e-11	1.2e-10	4.87
C2	SCARF1	-0.57	-7.44	1.1e-11	1.2e-10	3.07
C2	UBXN2A	-0.28	-7.44	1.1e-11	1.2e-10	4.32
C2	CAB39	0.32	7.44	1.1e-11	1.3e-10	6.92
C2	FBXO41	0.56	7.44	1.1e-11	1.3e-10	4.57
C2	GLIS1	-1.72	-7.44	1.1e-11	1.3e-10	-0.04
C2	UNKL	-0.4	-7.44	1.1e-11	1.3e-10	4.81
C2	NIPAL3	0.28	7.43	1.2e-11	1.3e-10	5.93
C2	MAPK13	0.75	7.43	1.2e-11	1.3e-10	4.87
C2	FCGR3B	1.12	7.43	1.2e-11	1.3e-10	3.25
C2	TNFAIP8L2	0.61	7.43	1.2e-11	1.3e-10	4.25
C2	ADGRD1	-0.91	-7.43	1.2e-11	1.3e-10	4.37
C2	ANK2	-0.58	-7.43	1.2e-11	1.3e-10	7.79
C2	BOK	-1.01	-7.42	1.2e-11	1.4e-10	3.45
C2	MBNL2	-0.4	-7.42	1.2e-11	1.4e-10	5.21
C2	DEF6	0.69	7.42	1.2e-11	1.4e-10	4.35
C2	WAS	0.62	7.42	1.3e-11	1.4e-10	6.1
C2	STX1B	-0.61	-7.41	1.3e-11	1.5e-10	1.67
C2	SLC6A8	-0.54	-7.41	1.3e-11	1.5e-10	4.65
C2	GOLM1	0.82	7.41	1.3e-11	1.5e-10	9.1
C2	SPATA13	-0.58	-7.41	1.3e-11	1.5e-10	5.36
C2	PFKFB3	-0.92	-7.41	1.3e-11	1.5e-10	4.9
C2	TNF	0.86	7.4	1.3e-11	1.5e-10	-0.05
C2	COLGALT1	0.37	7.4	1.3e-11	1.5e-10	8.93
C2	SOX15	-0.96	-7.4	1.4e-11	1.5e-10	-2.26
C2	C3orf70	-0.66	-7.4	1.4e-11	1.5e-10	1.66
C2	CARHSP1	-0.49	-7.4	1.4e-11	1.5e-10	4.8
C2	PRKCE	-0.31	-7.4	1.4e-11	1.5e-10	4.36
C2	PTK2	-0.21	-7.4	1.4e-11	1.5e-10	6.56
C2	CASP4	0.29	7.4	1.4e-11	1.5e-10	5.75
C2	CYFIP1	0.42	7.4	1.4e-11	1.6e-10	8.57
C2	GLUD2	-0.81	-7.4	1.4e-11	1.6e-10	0.55
C2	VWA2	-1.14	-7.39	1.4e-11	1.6e-10	-0.09
C2	NSMCE4A	-0.25	-7.39	1.4e-11	1.6e-10	3.75
C2	BLOC1S2	0.42	7.39	1.4e-11	1.6e-10	4.56
C2	MTMR11	-0.67	-7.39	1.4e-11	1.6e-10	4.46
C2	KLHL25	-0.66	-7.39	1.4e-11	1.6e-10	1.9
C2	JAG2	-0.74	-7.39	1.4e-11	1.6e-10	4.55
C2	SLITRK4	-0.79	-7.39	1.5e-11	1.6e-10	1.92
C2	BMPR1B	-0.97	-7.38	1.5e-11	1.7e-10	0.64
C2	CILP	-1.61	-7.38	1.5e-11	1.7e-10	6.78
C2	2026-09-04	-0.61	-7.38	1.5e-11	1.7e-10	2.89
C2	RMDN3	0.54	7.38	1.5e-11	1.7e-10	5.75
C2	SIN3B	-0.31	-7.38	1.5e-11	1.7e-10	6.07
C2	SPINT2	0.56	7.38	1.6e-11	1.7e-10	4.96
C2	EMC10	0.34	7.38	1.6e-11	1.7e-10	7.38
C2	CTNNA3	-1.35	-7.38	1.6e-11	1.7e-10	-3.03
C2	SNX33	-0.35	-7.37	1.6e-11	1.7e-10	7.2
C2	BVES	-0.53	-7.37	1.6e-11	1.7e-10	3.32
C2	EAF2	0.72	7.37	1.6e-11	1.8e-10	0.65
C2	CHID1	0.32	7.37	1.6e-11	1.8e-10	6.86
C2	ARHGEF10	-0.4	-7.37	1.7e-11	1.8e-10	5.35
C2	BMP7	-1.37	-7.36	1.7e-11	1.8e-10	0.92
C2	HMGA2	0.99	7.36	1.7e-11	1.8e-10	3.11
C2	TACC2	-0.59	-7.36	1.7e-11	1.9e-10	5.77
C2	C1QB	0.85	7.36	1.7e-11	1.9e-10	6.94
C2	FHOD3	-1.33	-7.35	1.7e-11	1.9e-10	1.73
C2	BACH1	0.35	7.35	1.8e-11	1.9e-10	6.25
C2	TIMP4	-1.25	-7.35	1.8e-11	1.9e-10	2.1
C2	C17orf107	0.71	7.35	1.8e-11	2e-10	3.21
C2	LRRC1	-0.4	-7.35	1.8e-11	2e-10	3.34
C2	FAM83H	0.81	7.35	1.8e-11	2e-10	2.98
C2	UPP1	0.48	7.35	1.8e-11	2e-10	5.03
C2	CATSPER1	1.13	7.34	1.8e-11	2e-10	0.71
C2	CCL14	-1.11	-7.33	2e-11	2.1e-10	2.45
C2	BNIP3	-0.47	-7.33	2e-11	2.2e-10	3.42
C2	FAM214B	0.43	7.33	2e-11	2.2e-10	6.38
C2	NCAPD3	0.22	7.33	2e-11	2.2e-10	5.26
C2	FAM129B	0.48	7.33	2e-11	2.2e-10	9.51
C2	RORC	-1.05	-7.33	2e-11	2.2e-10	-1.44
C2	LYSMD2	0.48	7.33	2e-11	2.2e-10	3.2
C2	ZNF710	0.49	7.32	2.1e-11	2.2e-10	6.66
C2	ANGPT4	-0.95	-7.32	2.1e-11	2.2e-10	-1.22
C2	KCNN4	1.05	7.32	2.1e-11	2.3e-10	5.41
C2	GLIPR1	0.52	7.32	2.2e-11	2.3e-10	7.07
C2	KIF1C	-0.44	-7.31	2.2e-11	2.4e-10	7.34
C2	EPHX1	-0.5	-7.31	2.2e-11	2.4e-10	7.19
C2	EPHB4	-0.75	-7.31	2.2e-11	2.4e-10	5.05
C2	CNDP2	0.39	7.31	2.2e-11	2.4e-10	7.12
C2	SLC9A3R1	0.63	7.31	2.3e-11	2.4e-10	7.06
C2	EFHD2	0.67	7.31	2.3e-11	2.4e-10	8.49
C2	COMMD9	0.27	7.3	2.3e-11	2.5e-10	5.39
C2	PRNP	0.41	7.3	2.3e-11	2.5e-10	7.84
C2	B9D1	0.52	7.3	2.3e-11	2.5e-10	3.29
C2	NRBF2	0.38	7.3	2.3e-11	2.5e-10	4.9
C2	PSD4	0.58	7.3	2.3e-11	2.5e-10	6.24
C2	MUSTN1	-1.43	-7.3	2.4e-11	2.6e-10	-0.03
C2	DNM3	-0.56	-7.29	2.4e-11	2.6e-10	2.34
C2	ARHGAP25	0.5	7.29	2.4e-11	2.6e-10	5.2
C2	CCR1	0.76	7.29	2.4e-11	2.6e-10	7.54
C2	ITPR2	0.31	7.29	2.5e-11	2.6e-10	7.74
C2	MYPN	1.51	7.29	2.5e-11	2.7e-10	5.58
C2	SMAD9	-0.68	-7.29	2.5e-11	2.7e-10	3.62
C2	FBXL20	-0.26	-7.29	2.5e-11	2.7e-10	5.62
C2	PCOLCE	0.66	7.29	2.5e-11	2.7e-10	10.33
C2	FOXN3	-0.33	-7.29	2.5e-11	2.7e-10	7.66
C2	TSHZ2	-0.54	-7.28	2.5e-11	2.7e-10	6.81
C2	ELF1	0.25	7.28	2.6e-11	2.7e-10	6.84
C2	EPHA2	-0.7	-7.28	2.6e-11	2.8e-10	2.56
C2	YIPF2	0.31	7.28	2.7e-11	2.8e-10	6.01
C2	CCDC50	-0.39	-7.27	2.7e-11	2.8e-10	5.71
C2	NPL	0.71	7.27	2.7e-11	2.9e-10	6.75
C2	HVCN1	0.43	7.27	2.7e-11	2.9e-10	4.32
C2	TPD52L1	0.68	7.27	2.8e-11	2.9e-10	6.14
C2	SIL1	0.33	7.27	2.8e-11	2.9e-10	5.88
C2	SLC10A6	-1.06	-7.27	2.8e-11	2.9e-10	-0.74
C2	PRDX4	0.52	7.27	2.8e-11	2.9e-10	5.51
C2	SCD	-1.74	-7.26	2.8e-11	3e-10	6.98
C2	HN1	0.52	7.26	2.8e-11	3e-10	4.34
C2	SULT1A2	-0.77	-7.26	2.9e-11	3e-10	-0.15
C2	GPLD1	-0.45	-7.25	3.1e-11	3.3e-10	1.14
C2	THEMIS2	0.63	7.25	3.1e-11	3.3e-10	7.43
C2	IRF5	0.51	7.25	3.1e-11	3.3e-10	6.66
C2	ERC1	0.38	7.25	3.1e-11	3.3e-10	7.39
C2	SLC36A1	0.5	7.24	3.2e-11	3.3e-10	7.3
C2	SAP30	0.44	7.24	3.2e-11	3.4e-10	4.1
C2	EEF1B2	0.36	7.24	3.2e-11	3.4e-10	5.75
C2	CFL2	-0.57	-7.24	3.3e-11	3.4e-10	3.03
C2	ADARB1	-0.49	-7.23	3.3e-11	3.5e-10	5.51
C2	STBD1	-0.8	-7.23	3.3e-11	3.5e-10	1.49
C2	KYNU	0.61	7.23	3.3e-11	3.5e-10	6.7
C2	MAGI1	-0.47	-7.23	3.3e-11	3.5e-10	3.66
C2	CYS1	-1.45	-7.23	3.4e-11	3.5e-10	2.86
C2	ANTXR1	-0.63	-7.23	3.4e-11	3.6e-10	8.57
C2	SKIL	0.56	7.23	3.4e-11	3.6e-10	7.15
C2	AAMDC	-0.39	-7.23	3.4e-11	3.6e-10	2.29
C2	RHOD	-0.78	-7.23	3.5e-11	3.6e-10	1.87
C2	DNAJC5	0.33	7.23	3.5e-11	3.6e-10	7.85
C2	ATPIF1	0.31	7.22	3.5e-11	3.7e-10	3.35
C2	SLC25A39	0.3	7.21	3.7e-11	3.9e-10	6.6
C2	ATF7	-0.27	-7.21	3.7e-11	3.9e-10	6.72
C2	PRRX1	-0.55	-7.21	3.8e-11	4e-10	7.91
C2	PTCH1	-0.54	-7.2	3.9e-11	4.1e-10	3.71
C2	ANKRD53	-0.95	-7.2	3.9e-11	4.1e-10	-1.6
C2	ADGRG1	-0.74	-7.2	3.9e-11	4.1e-10	3.03
C2	ARHGAP45	0.47	7.2	3.9e-11	4.1e-10	7.13
C2	IFI27L2	0.37	7.2	3.9e-11	4.1e-10	3.76
C2	TMEM205	0.33	7.2	4.1e-11	4.2e-10	4.31
C2	DAP	0.37	7.19	4.1e-11	4.3e-10	7.87
C2	OPLAH	-0.52	-7.19	4.1e-11	4.3e-10	3.07
C2	ADM5	-0.86	-7.19	4.1e-11	4.3e-10	0.11
C2	SAT1	0.55	7.19	4.2e-11	4.3e-10	8.38
C2	AC255361.1	-1.59	-7.19	4.2e-11	4.3e-10	3.18
C2	LRRC25	0.58	7.19	4.2e-11	4.3e-10	6.87
C2	MEX3B	-0.78	-7.19	4.2e-11	4.3e-10	3.01
C2	C10orf105	1.43	7.19	4.2e-11	4.4e-10	9.39
C2	PYM1	0.28	7.19	4.2e-11	4.4e-10	4.01
C2	LRFN5	-1.23	-7.19	4.2e-11	4.4e-10	1.63
C2	DMXL2	0.55	7.19	4.3e-11	4.4e-10	7.69
C2	DUSP22	-0.26	-7.19	4.3e-11	4.4e-10	5.64
C2	SLC24A3	-0.9	-7.18	4.3e-11	4.4e-10	2.01
C2	C1GALT1	0.96	7.18	4.3e-11	4.4e-10	5.83
C2	PPP1CA	0.31	7.18	4.4e-11	4.5e-10	6.78
C2	ZNF664	-0.3	-7.18	4.5e-11	4.6e-10	5.64
C2	ARPC4	0.26	7.17	4.6e-11	4.7e-10	7.31
C2	GUCY1B3	-0.65	-7.17	4.7e-11	4.8e-10	3.28
C2	ZBTB8A	-0.34	-7.17	4.7e-11	4.8e-10	3.38
C2	ZNF622	0.27	7.17	4.8e-11	4.9e-10	5.06
C2	GRASP	-0.65	-7.16	4.8e-11	4.9e-10	3.4
C2	LMBR1L	-0.35	-7.16	4.8e-11	4.9e-10	4.49
C2	COL18A1	-0.81	-7.15	5e-11	5.1e-10	5.32
C2	DAPK2	-0.76	-7.15	5e-11	5.1e-10	2.41
C2	LRRC3	-0.7	-7.15	5.1e-11	5.2e-10	3.2
C2	TFCP2L1	0.86	7.15	5.1e-11	5.2e-10	6.44
C2	CTSZ	0.61	7.15	5.1e-11	5.2e-10	10.92
C2	EHHADH	-0.45	-7.15	5.2e-11	5.2e-10	2.15
C2	CARD14	0.63	7.15	5.2e-11	5.3e-10	3.56
C2	RBP4	-1.32	-7.15	5.3e-11	5.4e-10	3.19
C2	FAM43A	-0.73	-7.14	5.3e-11	5.4e-10	2.67
C2	IL1RL2	0.71	7.14	5.3e-11	5.4e-10	2.51
C2	PACS2	-0.31	-7.14	5.4e-11	5.4e-10	7.04
C2	MYO1G	1.04	7.14	5.5e-11	5.6e-10	7.93
C2	OST4	0.36	7.14	5.6e-11	5.6e-10	5.77
C2	THSD7B	-1.45	-7.13	5.7e-11	5.7e-10	-3.13
C2	DOCK2	0.74	7.13	5.7e-11	5.8e-10	8.3
C2	ARF6	0.38	7.13	5.7e-11	5.8e-10	7.36
C2	IQCJ-SCHIP1	-0.83	-7.13	5.8e-11	5.9e-10	2.32
C2	TM6SF1	0.58	7.13	5.8e-11	5.9e-10	5.03
C2	PDGFRB	-0.67	-7.12	5.9e-11	5.9e-10	9.29
C2	TCHH	1.3	7.12	6e-11	6.1e-10	3.44
C2	CCDC39	-0.91	-7.12	6e-11	6.1e-10	-0.46
C2	ITPR1	-0.44	-7.12	6e-11	6.1e-10	5.54
C2	MAP1S	0.45	7.12	6e-11	6.1e-10	6.86
C2	ERN 1.00	0.36	7.12	6.2e-11	6.2e-10	5.67
C2	ALDH5A1	-0.57	-7.12	6.2e-11	6.2e-10	1.59
C2	EGFLAM	-0.65	-7.11	6.2e-11	6.3e-10	3.09
C2	GABARAP	0.27	7.11	6.3e-11	6.4e-10	7.76
C2	SLC25A33	-0.47	-7.11	6.4e-11	6.4e-10	1.56
C2	TMEM135	-0.58	-7.11	6.4e-11	6.5e-10	3.16
C2	PLCL1	-0.44	-7.11	6.4e-11	6.5e-10	3.19
C2	ECSCR	-1.08	-7.1	6.6e-11	6.6e-10	2.35
C2	NFIB	-0.38	-7.1	6.6e-11	6.6e-10	7.37
C2	PITPNA	0.34	7.1	6.7e-11	6.7e-10	7.51
C2	FHAD1	1.21	7.1	6.7e-11	6.7e-10	5.06
C2	MS4A7	0.59	7.1	6.8e-11	6.8e-10	8.02
C2	SLC9A3R2	-0.53	-7.1	6.8e-11	6.8e-10	5.41
C2	ATP2B4	-0.33	-7.1	6.9e-11	6.9e-10	9
C2	BEGAIN	1.12	7.09	6.9e-11	6.9e-10	6.27
C2	ORMDL3	-0.48	-7.09	7.1e-11	7e-10	4.49
C2	CTDSPL	-0.35	-7.09	7.2e-11	7.2e-10	5.4
C2	GNL3	0.3	7.08	7.4e-11	7.4e-10	5.54
C2	PPIA	0.34	7.08	7.6e-11	7.5e-10	8.47
C2	SPX	-1.16	-7.08	7.6e-11	7.6e-10	-4.03
C2	CD300A	0.89	7.07	7.7e-11	7.6e-10	4.64
C2	ACTB	0.37	7.07	7.8e-11	7.7e-10	12.86
C2	BPHL	-0.42	-7.07	7.8e-11	7.7e-10	3.05
C2	RGL1	-0.44	-7.07	8e-11	8e-10	7.21
C2	CYTH1	0.33	7.06	8.1e-11	8e-10	7.49
C2	HPSE	0.66	7.06	8.1e-11	8.1e-10	4.58
C2	FPR1	1.19	7.06	8.2e-11	8.1e-10	5.78
C2	CLMN	-0.62	-7.06	8.2e-11	8.1e-10	4
C2	HMG20A	0.18	7.06	8.2e-11	8.2e-10	5.49
C2	STC1	-1.28	-7.06	8.4e-11	8.3e-10	1.02
C2	AGMAT	0.84	7.06	8.5e-11	8.4e-10	1.94
C2	ZNF385B	1.01	7.05	8.5e-11	8.4e-10	7.78
C2	FMO1	-1.45	-7.05	8.5e-11	8.4e-10	-1.25
C2	S1PR1	-0.52	-7.05	8.6e-11	8.4e-10	5.07
C2	GLI4	-0.41	-7.05	8.6e-11	8.5e-10	3.64
C2	HUNK	-0.75	-7.05	8.6e-11	8.5e-10	3.14
C2	SOBP	-0.44	-7.05	8.6e-11	8.5e-10	5.86
C2	ANKRD44	0.37	7.05	8.6e-11	8.5e-10	5.33
C2	CASP1	0.43	7.05	8.7e-11	8.5e-10	4.15
C2	TMEM151A	1.17	7.05	8.7e-11	8.6e-10	1.74
C2	CSK	0.41	7.05	8.8e-11	8.6e-10	7.38
C2	BRI3BP	0.29	7.05	8.8e-11	8.6e-10	4.74
C2	WDR63	0.92	7.05	8.8e-11	8.6e-10	1.25
C2	KLHL23	-0.69	-7.05	8.8e-11	8.7e-10	0.8
C2	DDAH1	0.77	7.05	8.9e-11	8.7e-10	4.25
C2	HSPA13	0.47	7.04	9e-11	8.8e-10	4.89
C2	SERF2	0.33	7.04	9e-11	8.8e-10	8.47
C2	PLBD2	0.32	7.04	9.2e-11	9e-10	8.78
C2	LACC1	0.65	7.04	9.4e-11	9.2e-10	4.62
C2	TMOD2	-0.38	-7.03	9.5e-11	9.2e-10	4.52
C2	HES4	-0.91	-7.03	9.6e-11	9.3e-10	0.97
C2	WDR90	-0.41	-7.03	9.6e-11	9.4e-10	4.67
C2	CD244	1.1	7.03	9.7e-11	9.4e-10	3.26
C2	PNP	0.62	7.03	9.7e-11	9.4e-10	5.62
C2	ELOVL7	-0.83	-7.03	9.7e-11	9.4e-10	1.33
C2	DCST2	-0.73	-7.03	9.7e-11	9.5e-10	-1.37
C2	BCAT1	0.76	7.03	9.8e-11	9.6e-10	9.38
C2	POU6F1	-0.32	-7.02	1e-10	9.7e-10	4.87
C2	GALNT5	0.87	7.02	1e-10	9.7e-10	6.85
C2	CSF2RA	0.5	7.02	1e-10	9.7e-10	5.71
C2	CXXC5	0.49	7.02	1e-10	9.8e-10	6.71
C2	HDDC2	0.38	7.02	1e-10	9.9e-10	4.57
C2	SHPK	-0.27	-7.02	1e-10	1e-09	4.21
C2	FAHD2A	-0.28	-7.01	1.1e-10	1e-09	3.86
C2	ITGA8	-1.16	-7.01	1.1e-10	1e-09	0.99
C2	PRMT6	0.38	7.01	1.1e-10	1e-09	4.1
C2	PRICKLE1	-0.76	-7.01	1.1e-10	1e-09	4.25
C2	RNASE6	0.67	7	1.1e-10	1.1e-09	5.28
C2	ANXA6	-0.35	-7	1.1e-10	1.1e-09	6.88
C2	EIF4E3	-0.57	-7	1.1e-10	1.1e-09	3.43
C2	ZNF71	-0.29	-7	1.1e-10	1.1e-09	4.08
C2	TCIRG1	0.48	7	1.2e-10	1.1e-09	8.19
C2	PRRG1	-0.34	-6.99	1.2e-10	1.1e-09	3.27
C2	SPATS2L	-0.26	-6.99	1.2e-10	1.1e-09	6.27
C2	DAPP1	0.62	6.99	1.2e-10	1.1e-09	3.14
C2	SH3BP4	-0.43	-6.99	1.2e-10	1.2e-09	5.27
C2	SCN3B	-0.5	-6.98	1.2e-10	1.2e-09	1.27
C2	ATG3	0.25	6.98	1.2e-10	1.2e-09	5.41
C2	ICA1L	-0.51	-6.98	1.2e-10	1.2e-09	1.83
C2	CYTIP	0.88	6.98	1.2e-10	1.2e-09	4.53
C2	TMEM255A	-1.94	-6.98	1.2e-10	1.2e-09	-2.41
C2	POMT1	-0.19	-6.98	1.2e-10	1.2e-09	4.86
C2	LGALS9	0.6	6.98	1.3e-10	1.2e-09	6.98
C2	ACRBP	0.65	6.98	1.3e-10	1.2e-09	3.12
C2	SLC50A1	0.3	6.98	1.3e-10	1.2e-09	4.35
C2	SUSD2	-0.92	-6.97	1.3e-10	1.2e-09	3.59
C2	EXPH5	-0.67	-6.97	1.3e-10	1.2e-09	2.75
C2	CHRD	-0.5	-6.97	1.3e-10	1.2e-09	5.18
C2	TMEM184B	-0.36	-6.97	1.3e-10	1.2e-09	6.29
C2	CTTNBP2	0.85	6.97	1.3e-10	1.3e-09	6.17
C2	RGS5	-0.71	-6.97	1.3e-10	1.3e-09	6.06
C2	LINC01420	0.33	6.97	1.3e-10	1.3e-09	4.29
C2	ME2	0.7	6.97	1.4e-10	1.3e-09	6.95
C2	PPIB	0.39	6.96	1.4e-10	1.3e-09	8.31
C2	NCSTN	0.27	6.96	1.4e-10	1.3e-09	7.12
C2	MYO5A	0.37	6.96	1.4e-10	1.3e-09	8.96
C2	ELANE	-1	-6.96	1.4e-10	1.3e-09	-0.05
C2	SEMA3F	-0.87	-6.96	1.4e-10	1.3e-09	3.26
C2	TMCO3	0.26	6.96	1.4e-10	1.3e-09	7.26
C2	PHLDB1	-0.41	-6.95	1.4e-10	1.4e-09	8.58
C2	LDB3	-1.37	-6.95	1.4e-10	1.4e-09	1.78
C2	CTSG	-1.87	-6.95	1.5e-10	1.4e-09	0.64
C2	CFB	0.78	6.95	1.5e-10	1.4e-09	5.66
C2	OAF	-0.7	-6.95	1.5e-10	1.4e-09	6.63
C2	DOCK10	0.62	6.95	1.5e-10	1.4e-09	6.06
C2	SLC17A9	0.76	6.95	1.5e-10	1.4e-09	5.89
C2	PLCB2	0.56	6.95	1.5e-10	1.4e-09	6.78
C2	ANKEF1	-0.57	-6.95	1.5e-10	1.4e-09	0.6
C2	TMEM127	0.24	6.94	1.5e-10	1.4e-09	8.04
C2	ADGRL2	-0.58	-6.94	1.5e-10	1.4e-09	4.77
C2	TMEM8B	-0.45	-6.94	1.5e-10	1.4e-09	4.52
C2	ARF3	0.24	6.94	1.5e-10	1.4e-09	8.06
C2	TLN2	-0.72	-6.94	1.5e-10	1.5e-09	5.42
C2	TSPO	0.43	6.94	1.6e-10	1.5e-09	7.4
C2	ST6GALNAC4	0.44	6.94	1.6e-10	1.5e-09	5.76
C2	ACADS	-0.47	-6.94	1.6e-10	1.5e-09	4.22
C2	ITM2A	-0.9	-6.93	1.6e-10	1.5e-09	4.07
C2	TIMD4	1.68	6.93	1.6e-10	1.5e-09	9.12
C2	TMEM258	0.43	6.92	1.7e-10	1.6e-09	4.42
C2	ENO1	0.4	6.92	1.7e-10	1.6e-09	9.98
C2	LUZP2	-0.98	-6.92	1.7e-10	1.6e-09	-2.95
C2	EPS15L1	-0.23	-6.92	1.7e-10	1.6e-09	5.53
C2	BID	0.64	6.92	1.7e-10	1.6e-09	4.57
C2	USP6NL	0.29	6.92	1.7e-10	1.6e-09	4.89
C2	RNASEK	0.31	6.92	1.7e-10	1.6e-09	6.33
C2	TLR5	0.48	6.92	1.7e-10	1.6e-09	4.84
C2	PHKA1	-0.59	-6.92	1.7e-10	1.6e-09	2.56
C2	MTFP1	0.74	6.92	1.7e-10	1.6e-09	3.2
C2	PNPLA3	-1.27	-6.92	1.7e-10	1.6e-09	-2.13
C2	ZWINT	0.75	6.91	1.8e-10	1.7e-09	2.68
C2	F2RL2	-1.15	-6.91	1.8e-10	1.7e-09	-0.74
C2	TMEM74B	-0.87	-6.91	1.8e-10	1.7e-09	0.76
C2	TMSB15B	-0.56	-6.91	1.8e-10	1.7e-09	0.06
C2	STIM1	-0.26	-6.91	1.8e-10	1.7e-09	6.23
C2	TESC	-0.77	-6.91	1.8e-10	1.7e-09	0.33
C2	INPP5E	-0.35	-6.91	1.8e-10	1.7e-09	4.46
C2	DIRAS1	0.92	6.91	1.9e-10	1.7e-09	6.72
C2	CMTM8	-0.8	-6.9	1.9e-10	1.7e-09	-0.74
C2	NCF1	1.12	6.9	1.9e-10	1.7e-09	8.35
C2	SYN2	-1.21	-6.9	1.9e-10	1.8e-09	-1.65
C2	ARHGAP28	0.55	6.9	1.9e-10	1.8e-09	5.91
C2	ZCCHC24	-0.34	-6.9	1.9e-10	1.8e-09	7.41
C2	LARP6	-0.46	-6.89	2e-10	1.8e-09	4.32
C2	SGK3	0.33	6.89	2e-10	1.8e-09	5.19
C2	MGEA5	-0.32	-6.89	2e-10	1.8e-09	6.46
C2	SIPA1L1	0.45	6.89	2e-10	1.9e-09	7.57
C2	CAMK1	-0.46	-6.89	2e-10	1.9e-09	3.29
C2	LRP1B	1.07	6.89	2e-10	1.9e-09	5.76
C2	GANAB	0.25	6.88	2.1e-10	1.9e-09	8.85
C2	CSDC2	-1.1	-6.88	2.1e-10	1.9e-09	-0.85
C2	MTCL1	-0.97	-6.88	2.1e-10	2e-09	2.97
C2	IGF2BP2	0.51	6.88	2.2e-10	2e-09	5.23
C2	SCIMP	0.8	6.88	2.2e-10	2e-09	4.37
C2	GFOD2	-0.2	-6.87	2.2e-10	2e-09	4.89
C2	C3	-0.9	-6.87	2.2e-10	2e-09	7.11
C2	DSC2	0.52	6.87	2.2e-10	2e-09	5.43
C2	DCBLD1	0.53	6.87	2.2e-10	2e-09	5.06
C2	CPAMD8	-1.26	-6.87	2.3e-10	2.1e-09	2.34
C2	TMED10	0.31	6.87	2.3e-10	2.1e-09	7.79
C2	RFX5	0.31	6.87	2.3e-10	2.1e-09	5.81
C2	ULK2	-0.3	-6.86	2.3e-10	2.1e-09	4.82
C2	PDHX	-0.29	-6.86	2.3e-10	2.1e-09	3.41
C2	MYH11	-1.35	-6.86	2.4e-10	2.1e-09	5.09
C2	PLAT	-0.75	-6.86	2.4e-10	2.2e-09	3.54
C2	TNKS1BP1	-0.4	-6.85	2.5e-10	2.3e-09	8.31
C2	SHTN1	0.48	6.84	2.5e-10	2.3e-09	6.39
C2	PRPSAP1	-0.27	-6.84	2.5e-10	2.3e-09	4.44
C2	CEP68	-0.33	-6.84	2.6e-10	2.3e-09	5.35
C2	BRF1	-0.27	-6.84	2.6e-10	2.3e-09	5.32
C2	MACROD1	-0.39	-6.84	2.6e-10	2.3e-09	2.62
C2	DKK 3.00	-1.49	-6.84	2.6e-10	2.4e-09	6.89
C2	FNDC3B	0.21	6.84	2.6e-10	2.4e-09	8.28
C2	COPB2	0.24	6.84	2.6e-10	2.4e-09	7.54
C2	STX1A	0.76	6.84	2.7e-10	2.4e-09	3.74
C2	LSS	-0.36	-6.83	2.7e-10	2.4e-09	5.9
C2	GNAO1	-0.95	-6.83	2.7e-10	2.4e-09	3
C2	SPG21	0.32	6.83	2.7e-10	2.5e-09	6.33
C2	SLC39A7	0.31	6.83	2.7e-10	2.5e-09	5.42
C2	UCKL1	-0.26	-6.83	2.8e-10	2.5e-09	4.63
C2	PLVAP	-0.65	-6.83	2.8e-10	2.5e-09	6.4
C2	HSDL2	-0.53	-6.83	2.8e-10	2.5e-09	3.55
C2	HEXB	0.39	6.83	2.8e-10	2.5e-09	7.66
C2	DIP2C	-0.28	-6.82	2.8e-10	2.6e-09	6.75
C2	DNASE1L1	0.34	6.82	2.9e-10	2.6e-09	6.67
C2	CCDC141	-0.83	-6.82	2.9e-10	2.6e-09	3.01
C2	SV2B	1.02	6.82	2.9e-10	2.6e-09	6.77
C2	FGF2	-0.81	-6.82	2.9e-10	2.6e-09	2.33
C2	C19orf12	-0.29	-6.81	3e-10	2.7e-09	4.56
C2	PNPLA7	-0.73	-6.81	3.1e-10	2.8e-09	3.46
C2	RGS12	-0.33	-6.81	3.1e-10	2.8e-09	5.26
C2	B4GALNT1	-0.82	-6.8	3.1e-10	2.8e-09	1.17
C2	SEC14L5	-0.66	-6.8	3.2e-10	2.8e-09	1.02
C2	ACER2	-0.5	-6.8	3.2e-10	2.8e-09	0.79
C2	VWF	-0.73	-6.8	3.2e-10	2.9e-09	7.71
C2	DGCR6	-0.46	-6.8	3.2e-10	2.9e-09	1.79
C2	TMEM240	-0.74	-6.8	3.3e-10	2.9e-09	0.11
C2	CNNM2	-0.33	-6.8	3.3e-10	2.9e-09	4.62
C2	PLA2G4A	0.47	6.8	3.3e-10	2.9e-09	4.73
C2	MTA1	-0.27	-6.79	3.4e-10	3e-09	5.93
C2	CCDC74B	-0.78	-6.79	3.4e-10	3e-09	0.08
C2	CPVL	0.65	6.79	3.4e-10	3.1e-09	7.02
C2	PTPN22	0.76	6.79	3.4e-10	3.1e-09	5.47
C2	TACR1	-1.16	-6.78	3.5e-10	3.1e-09	1.13
C2	ZSCAN31	-0.66	-6.78	3.5e-10	3.1e-09	0.3
C2	MFSD12	0.43	6.78	3.5e-10	3.1e-09	7.12
C2	STON1	-0.57	-6.78	3.5e-10	3.1e-09	4.26
C2	GPX1	0.47	6.78	3.6e-10	3.2e-09	7.99
C2	DOK2	0.64	6.78	3.6e-10	3.2e-09	7.42
C2	CEP112	-0.42	-6.77	3.7e-10	3.3e-09	3.91
C2	HTR2A	0.85	6.77	3.7e-10	3.3e-09	4.49
C2	PLPP5	0.32	6.77	3.7e-10	3.3e-09	4.44
C2	CYP4A22	-0.97	-6.77	3.8e-10	3.3e-09	-1.88
C2	FUCA1	0.61	6.77	3.8e-10	3.4e-09	7.79
C2	PGM3	0.41	6.77	3.8e-10	3.4e-09	5.97
C2	2026-09-09	0.36	6.76	3.8e-10	3.4e-09	8.65
C2	YPEL2	-0.27	-6.76	3.8e-10	3.4e-09	5.83
C2	FOLR1	1.16	6.76	3.9e-10	3.4e-09	-0.52
C2	SYNGR3	1.05	6.76	3.9e-10	3.4e-09	0.63
C2	PCDH18	-0.78	-6.76	3.9e-10	3.5e-09	4.82
C2	RAPGEF3	-0.61	-6.76	4e-10	3.5e-09	5
C2	ELOVL2	-1.16	-6.76	4e-10	3.5e-09	-3.2
C2	FKBP2	0.39	6.76	4e-10	3.5e-09	4.55
C2	TNRC6C	-0.33	-6.75	4.1e-10	3.6e-09	6.02
C2	SMG6	-0.27	-6.75	4.1e-10	3.6e-09	6.36
C2	LLGL1	0.31	6.75	4.1e-10	3.6e-09	5.92
C2	PARD6G	-0.62	-6.75	4.1e-10	3.6e-09	1.22
C2	FAM105A	0.5	6.75	4.1e-10	3.6e-09	6.36
C2	CA3	-1.72	-6.75	4.1e-10	3.6e-09	-0.95
C2	DPT	-0.91	-6.75	4.1e-10	3.6e-09	7.14
C2	ZIC1	1.08	6.75	4.1e-10	3.6e-09	6.04
C2	PGAM1	0.3	6.75	4.1e-10	3.6e-09	7.66
C2	TMEM204	-0.6	-6.75	4.2e-10	3.6e-09	3.73
C2	TRIM45	-0.51	-6.75	4.2e-10	3.7e-09	1.34
C2	SFRP2	-1.57	-6.75	4.2e-10	3.7e-09	5.92
C2	SEH1L	0.27	6.74	4.3e-10	3.8e-09	4.8
C2	ALDH4A1	-0.63	-6.74	4.3e-10	3.8e-09	2.3
C2	SPRY2	-0.52	-6.74	4.3e-10	3.8e-09	3.84
C2	KCNA2	-1.34	-6.74	4.4e-10	3.9e-09	-3.03
C2	CDC42EP3	-0.49	-6.74	4.4e-10	3.9e-09	3.49
C2	HNRNPH2	0.23	6.74	4.5e-10	3.9e-09	6.12
C2	PDHA1	-0.33	-6.73	4.5e-10	3.9e-09	4.55
C2	DAGLB	0.29	6.73	4.5e-10	3.9e-09	6.05
C2	TRPV2	0.5	6.73	4.5e-10	3.9e-09	6.8
C2	HS6ST1	-0.4	-6.73	4.6e-10	4e-09	5.1
C2	GALR1	-0.56	-6.73	4.6e-10	4e-09	0.05
C2	PHACTR3	-0.78	-6.73	4.7e-10	4.1e-09	-0.49
C2	FOXF1	-1.29	-6.72	4.8e-10	4.1e-09	-0.53
C2	NOVA1	-0.63	-6.72	4.8e-10	4.2e-09	4.82
C2	LRPAP1	0.32	6.72	4.8e-10	4.2e-09	7.17
C2	BCL7A	-0.4	-6.72	4.9e-10	4.2e-09	1
C2	TMOD1	0.79	6.72	4.9e-10	4.2e-09	5.25
C2	FLT4	-0.64	-6.72	4.9e-10	4.2e-09	3.01
C2	MTMR12	-0.26	-6.72	4.9e-10	4.2e-09	4.89
C2	CREB5	0.67	6.71	5e-10	4.3e-09	8.83
C2	ANKDD1A	-0.48	-6.71	5e-10	4.3e-09	3.21
C2	NPNT	-1.09	-6.71	5e-10	4.4e-09	2.19
C2	FTH1	0.48	6.71	5.2e-10	4.5e-09	11.6
C2	PCSK6	0.91	6.7	5.3e-10	4.6e-09	8.86
C2	SUGCT	-0.51	-6.7	5.4e-10	4.6e-09	0.61
C2	FAT4	-0.64	-6.7	5.4e-10	4.6e-09	7.41
C2	CARNS1	-0.91	-6.7	5.4e-10	4.7e-09	-0.41
C2	HIST1H2BM	1.28	6.7	5.4e-10	4.7e-09	1.36
C2	CRTAC1	1.26	6.7	5.5e-10	4.7e-09	13.87
C2	RIMS1	-1.22	-6.7	5.5e-10	4.7e-09	-0.81
C2	GPR65	0.87	6.69	5.6e-10	4.8e-09	2.69
C2	AKTIP	-0.3	-6.69	5.6e-10	4.8e-09	3.49
C2	CYP19A1	-1.37	-6.69	5.6e-10	4.8e-09	-1.79
C2	SNPH	-0.68	-6.69	5.6e-10	4.8e-09	4.39
C2	SLC12A4	-0.29	-6.69	5.7e-10	4.9e-09	6.88
C2	MAPK7	0.49	6.68	5.8e-10	5e-09	6.86
C2	KIRREL	-0.37	-6.68	5.8e-10	5e-09	7.45
C2	BMP2K	0.73	6.68	5.9e-10	5e-09	6.57
C2	MVP	0.32	6.68	5.9e-10	5.1e-09	8.82
C2	BIRC7	1.66	6.68	6.1e-10	5.2e-09	2.69
C2	SLC35A2	0.29	6.67	6.1e-10	5.3e-09	4.81
C2	MYD88	0.39	6.67	6.2e-10	5.3e-09	6.57
C2	PSME2	0.45	6.67	6.2e-10	5.3e-09	4.01
C2	SPOP	-0.19	-6.67	6.3e-10	5.4e-09	5.59
C2	MPDU1	0.29	6.67	6.3e-10	5.4e-09	5.07
C2	DMWD	-0.34	-6.66	6.4e-10	5.5e-09	5.78
C2	TMEM208	0.31	6.66	6.4e-10	5.5e-09	4.5
C2	PTK2B	0.37	6.66	6.5e-10	5.5e-09	6.27
C2	AFF2	-0.96	-6.66	6.5e-10	5.6e-09	0.16
C2	PRKCH	-0.42	-6.66	6.6e-10	5.6e-09	4.34
C2	PRELP	-1.28	-6.66	6.6e-10	5.6e-09	9.7
C2	LATS2	-0.32	-6.66	6.6e-10	5.6e-09	6.08
C2	PDLIM1	-0.48	-6.66	6.6e-10	5.6e-09	6.3
C2	ALCAM	0.59	6.66	6.6e-10	5.6e-09	5.58
C2	LCN6	-1.09	-6.66	6.7e-10	5.7e-09	-0.28
C2	MAPK12	-0.69	-6.66	6.7e-10	5.7e-09	2.36
C2	TMEM246	-0.8	-6.65	6.8e-10	5.7e-09	1.67
C2	HIST1H3H	0.84	6.65	6.8e-10	5.8e-09	3
C2	NDP	1.55	6.65	6.9e-10	5.8e-09	2.38
C2	LMAN1	0.32	6.65	6.9e-10	5.8e-09	6.94
C2	AQP9	1.86	6.65	7e-10	5.9e-09	2.5
C2	PRDM6	1.05	6.65	7e-10	5.9e-09	5.16
C2	STK25	-0.21	-6.64	7.2e-10	6.1e-09	6.32
C2	HSPA9	0.25	6.64	7.2e-10	6.1e-09	7.13
C2	PLXNB3	-0.95	-6.64	7.2e-10	6.1e-09	1.58
C2	NCR3LG1	0.51	6.63	7.6e-10	6.4e-09	4.61
C2	ATP6V0A1	0.24	6.63	7.7e-10	6.5e-09	7.42
C2	SUSD6	0.33	6.62	7.9e-10	6.6e-09	7.16
C2	SPSB3	-0.26	-6.62	7.9e-10	6.6e-09	4.78
C2	ERCC1	0.23	6.62	7.9e-10	6.6e-09	6.68
C2	WSCD2	-1.02	-6.62	7.9e-10	6.7e-09	3.9
C2	ALAD	-0.3	-6.62	8.1e-10	6.8e-09	5.31
C2	RUSC1	-0.48	-6.62	8.1e-10	6.8e-09	5.69
C2	PIR	-0.45	-6.62	8.1e-10	6.8e-09	2.29
C2	MPPED2	-0.68	-6.62	8.2e-10	6.9e-09	2.26
C2	SRRM3	-0.7	-6.61	8.3e-10	6.9e-09	1.69
C2	ROBO3	-0.61	-6.61	8.3e-10	6.9e-09	2.9
C2	SYT17	0.62	6.61	8.4e-10	7e-09	4.36
C2	HDAC11	-0.43	-6.61	8.4e-10	7e-09	3.39
C2	HIST1H2AL	1.12	6.61	8.5e-10	7.2e-09	2.11
C2	DIXDC1	-0.46	-6.61	8.6e-10	7.2e-09	6.21
C2	POLE3	0.25	6.6	8.7e-10	7.3e-09	5.1
C2	HIST1H3I	0.91	6.6	8.7e-10	7.3e-09	3.45
C2	HOXC6	-0.43	-6.6	8.7e-10	7.3e-09	3.99
C2	UMAD1	0.38	6.6	8.7e-10	7.3e-09	3.8
C2	FOXI2	-0.75	-6.6	8.9e-10	7.5e-09	-1.11
C2	C15orf59	-0.62	-6.6	9e-10	7.5e-09	0.78
C2	PXMP2	-0.48	-6.6	9e-10	7.5e-09	0.91
C2	ANGEL1	0.23	6.6	9e-10	7.5e-09	5.77
C2	TGFBR1	0.5	6.6	9.1e-10	7.6e-09	7.68
C2	AVPR2	-1.38	-6.6	9.1e-10	7.6e-09	1.29
C2	LRIG3	-0.46	-6.59	9.1e-10	7.6e-09	5.13
C2	CLASP1	-0.16	-6.59	9.2e-10	7.7e-09	6.52
C2	TET3	0.43	6.59	9.2e-10	7.7e-09	7.08
C2	TRIM3	-0.28	-6.59	9.3e-10	7.7e-09	4.64
C2	GFPT2	0.86	6.59	9.3e-10	7.8e-09	10.19
C2	P2RX5	1.45	6.59	9.4e-10	7.8e-09	-0.17
C2	NPM3	0.37	6.59	9.4e-10	7.8e-09	3.27
C2	PPP1R16B	-0.73	-6.59	9.5e-10	7.8e-09	2.16
C2	PSENEN	0.3	6.58	9.7e-10	8e-09	4.55
C2	FUT1	-0.38	-6.58	9.7e-10	8.1e-09	1.35
C2	CDKN1C	-0.91	-6.58	1e-09	8.3e-09	2.69
C2	COQ2	0.5	6.58	1e-09	8.3e-09	4.07
C2	RIMS3	0.68	6.58	1e-09	8.3e-09	4.97
C2	NEDD9	-0.73	-6.57	1e-09	8.4e-09	3.68
C2	HOXC9	-0.44	-6.57	1e-09	8.5e-09	2.75
C2	NMI	0.42	6.57	1e-09	8.5e-09	3.41
C2	COL5A3	-0.95	-6.57	1e-09	8.5e-09	5.91
C2	HIST1H2AM	0.96	6.57	1.1e-09	8.7e-09	3.11
C2	GATSL3	-0.49	-6.57	1.1e-09	8.7e-09	2.65
C2	UAP1	0.79	6.56	1.1e-09	8.8e-09	8.8
C2	TCEAL3	0.4	6.56	1.1e-09	8.9e-09	4.87
C2	GALNT18	-0.83	-6.56	1.1e-09	9e-09	4.29
C2	TEAD3	-0.51	-6.56	1.1e-09	9e-09	3.35
C2	PGM2	0.33	6.56	1.1e-09	9e-09	4.71
C2	GLMP	0.39	6.56	1.1e-09	9.1e-09	7.22
C2	MAST3	0.36	6.56	1.1e-09	9.1e-09	6.62
C2	SPAG1	-0.5	-6.56	1.1e-09	9.1e-09	0.97
C2	TMTC1	-0.47	-6.56	1.1e-09	9.1e-09	6.51
C2	CARD9	0.67	6.55	1.1e-09	9.3e-09	4.41
C2	ARMCX5	0.2	6.55	1.1e-09	9.4e-09	4.03
C2	SDS	1.26	6.55	1.1e-09	9.4e-09	3.63
C2	SLC46A2	1.37	6.55	1.1e-09	9.4e-09	3.2
C2	KDM1B	0.39	6.55	1.2e-09	9.5e-09	5.83
C2	BST2	0.67	6.54	1.2e-09	9.7e-09	5.99
C2	SRSF2	0.23	6.54	1.2e-09	9.8e-09	6.73
C2	CPPED1	0.25	6.54	1.2e-09	9.9e-09	5.7
C2	SRGN	0.65	6.54	1.2e-09	9.9e-09	6.71
C2	SERPINB8	0.43	6.54	1.2e-09	1e-08	5.37
C2	CSRNP3	-0.78	-6.54	1.2e-09	1e-08	1.16
C2	GRTP1	-0.57	-6.53	1.2e-09	1e-08	0.45
C2	GALNT15	-1.02	-6.53	1.2e-09	1e-08	7.63
C2	FCHO2	0.41	6.53	1.2e-09	1e-08	6.37
C2	MDGA1	-0.8	-6.53	1.2e-09	1e-08	4.38
C2	SLC12A2	-0.32	-6.53	1.3e-09	1e-08	4.25
C2	REEP4	0.39	6.53	1.3e-09	1e-08	5.09
C2	PTPN1	0.25	6.53	1.3e-09	1e-08	6.03
C2	BMF	0.59	6.53	1.3e-09	1e-08	6.62
C2	DOCK5	0.35	6.53	1.3e-09	1e-08	6.27
C2	RP5-862P8.2	0.57	6.53	1.3e-09	1e-08	1.7
C2	MTERF4	-0.28	-6.53	1.3e-09	1e-08	3.51
C2	EMP1	-0.59	-6.53	1.3e-09	1.1e-08	9
C2	PROB1	-0.74	-6.52	1.3e-09	1.1e-08	1.28
C2	PLEKHG5	-0.63	-6.52	1.3e-09	1.1e-08	5.38
C2	BAX	0.34	6.52	1.3e-09	1.1e-08	5.24
C2	PDE1A	0.67	6.52	1.3e-09	1.1e-08	5.9
C2	ZNF792	-0.31	-6.52	1.3e-09	1.1e-08	3.29
C2	S1PR3	0.95	6.52	1.3e-09	1.1e-08	8.49
C2	SLITRK2	-1.02	-6.52	1.3e-09	1.1e-08	-0.56
C2	HMGA1	0.6	6.52	1.3e-09	1.1e-08	4.58
C2	SNX9	-0.27	-6.52	1.3e-09	1.1e-08	7.81
C2	C1orf54	0.5	6.51	1.4e-09	1.1e-08	3.38
C2	PTPRH	0.63	6.51	1.4e-09	1.1e-08	5.02
C2	FAM63A	-0.32	-6.51	1.4e-09	1.1e-08	4.75
C2	PSMB3	0.31	6.51	1.4e-09	1.1e-08	4.74
C2	MAOB	-0.61	-6.5	1.5e-09	1.2e-08	4.26
C2	SLC31A2	0.53	6.5	1.5e-09	1.2e-08	6.08
C2	SLC46A1	0.36	6.5	1.5e-09	1.2e-08	6.97
C2	LIPC	0.68	6.5	1.5e-09	1.2e-08	2.41
C2	DOCK11	-0.44	-6.5	1.5e-09	1.2e-08	6.64
C2	SSBP4	0.38	6.5	1.5e-09	1.2e-08	7.18
C2	FRMPD4	-1.04	-6.49	1.5e-09	1.2e-08	-2.16
C2	TMEM25	-0.42	-6.49	1.5e-09	1.2e-08	2.42
C2	ARSB	0.38	6.49	1.5e-09	1.2e-08	7.16
C2	FAM19A5	-1.61	-6.49	1.6e-09	1.3e-08	2.27
C2	FGF18	-1.11	-6.49	1.6e-09	1.3e-08	2.56
C2	KLHL36	-0.22	-6.49	1.6e-09	1.3e-08	6.09
C2	CDH6	-0.7	-6.49	1.6e-09	1.3e-08	2.93
C2	CLCN4	-0.4	-6.48	1.6e-09	1.3e-08	3.82
C2	PLSCR4	-0.51	-6.48	1.6e-09	1.3e-08	5.01
C2	SIGLEC7	0.9	6.48	1.6e-09	1.3e-08	3.04
C2	TNFRSF25	-0.6	-6.48	1.6e-09	1.3e-08	3.2
C2	TUBA1B	0.41	6.48	1.6e-09	1.3e-08	9.31
C2	ZDHHC11	-1.11	-6.48	1.6e-09	1.3e-08	2.8
C2	EVC2	-0.35	-6.48	1.6e-09	1.3e-08	4.75
C2	NOP10	0.33	6.48	1.7e-09	1.3e-08	4.86
C2	CNKSR2	-0.51	-6.48	1.7e-09	1.3e-08	2.82
C2	HOXC4	-0.44	-6.48	1.7e-09	1.3e-08	3.5
C2	C3orf18	-0.37	-6.47	1.7e-09	1.3e-08	3.48
C2	UBXN11	0.49	6.47	1.7e-09	1.4e-08	6.27
C2	UFC1	0.23	6.47	1.7e-09	1.4e-08	5.55
C2	KDELR3	0.53	6.47	1.7e-09	1.4e-08	6.14
C2	RNF150	-0.95	-6.47	1.7e-09	1.4e-08	3.84
C2	MSI2	0.38	6.47	1.8e-09	1.4e-08	6.47
C2	GPR88	1.65	6.47	1.8e-09	1.4e-08	3.57
C2	ASAP3	-0.36	-6.46	1.8e-09	1.4e-08	5.83
C2	GRAMD4	0.4	6.46	1.8e-09	1.4e-08	7.47
C2	SCUBE2	-0.8	-6.46	1.8e-09	1.4e-08	3.12
C2	LYSMD1	-0.34	-6.46	1.8e-09	1.4e-08	2.75
[truncated: 44,892 more rows]

## Sheet: S8
Cluster	Pathway	NES	P	FDR	Size	LeadingEdge
[truncated: 11,775 more rows]

[truncated: 3 more sheets: S9, S10, S11]
